# Supplementary material for: RNA-seq Insights Into the Impact of Alteromonas macleodii on Isochrysis galbana
Source: Front Microbiol. 2021 Sep 8;12:711998. doi: 10.3389/fmicb.2021.711998 (PMC8456094; doi:10.3389/fmicb.2021.711998)
Supplement: Supplementary file 1 [file Table_1.XLS]

## Sheet: Table S1
Table S1 Primers used in this study.
Primer name	Sequences (5'-3')	Corresponding gene name
Actin-F	CGTGAGAAGATGACGCAAAT	Actin
Actin-R	CGTGGTGGTGAAGGAGTAG
Cluster-1913.49064-F	ACCCTTGCCAGATTCCCAG	calcium-dependent protein
Cluster-1913.49064-R	TGGTTTATGCTTTCGCTACTG
Cluster-1913.54157-F	TACTGGAGCAACTAAAGCTAC	photosystem II protein D1
Cluster-1913.54157-R	TCACAAGGTCGTGTAATCAAC
Cluster-1913.58166-F	AGGTGCCTGCCGCGTTATT	aspartate aminotransferase
Cluster-1913.58166-R	GAGATGATGTCCCACTGCT
Cluster-1913.37995-F	CATCCTCTGACTCGCCAAG	biotin synthase
Cluster-1913.37995-R	CACCGCCTACAACCACAAC
