# Supplementary material for: RNA-seq Insights Into the Impact of Alteromonas macleodii on Isochrysis galbana
Source: Front Microbiol. 2021 Sep 8;12:711998. doi: 10.3389/fmicb.2021.711998 (PMC8456094; doi:10.3389/fmicb.2021.711998)
Supplement: Supplementary file 2 [file Table_2.XLS]

## Sheet: Table S2
Table S2 Summary of transcriptome sequencing data.
Sample Name	Clean Reads %	Error rate(%)	Q20(%)	Q30(%)	GC content(%)
Ig 1	98.58	0.03	96.83	91.62	46.22
Ig 2	93.82	0.03	95.12	89.2	56.45
Ig 3	98.73	0.03	96.62	91.23	49.29
Ig_Am 1	98.2	0.03	97.92	93.78	43.52
Ig_Am 2	98.78	0.03	97.85	93.52	42.17
Ig_Am 3	97.88	0.03	96.66	91.29	46.94
