# Supplementary material for: RNA-seq Insights Into the Impact of Alteromonas macleodii on Isochrysis galbana
Source: Front Microbiol. 2021 Sep 8;12:711998. doi: 10.3389/fmicb.2021.711998 (PMC8456094; doi:10.3389/fmicb.2021.711998)
Supplement: Supplementary file 3 [file Table_3.XLS]

## Sheet: Table S3
Table S3 Genes in Isocrysis galbana with significantly increase transcript abundances in co-culture, as compared to the mono-culture.
Gene ID	Ig_Am Readcount	Ig Readcount	Log2 FoldChange	P value	Nr	Nt	KO Description	Pfam Description	Swissprot Description	BP Description	MF Description	CC Description	KOG Description
Cluster-1913.47685	72.7455	0	23.285	2.57e-09	allantoicase [Chrysochromulina sp. CCMP291]	--	--	Mediator complex subunit 3 fungal//Allantoicase repeat	Allantoicase OS=Danio rerio OX=7955 GN=allc PE=2 SV=1	allantoin catabolic process//regulation of transcription from RNA polymerase II promoter//nitrogen compound metabolic process//purine nucleobase metabolic process	RNA polymerase II transcription cofactor activity//allantoicase activity	mediator complex	Allantoicase
Cluster-1913.6957	61.0703	0	22.971	4.2e-09	hypothetical protein EMIHUDRAFT_420248 [Emiliania huxleyi CCMP1516]	--	--	MerT mercuric transport protein//Integral membrane protein TerC family//Tetratricopeptide repeat//Tetratricopeptide repeat	Thylakoid membrane protein TERC, chloroplastic OS=Arabidopsis thaliana OX=3702 GN=TERC PE=1 SV=1	mercury ion transport	protein binding//mercury ion transmembrane transporter activity	integral component of membrane//membrane	--
Cluster-1913.21771	47.5989	0	22.707	6.33e-09	argininosuccinate lyase [Emiliania huxleyi CCMP1516]	Melanopsichium pennsylvanicum 4 genomic scaffold, scaffold SCAFFOLD30	argininosuccinate lyase	UME (NUC010) domain//Peptidase C26//Adaptin N terminal region//Phosphonate metabolism protein PhnG	Argininosuccinate lyase OS=Mus musculus OX=10090 GN=Asl PE=1 SV=1	vesicle-mediated transport//serine family amino acid metabolic process//organic phosphonate metabolic process//intracellular protein transport//organic phosphonate transport//glutamine metabolic process//phosphorylation	protein serine/threonine kinase activity//hydrolase activity	membrane coat	Argininosuccinate lyase
Cluster-1913.43681	48.497	0	22.707	6.33e-09	hypothetical protein GPECTOR_22g890 [Gonium pectorale]	Guillardia theta CCMP2712 hypothetical protein (GUITHDRAFT_80782) mRNA, partial cds	--	Succinylglutamate desuccinylase / Aspartoacylase family//Nepovirus coat protein, C-terminal domain//Zinc carboxypeptidase	Cytosolic carboxypeptidase 1 OS=Mus musculus OX=10090 GN=Agtpbp1 PE=1 SV=2	metabolic process//proteolysis	zinc ion binding//hydrolase activity, acting on ester bonds//metallocarboxypeptidase activity	viral capsid	Zinc carboxypeptidase
Cluster-1913.43892	35.794	0	22.284	1.21e-08	hypothetical protein EMIHUDRAFT_467332 [Emiliania huxleyi CCMP1516]	PREDICTED: Setaria italica phosphoglycerate mutase-like protein AT74H (LOC101774049), mRNA	--	Mitochondrial ATP synthase epsilon chain	Phosphoglycerate mutase-like protein AT74H OS=Arabidopsis thaliana OX=3702 GN=At1g08940 PE=3 SV=2	oxidative phosphorylation//proton transport//ATP synthesis coupled proton transport	proton-transporting ATPase activity, rotational mechanism//proton-transporting ATP synthase activity, rotational mechanism	proton-transporting ATP synthase complex//mitochondrial proton-transporting ATP synthase complex, catalytic core F(1)	--
Cluster-1913.64708	34.26	0	22.262	1.26e-08	Vps53-like protein [Emiliania huxleyi CCMP1516]	Emiliania huxleyi CCMP1516 Vps53-like protein partial mRNA	--	RINT-1 / TIP-1 family//Dor1-like family	Vacuolar protein sorting-associated protein 53 A OS=Arabidopsis thaliana OX=3702 GN=VPS53 PE=1 SV=1	Golgi vesicle transport	--	endoplasmic reticulum//Golgi transport complex	Late Golgi protein sorting complex, subunit Vps53
Cluster-1913.14945	33.7487	0	22.244	1.29e-08	hypothetical protein EMIHUDRAFT_253512 [Emiliania huxleyi CCMP1516]	--	xanthine dehydrogenase/oxidase	[2Fe-2S] binding domain//Molybdopterin-binding domain of aldehyde dehydrogenase//2Fe-2S iron-sulfur cluster binding domain//FAD binding domain in molybdopterin dehydrogenase//SAMP Motif	Aldehyde oxidase 4 OS=Cavia porcellus OX=10141 GN=AOX4 PE=2 SV=2	obsolete electron transport//oxidation-reduction process//Wnt signaling pathway	electron carrier activity//metal ion binding//oxidoreductase activity//beta-catenin binding//iron-sulfur cluster binding	catenin complex	Xanthine dehydrogenase
Cluster-1913.61169	33.2373	0	22.227	1.32e-08	putative L-threonine 3-dehydrogenase [Emiliania huxleyi CCMP1516]	--	--	NAD dependent epimerase/dehydratase family//3-beta hydroxysteroid dehydrogenase/isomerase family//CAAX protease self-immunity	L-threonine 3-dehydrogenase, mitochondrial OS=Bos taurus OX=9913 GN=TDH PE=2 SV=1	steroid biosynthetic process//estrogen metabolic process//C21-steroid hormone metabolic process//androgen metabolic process//oxidation-reduction process	coenzyme binding//oxidoreductase activity, acting on the CH-OH group of donors, NAD or NADP as acceptor//3-beta-hydroxy-delta5-steroid dehydrogenase activity//catalytic activity	membrane	NAD dependent epimerase
Cluster-1913.87738	28.1239	0	22.001	1.86e-08	hypothetical protein EMIHUDRAFT_364339, partial [Emiliania huxleyi CCMP1516]	--	--	von Willebrand factor type C domain//DEC-1 protein, N-terminal region	Protein dopey-1 OS=Mus musculus OX=10090 GN=Dopey1 PE=1 SV=2	chorion-containing eggshell formation	structural constituent of chorion//protein binding	chorion//extracellular region	Dopey and related predicted leucine zipper transcription factors
Cluster-1913.57529	29.1466	0	21.583	3.44e-08	delta-6 fatty acid desaturase, partial [Isochrysis galbana]	Isochrysis sp. CCMM5001 delta-8 sphingolipid desaturase mRNA, complete cds	delta8-fatty-acid desaturase	ATP synthase, Delta/Epsilon chain, beta-sandwich domain//Fatty acid desaturase	Delta(8)-fatty-acid desaturase 1 OS=Arabidopsis thaliana OX=3702 GN=SLD1 PE=1 SV=1	oxidative phosphorylation//lipid metabolic process//ATP synthesis coupled proton transport//proton transport	proton-transporting ATPase activity, rotational mechanism//proton-transporting ATP synthase activity, rotational mechanism	proton-transporting ATP synthase complex//proton-transporting ATP synthase complex, catalytic core F(1)	Delta 6-fatty acid desaturase/delta-8 sphingolipid desaturase
Cluster-1913.15451	28.6352	0	21.581	3.45e-08	mitochondrial phosphate carrier protein [Emiliania huxleyi CCMP1516]	--	--	Methyltransferase domain//Zinc finger C-x8-C-x5-C-x3-H type (and similar)//Glycosyl hydrolase family 9	Mitochondrial phosphate carrier protein OS=Saccharomyces cerevisiae (strain ATCC 204508 / S288c) OX=559292 GN=MIR1 PE=1 SV=1	metabolic process//carbohydrate metabolic process	methyltransferase activity//hydrolase activity, hydrolyzing O-glycosyl compounds//metal ion binding	--	Mitochondrial phosphate carrier protein
Cluster-1913.629	21929.3	0.737519	15.208	9.92e-19	--	TPA: Alteromonas macleodii str. 'Black Sea 11' transfer-messenger mRNA Alter_macle_BlackS, single chain mature transcript >gi|559138980|tpe|HG522443.1| TPA: Alteromonas macleodii str. 'Black Sea 11' tmRNA gene Alter_macle_BlackS	--	--	--	--	--	--	--
Cluster-1913.55005	876.348	0	12.792	0.00010206	--	--	--	--	--	--	--	--	--
Cluster-1913.58166	359.877	0	11.507	5.52e-07	aspartate aminotransferase, partial [Isochrysis zhanjiangensis]	Isochrysis zhanjiangensis aspartate aminotransferase (ASP) mRNA, partial cds	aspartate aminotransferase, cytoplasmic	Aminotransferase class I and II	Aspartate aminotransferase, mitochondrial OS=Homo sapiens OX=9606 GN=GOT2 PE=1 SV=3	biosynthetic process	pyridoxal phosphate binding	--	Aspartate aminotransferase/Glutamic oxaloacetic transaminase AAT1/GOT2
Cluster-1913.47256	357.247	0	11.498	0.00035951	hypothetical protein EMIHUDRAFT_454827 [Emiliania huxleyi CCMP1516]	--	--	SicP binding	--	--	--	extracellular space	--
Cluster-1913.54035	333.264	0	11.398	0.00027002	heat shock protein 70 [Phaeocystis antarctica]	Emiliania huxleyi culture-collection CCMP:1516 plastid, complete genome	--	FGGY family of carbohydrate kinases, C-terminal domain//Protein of unknown function, DUF258//Ribosomal protein L36//Ribosomal protein S13/S18//Elongation factor Tu domain 2//Betaherpesvirus UL82/83 protein N terminus//Ribosomal protein S5, C-terminal domain//Ribosomal protein L3//Ribosomal protein S5, N-terminal domain//MreB/Mbl protein//Bacterial RNA polymerase, alpha chain C terminal domain//Ri…	Chaperone protein dnaK OS=Pyropia haitanensis OX=1262161 GN=dnaK PE=3 SV=1	carbohydrate metabolic process//pathogenesis//proteolysis//protein transport//base-excision repair//ribosome biogenesis//acyl-carrier-protein biosynthetic process//translation//nucleotide-excision repair//purine nucleobase metabolic process//cell morphogenesis//transcription, DNA-templated//pyrimidine nucleobase metabolic process//DNA repair	GTPase activity//DNA binding//damaged DNA binding//RNA binding//N-acetyltransferase activity//peptidyl-dipeptidase activity//hydrolase activity, hydrolyzing N-glycosyl compounds//hydrolase activity//zinc ion binding//structural constituent of ribosome//phosphotransferase activity, alcohol group as acceptor//GTP binding//rRNA binding//DNA-(apurinic or apyrimidinic site) lyase activity//metallopept…	nucleolus//membrane//ribosome//intracellular	Molecular chaperones mortalin/PBP74/GRP75, HSP70 superfamily
Cluster-1913.50891	330.13	0	11.384	0.00039019	hypothetical protein EMIHUDRAFT_461199 [Emiliania huxleyi CCMP1516]	--	--	Big defensin//Shadow of prion protein, neuroprotective//Flagellar L-ring protein	Piezo-type mechanosensitive ion channel homolog OS=Arabidopsis thaliana OX=3702 GN=At2g48060/At2g48040/At2g48050 PE=2 SV=1	bacterial-type flagellum-dependent cell motility//defense response to Gram-negative bacterium//defense response to Gram-positive bacterium	motor activity	anchored component of membrane//bacterial-type flagellum basal body, distal rod, L ring	Uncharacterized conserved protein
Cluster-1913.52622	227.34	0	10.845	0.00063712	peptidase M16 [Emiliania huxleyi CCMP1516]	Emiliania huxleyi CCMP1516 peptidase M16 partial mRNA	uncharacterized protein	Histidine kinase//Peptidase M16C associated	Presequence protease 1, chloroplastic/mitochondrial OS=Arabidopsis thaliana OX=3702 GN=PREP1 PE=1 SV=2	proteolysis//phosphorelay signal transduction system//phosphorylation	phosphorelay sensor kinase activity//protein dimerization activity	protein histidine kinase complex//integral component of membrane	Metalloendoprotease HMP1 (insulinase superfamily)
Cluster-1913.31261	221.289	0	10.806	0.00066028	hypothetical protein, variant 1 [Aphanomyces invadans]	--	--	WW domain//ZPR1 zinc-finger domain//Autophagy protein Apg6	--	autophagy	zinc ion binding//protein binding	--	--
Cluster-1913.80384	218.632	0	10.788	1.2e-07	2-oxoglutarate and iron-dependent oxygenase domain-containing protein 2 [Symbiodinium microadriaticum]	--	--	--	Uncharacterized PKHD-type hydroxylase At1g22950 OS=Arabidopsis thaliana OX=3702 GN=At1g22950 PE=2 SV=2	--	--	--	--
Cluster-1913.52334	183.478	0	10.538	0.00054958	hypothetical protein EMIHUDRAFT_459227 [Emiliania huxleyi CCMP1516]	--	--	RNA binding domain//Calcium-dependent channel, 7TM region, putative phosphate//RNA recognition motif. (a.k.a. RRM, RBD, or RNP domain)	--	mRNA catabolic process//regulation of RNA metabolic process	RNA binding//metal ion binding//poly(A)-specific ribonuclease activity//nucleic acid binding	cytoplasm//nucleus//membrane	--
Cluster-1913.54533	171.715	0	10.44	0.00097699	PAS domain protein [Emiliania huxleyi CCMP1516]	--	non-specific serine/threonine protein kinase	PAS fold//PAS fold//Dehydrogenase E1 component	Phototropin-2 OS=Arabidopsis thaliana OX=3702 GN=PHOT2 PE=1 SV=2	metabolic process//regulation of transcription, DNA-templated	protein binding//oxidoreductase activity, acting on the aldehyde or oxo group of donors, disulfide as acceptor	--	--
Cluster-1913.57490	148.518	0	10.231	0.0013702	kinesin-like protein kif17-like protein [Chrysochromulina sp. CCMP291]	--	--	BTB/POZ domain//Opioid growth factor receptor (OGFr) conserved region//PHD-finger	GDNF-inducible zinc finger protein 1 OS=Homo sapiens OX=9606 GN=GZF1 PE=1 SV=1	signal transduction	protein binding//receptor activity	membrane	--
Cluster-1913.52832	144.105	0	10.188	0.0012521	hypothetical protein EMIHUDRAFT_452457 [Emiliania huxleyi CCMP1516]	--	--	WD domain, G-beta repeat//Rad9	WD repeat-containing protein 26 homolog OS=Arabidopsis thaliana OX=3702 GN=WDR26 PE=1 SV=1	DNA damage checkpoint	protein binding	checkpoint clamp complex	WD40 repeat-containing protein
Cluster-1913.90149	142.038	0	10.165	1.52e-05	--	--	--	Linker for activation of T-cells//Potassium channel Kv1.4 tandem inactivation domain//3-beta hydroxysteroid dehydrogenase/isomerase family	--	signal transduction//estrogen metabolic process//steroid biosynthetic process//androgen metabolic process//oxidation-reduction process//C21-steroid hormone metabolic process//potassium ion transport	potassium ion binding//voltage-gated potassium channel activity//3-beta-hydroxy-delta5-steroid dehydrogenase activity//oxidoreductase activity, acting on the CH-OH group of donors, NAD or NADP as acceptor	integral component of membrane//membrane//voltage-gated potassium channel complex	--
Cluster-1913.82404	141.652	0	10.163	0.0012075	integral membrane sensor signal transduction histidine kinase [Chrysochromulina sp. CCMP291]	--	--	--	--	--	--	--	--
Cluster-1913.33961	133.865	0	10.081	0.0013865	phosphoenolpyruvate synthase [Chrysochromulina sp. CCMP291]	--	--	Pyruvate phosphate dikinase, PEP/pyruvate binding domain//Response regulator receiver domain	Prodigiosin synthesizing transferase PigC OS=Serratia marcescens OX=615 GN=pigC PE=1 SV=1	phosphorelay signal transduction system//phosphorylation	ATP binding//kinase activity	--	--
Cluster-1913.40973	103.008	0	9.7033	0.0020385	lysine-specific demethylase 5d-like protein [Chrysochromulina sp. CCMP291]	PREDICTED: Seriola lalandi dorsalis autophagy-related protein 8-like (LOC111659537), mRNA	histone demethylase JARID1	Ubiquitin-like autophagy protein Apg12	Lysine-specific demethylase JMJ706 OS=Oryza sativa subsp. japonica OX=39947 GN=JMJ706 PE=2 SV=1	autophagosome assembly	--	cytoplasm	DNA-binding protein jumonji/RBP2/SMCY, contains JmjC domain
Cluster-1913.54426	100.298	0	9.6632	0.0028772	putative amino acid permease.. polyamine transporter [Emiliania huxleyi CCMP1516]	Pseudomonas putida S13.1.2, complete genome	O-acetylhomoserine/O-acetylserine sulfhydrylase	CASP C terminal//Amino acid permease//Cys/Met metabolism PLP-dependent enzyme//Amino acid permease	Homocysteine synthase OS=Schizosaccharomyces pombe (strain 972 / ATCC 24843) OX=284812 GN=met17 PE=1 SV=1	transport//amino acid transport//intra-Golgi vesicle-mediated transport//transmembrane transport//amino acid transmembrane transport	amino acid transmembrane transporter activity//pyridoxal phosphate binding	membrane//integral component of Golgi membrane	Cystathionine beta-lyases/cystathionine gamma-synthases
Cluster-1913.79211	98.3768	0	9.639	0.0020957	hypothetical protein CHLNCDRAFT_144950 [Chlorella variabilis]	--	--	--	--	--	--	--	--
Cluster-1913.44930	92.8376	0	9.5525	0.0017211	hypothetical protein Ctob_007657 [Chrysochromulina sp. CCMP291]	--	--	Sulfotransferase domain	--	--	sulfotransferase activity	--	--
Cluster-1913.16859	91.2863	0	9.5285	0.002221	hypothetical protein Ctob_001280 [Chrysochromulina sp. CCMP291]	--	--	Low-density lipoprotein receptor domain class A//Protein kinase domain	Serine/threonine-protein kinase AFC2 OS=Arabidopsis thaliana OX=3702 GN=AFC2 PE=1 SV=1	protein phosphorylation	ATP binding//protein kinase activity//protein binding	--	--
Cluster-1913.49064	86.936	0	9.4576	2.16e-07	calcium-dependent protein [Chrysochromulina sp. CCMP291]	--	calcium-dependent protein kinase	Secreted protein acidic and rich in cysteine Ca binding region//Protein tyrosine kinase//EF-hand domain pair//ATP synthase F1 beta subunit//EF-hand domain//EF hand//Cytoskeletal-regulatory complex EF hand//MmoB/DmpM family//EF hand//EF-hand domain pair//Protein kinase domain//Adenylate cyclase associated (CAP) N terminal//DNA directed RNA polymerase, 7 kDa subunit	Calcium-dependent protein kinase 11 OS=Arabidopsis thaliana OX=3702 GN=CPK11 PE=1 SV=2	ATP biosynthetic process//protein phosphorylation//transcription, DNA-templated//purine nucleobase metabolic process//pyrimidine nucleobase metabolic process//cytoskeleton organization//signal transduction//cellular aromatic compound metabolic process	monooxygenase activity//protein binding//calcium ion binding//ATPase activity//DNA-directed RNA polymerase activity//protein kinase activity//DNA binding//ATP binding//actin binding	mitochondrial proton-transporting ATP synthase complex, catalytic core F(1)//proteinaceous extracellular matrix//nucleolus	--
Cluster-1913.60344	79.7626	0	9.3321	6.52e-06	2-oxoglutarate and iron-dependent oxygenase domain-containing protein 2 [Symbiodinium microadriaticum]	--	--	RTP801 C-terminal region	2-oxoglutarate and iron-dependent oxygenase domain-containing protein 2 OS=Xenopus tropicalis OX=8364 GN=ogfod2 PE=2 SV=1	negative regulation of signal transduction	--	cytoplasm	--
Cluster-1913.12251	79.133	0	9.3198	2.92e-06	DNA topoisomerase type I [Emiliania huxleyi CCMP1516]	PREDICTED: Desmodus rotundus DNA topoisomerase I (TOP1), transcript variant X2, mRNA	DNA topoisomerase I	B-cell receptor-associated protein 31-like//Adenylate cyclase associated (CAP) N terminal//Hydantoinase B/oxoprolinase//Primase zinc finger//Vacuolar sorting 38 and autophagy-related subunit 14//TMPIT-like protein//Eukaryotic DNA topoisomerase I, DNA binding fragment//Centromere protein H (CENP-H)//Eukaryotic DNA topoisomerase I, catalytic core//Tho complex subunit 7	DNA topoisomerase 1 beta OS=Arabidopsis thaliana OX=3702 GN=TOP1B PE=1 SV=1	mRNA processing//intracellular protein transport//cytoskeleton organization//positive regulation of autophagy//DNA topological change//DNA replication//kinetochore assembly	actin binding//DNA binding//DNA topoisomerase type II (ATP-hydrolyzing) activity//catalytic activity//DNA topoisomerase type I activity	integral component of membrane//chromosome//kinetochore//nucleus//endoplasmic reticulum//THO complex part of transcription export complex	DNA topoisomerase I
Cluster-1913.58796	78.6533	0	9.3129	0.0027245	kinesin-like protein kif17-like protein [Chrysochromulina sp. CCMP291]	--	--	Opioid growth factor receptor (OGFr) conserved region//BTB/POZ domain//PHD-finger	GDNF-inducible zinc finger protein 1 OS=Homo sapiens OX=9606 GN=GZF1 PE=1 SV=1	signal transduction	receptor activity//protein binding	membrane	--
Cluster-1913.20680	142.104	0.36876	9.2082	8.17e-08	hypothetical protein EMIHUDRAFT_448073 [Emiliania huxleyi CCMP1516]	--	--	Paramyxovirus non-structural protein C//Protein of unknown function (DUF3628)	Vacuolar protein sorting-associated protein 41 homolog OS=Solanum lycopersicum OX=4081 GN=VPS41 PE=2 SV=1	evasion or tolerance by virus of host immune response	hydrolase activity, acting on acid anhydrides	--	Vacuolar assembly/sorting protein VPS41
Cluster-1913.3988	72.2256	0	9.193	0.0018689	hypothetical protein EMIHUDRAFT_459273 [Emiliania huxleyi CCMP1516]	--	anaphase-promoting complex subunit 1	--	Anaphase-promoting complex subunit 1 OS=Homo sapiens OX=9606 GN=ANAPC1 PE=1 SV=1	--	--	--	Anaphase-promoting complex (APC), subunit 1 (meiotic check point regulator/Tsg24)
Cluster-1913.61808	71.5153	0	9.1769	0.0035503	putative fatty acid hydrolase [Emiliania huxleyi CCMP1516]	--	--	Formate/nitrite transporter//Fatty acid hydroxylase superfamily	Fatty acid hydroxylase domain-containing protein 2 OS=Macaca fascicularis OX=9541 GN=FAXDC2 PE=2 SV=1	oxidation-reduction process//transport//fatty acid biosynthetic process	transporter activity//iron ion binding//oxidoreductase activity	membrane	--
Cluster-1913.53821	69.6334	0	9.1378	0.0032957	Dyneins heavy chain [Klebsormidium nitens]	Trypanosoma congolense IL3000 annotated genomic contig, chromosome 10	dynein heavy chain, axonemal	ATPase family associated with various cellular activities (AAA)//Dynein heavy chain and region D6 of dynein motor//AAA domain (dynein-related subfamily)//RNA helicase//Type II/IV secretion system protein//emp24/gp25L/p24 family/GOLD	Dynein heavy chain 1, axonemal OS=Mus musculus OX=10090 GN=Dnah1 PE=1 SV=1	microtubule-based movement//microtubule-based process//transport	RNA binding//microtubule motor activity//ATP binding//RNA helicase activity//ATPase activity	microtubule//dynein complex//integral component of membrane	--
Cluster-1913.79201	68.2057	0	9.1099	0.0024808	hypothetical protein CHLNCDRAFT_144950 [Chlorella variabilis]	--	--	--	--	--	--	--	--
Cluster-1913.21550	68.0083	0	9.1092	2.33e-06	exostosin-like glycosyltransferase, partial [Chrysochromulina sp. CCMP291]	--	--	Albumin I chain b//ROS/MUCR transcriptional regulator protein//Protein of unknown function (DUF3756)	--	purine nucleobase metabolic process//pathogenesis//proteolysis//regulation of transcription, DNA-templated	serine-type exopeptidase activity//cysteine-type endopeptidase activity//nutrient reservoir activity//zinc ion binding//serine-type endopeptidase activity//hydrolase activity, acting on acid anhydrides//DNA binding//RNA-directed RNA polymerase activity	RNA-directed RNA polymerase complex	--
Cluster-1913.85087	67.9648	0	9.1039	0.0024815	ATP-dependent protease La [Emiliania huxleyi CCMP1516]	Capronia epimyces CBS 606.96 lon protease like, mitochondrial partial mRNA	Lon-like ATP-dependent protease	ABC transporter//ATPase family associated with various cellular activities (AAA)//AAA domain, putative AbiEii toxin, Type IV TA system//AAA domain (dynein-related subfamily)//Holliday junction DNA helicase ruvB N-terminus//RNA helicase//IstB-like ATP binding protein//ATP-dependent protease La (LON) substrate-binding domain//Lon protease (S16) C-terminal proteolytic domain//Viral (Superfamily 1) R…	Lon protease homolog, mitochondrial OS=Ostreococcus lucimarinus (strain CCE9901) OX=436017 GN=OSTLU_41620 PE=3 SV=1	proteolysis//DNA repair//DNA recombination//obsolete ATP-dependent proteolysis	ATPase activity//DNA helicase activity//RNA helicase activity//ATP binding//nucleotide phosphatase activity, acting on free nucleotides//four-way junction helicase activity//GTPase activity//serine-type endopeptidase activity//RNA binding//GTP binding//ATP-dependent peptidase activity	replication fork//Holliday junction helicase complex	Mitochondrial ATP-dependent protease PIM1/LON
Cluster-1913.29299	67.5571	0	9.095	6.64e-07	hypothetical protein EMIHUDRAFT_441733, partial [Emiliania huxleyi CCMP1516]	--	--	E1-E2 ATPase	Transmembrane protein 94 OS=Mus musculus OX=10090 GN=Tmem94 PE=1 SV=1	--	nucleotide binding//metal ion binding	--	--
Cluster-1913.20887	66.078	0	9.0604	0.0034022	calcium-dependent protein [Chrysochromulina sp. CCMP291]	--	calcium-dependent protein kinase	EF-hand domain pair//EF-hand domain//Protein tyrosine kinase//EF hand//EF-hand domain pair//EF hand//MmoB/DmpM family//Protein kinase domain//DNA directed RNA polymerase, 7 kDa subunit//Adenylate cyclase associated (CAP) N terminal	Calcium-dependent protein kinase 14 OS=Arabidopsis thaliana OX=3702 GN=CPK14 PE=2 SV=1	transcription, DNA-templated//cellular aromatic compound metabolic process//purine nucleobase metabolic process//pyrimidine nucleobase metabolic process//cytoskeleton organization//protein phosphorylation	actin binding//DNA-directed RNA polymerase activity//protein kinase activity//calcium ion binding//monooxygenase activity//DNA binding//ATP binding	nucleolus	--
Cluster-1913.62309	65.3067	0	9.0457	4.23e-05	hypothetical protein EMIHUDRAFT_453330 [Emiliania huxleyi CCMP1516]	--	--	Ribosomal L40e family//Ankyrin repeat//Ankyrin repeat	Cortactin-binding protein 2 OS=Saimiri boliviensis boliviensis OX=39432 GN=CTTNBP2 PE=3 SV=1	translation//ribosome biogenesis	protein binding//structural constituent of ribosome	ribosome	--
Cluster-1913.49966	62.4667	0	8.9788	0.0057999	hypothetical protein EMIHUDRAFT_434360 [Emiliania huxleyi CCMP1516]	Phaeoacremonium minimum UCRPA7 putative splicing factor u2af 23 kda subunit protein partial mRNA	splicing factor U2AF 35 kDa subunit	RNA recognition motif. (a.k.a. RRM, RBD, or RNP domain)//Coronavirus nucleocapsid protein//Zinc finger C-x8-C-x5-C-x3-H type (and similar)	Splicing factor U2af small subunit B OS=Arabidopsis thaliana OX=3702 GN=U2AF35B PE=1 SV=1	--	nucleic acid binding//metal ion binding	viral nucleocapsid	U2 snRNP splicing factor, small subunit, and related proteins
Cluster-1913.5075	61.7695	0	8.9662	0.0028609	PREDICTED: kinesin-13A-like [Phoenix dactylifera]	--	kinesin family member 2/24	Kinesin motor domain	Kinesin-like protein KIF2A OS=Pongo abelii OX=9601 GN=KIF2A PE=2 SV=1	microtubule-based process//microtubule-based movement	microtubule binding//ATP binding//microtubule motor activity	microtubule//tubulin complex	Kinesin-like protein
Cluster-1913.86990	57.3945	0	8.8556	0.00048232	hypothetical protein EMIHUDRAFT_215951 [Emiliania huxleyi CCMP1516]	--	--	--	--	--	--	--	--
Cluster-1913.52053	56.7863	0	8.8462	0.0028083	hypothetical protein EMIHUDRAFT_459273 [Emiliania huxleyi CCMP1516]	--	anaphase-promoting complex subunit 1	--	Anaphase-promoting complex subunit 1 OS=Homo sapiens OX=9606 GN=ANAPC1 PE=1 SV=1	--	--	--	Anaphase-promoting complex (APC), subunit 1 (meiotic check point regulator/Tsg24)
Cluster-1913.57486	56.7721	0	8.8444	0.0066866	hypothetical protein EMIHUDRAFT_215577 [Emiliania huxleyi CCMP1516]	--	--	Opioid growth factor receptor (OGFr) conserved region//BTB/POZ domain//PHD-finger	Kelch-like protein diablo OS=Anopheles gambiae OX=7165 GN=dbo PE=3 SV=4	signal transduction	protein binding//receptor activity	membrane	Proteins containing BTB/POZ and Kelch domains, involved in regulatory/signal transduction processes
Cluster-1913.49043	56.2275	0	8.8324	0.0026097	hypothetical protein EMIHUDRAFT_223134 [Emiliania huxleyi CCMP1516]	--	--	Hepatitis C virus capsid protein//Presenilin//DHHA1 domain//Ryanodine Receptor TM 4-6//HEAT repeat	Protein MON2 homolog OS=Xenopus laevis OX=8355 GN=mon2 PE=2 SV=1	cellular calcium ion homeostasis//calcium ion transport	aspartic-type endopeptidase activity//structural molecule activity//nucleic acid binding//protein binding//ryanodine-sensitive calcium-release channel activity	integral component of membrane//viral capsid//intracellular	Uncharacterized conserved protein
Cluster-1913.53050	54.4293	0	8.783	7.17e-06	cugbp elav-like family member 4-like protein [Chrysochromulina sp. CCMP291]	--	--	RNA recognition motif. (a.k.a. RRM, RBD, or RNP domain)//RNA binding motif//Cyanobacterial and plant NDH-1 subunit O//RNA recognition motif	CUGBP Elav-like family member 3 OS=Danio rerio OX=7955 GN=celf3 PE=2 SV=2	obsolete electron transport//oxidation-reduction process	RNA binding//nucleic acid binding//oxidoreductase activity, acting on NAD(P)H, quinone or similar compound as acceptor	plasma membrane	RNA-binding protein CUGBP1/BRUNO (RRM superfamily)
Cluster-1913.58845	54.345	0	8.778	0.0048964	hypothetical protein EMIHUDRAFT_425245 [Emiliania huxleyi CCMP1516]	--	--	PTB domain (IRS-1 type)//Thrombomodulin like fifth domain, EGF-like//Archaebacterial flagellin	C-type lectin OS=Micrurus corallinus OX=54390 PE=1 SV=1	signal transduction//movement of cell or subcellular component	transmembrane signaling receptor activity//structural molecule activity//insulin receptor binding	integral component of membrane//insulin receptor complex	--
Cluster-1913.39928	52.7073	0	8.7365	0.0054611	hypothetical protein EMIHUDRAFT_454785 [Emiliania huxleyi CCMP1516]	--	--	Protein of unknown function (DUF972)//Tetratricopeptide repeat//Bombesin-like peptide//Tetratricopeptide repeat//TPR repeat//CHDCT2 (NUC038) domain//Peptidase S46//Leucine-rich repeats of kinetochore protein Cenp-F/LEK1//Nineteen complex-related protein 2//Septum formation initiator//Tetratricopeptide repeat//Tetratricopeptide repeat//Tetratricopeptide repeat	Kinesin light chain OS=Doryteuthis pealeii OX=1051067 PE=2 SV=1	cell cycle//spliceosomal complex disassembly//neuropeptide signaling pathway//DNA replication//regulation of transcription, DNA-templated	dynein binding//serine-type aminopeptidase activity//ATP binding//DNA binding//identical protein binding//hydrolase activity, acting on acid anhydrides, in phosphorus-containing anhydrides//zinc ion binding//dipeptidyl-peptidase activity//protein homodimerization activity//transcription factor binding//protein binding	dynein complex//U2-type post-mRNA release spliceosomal complex//nucleus//transcription factor complex	Kinesin light chain
Cluster-1913.58031	52.4581	0	8.7295	0.0052966	hypothetical protein MARPO_0113s0018 [Marchantia polymorpha]	--	--	KorB C-terminal beta-barrel domain//GTP1/OBG//Survival motor neuron protein (SMN)	--	negative regulation of transcription, DNA-templated//mRNA processing	DNA binding//RNA binding//GTP binding	cytoplasm//nucleus	--
Cluster-1913.53279	50.3256	0	8.671	1.29e-05	prolycopene isomerase [Isochrysis sp.]	Isochrysis sp. isolate BAJW-2044472 prolycopene isomerase (crtISO) mRNA, complete cds	--	Hepatitis C virus capsid protein//FAD dependent oxidoreductase//FAD binding domain//FAD dependent oxidoreductase//Flavin containing amine oxidoreductase//Pyridine nucleotide-disulphide oxidoreductase	Prolycopene isomerase, chloroplastic OS=Arabidopsis thaliana OX=3702 GN=CRTISO PE=1 SV=2	oxidation-reduction process	oxidoreductase activity//structural molecule activity//FAD binding	viral capsid	--
Cluster-1913.46990	49.6522	0	8.6499	0.0054943	hypothetical protein EMIHUDRAFT_438821 [Emiliania huxleyi CCMP1516]	--	solute carrier family 12 (potassium/chloride transporter), member 4/5/6	B3 DNA binding domain//Amino acid permease//Amino acid permease//Solute carrier family 12	Solute carrier family 12 member 7 OS=Rattus norvegicus OX=10116 GN=Slc12a7 PE=2 SV=2	transmembrane transport//amino acid transmembrane transport//transport//ion transport//amino acid transport	transporter activity//amino acid transmembrane transporter activity//DNA binding	membrane	K+/Cl- cotransporter KCC1 and related transporters
Cluster-1913.47957	155.324	0.322477	8.6353	1.75e-05	hypothetical protein EMIHUDRAFT_439369 [Emiliania huxleyi CCMP1516]	--	--	Methyltransferase domain//BNIP3//PMP-22/EMP/MP20/Claudin family//2Fe-2S iron-sulfur cluster binding domain//Alphaherpesvirus glycoprotein E//16S rRNA methyltransferase RsmF//Cobalamin-5-phosphate synthase//Methyltransferase small domain//Hypothetical methyltransferase//Alphavirus E2 glycoprotein//ubiE/COQ5 methyltransferase family	--	positive regulation of apoptotic process//metabolic process//cobalamin biosynthetic process//obsolete electron transport	cobalamin 5'-phosphate synthase activity//iron-sulfur cluster binding//structural molecule activity//adenosylcobinamide-GDP ribazoletransferase activity//electron carrier activity//methyltransferase activity	viral capsid//membrane//integral component of membrane//mitochondrial envelope	--
Cluster-1913.56422	46.2678	0	8.5466	0.00018386	hypothetical protein EMIHUDRAFT_453577 [Emiliania huxleyi CCMP1516]	--	DEAD/DEAH box helicase domain-containing protein	DEAD/DEAH box helicase//Nematode antimicrobial peptide	ATP-dependent helicase hrq1 OS=Schizosaccharomyces pombe (strain 972 / ATCC 24843) OX=284812 GN=hrq1 PE=1 SV=4	defense response to other organism	nucleic acid binding//ATP binding	--	Predicted ATP-dependent RNA helicase
Cluster-1913.44917	46.0857	0	8.5416	0.0058118	hypothetical protein EMIHUDRAFT_453362 [Emiliania huxleyi CCMP1516]	--	--	Thiopurine S-methyltransferase (TPMT)	--	--	S-adenosylmethionine-dependent methyltransferase activity	--	--
Cluster-1913.33560	45.0101	0	8.5128	0.0059357	hypothetical protein EMIHUDRAFT_106641 [Emiliania huxleyi CCMP1516]	--	membrane-bound transcription factor site-1 protease	Kv2 voltage-gated K+ channel//PgaD-like protein//Potexvirus coat protein//Subtilase family//Hepatitis core antigen	Membrane-bound transcription factor site-1 protease OS=Rattus norvegicus OX=10116 GN=Mbtps1 PE=1 SV=2	pathogenesis//biofilm formation//potassium ion transport//proteolysis	serine-type endopeptidase activity//structural molecule activity//voltage-gated potassium channel activity	viral capsid//voltage-gated potassium channel complex	Subtilisin kexin isozyme-1/site 1 protease, subtilase superfamily
Cluster-1913.38419	45.0713	0	8.5123	0.0046126	hypothetical protein EMIHUDRAFT_42950, partial [Emiliania huxleyi CCMP1516]	--	--	TrkA-N domain//Putative NAD(P)-binding//Pyridine nucleotide-disulphide oxidoreductase//FAD binding domain//FAD dependent oxidoreductase//Glucose inhibited division protein A//Pyridine nucleotide-disulphide oxidoreductase	Bifunctional protein ThiO/ThiG OS=Nostoc sp. (strain PCC 7120 / SAG 25.82 / UTEX 2576) OX=103690 GN=thiO/thiG PE=3 SV=1	potassium ion transport//siroheme biosynthetic process//tRNA processing//oxidation-reduction process//porphyrin-containing compound biosynthetic process	oxidoreductase activity//flavin adenine dinucleotide binding//precorrin-2 dehydrogenase activity//FAD binding	--	--
Cluster-1913.91621	44.8447	0	8.4997	2.79e-05	hypothetical protein EMIHUDRAFT_470402 [Emiliania huxleyi CCMP1516]	--	amino-acid N-acetyltransferase	Acetyltransferase (GNAT) domain//Acetyltransferase (GNAT) domain//SWIM zinc finger//MOZ/SAS family//Acetyltransferase (GNAT) family	Amino-acid acetyltransferase OS=Pseudomonas mendocina (strain ymp) OX=399739 GN=argA PE=3 SV=1	regulation of transcription, DNA-templated//acyl-carrier-protein biosynthetic process	zinc ion binding//transferase activity, transferring acyl groups other than amino-acyl groups//N-acetyltransferase activity	--	--
Cluster-1913.45022	44.767	0	8.4968	0.0093376	hypothetical protein EMIHUDRAFT_448407 [Emiliania huxleyi CCMP1516]	Emiliania huxleyi CCMP1516 hypothetical protein partial mRNA	myosin V	Myosin head (motor domain)//Menin//IQ calmodulin-binding motif	Unconventional myosin-VI OS=Homo sapiens OX=9606 GN=MYO6 PE=1 SV=4	--	ATP binding//protein binding//motor activity	myosin complex//nucleus	Myosin class VI heavy chain
Cluster-1913.5080	42.4986	0	8.4299	0.0061015	defective in exine formation protein [Chrysochromulina sp. CCMP291]	--	kinesin family member 2/24	Kinesin motor domain//TolA binding protein trimerisation	Kinesin-like protein Klp59C OS=Drosophila melanogaster OX=7227 GN=Klp59C PE=3 SV=1	protein trimerization//microtubule-based process//microtubule-based movement	ATP binding//microtubule binding//microtubule motor activity	tubulin complex//microtubule	Kinesin-like protein
Cluster-1913.65805	42.6056	0	8.4284	0.004986	hypothetical protein Ctob_012582 [Chrysochromulina sp. CCMP291]	--	--	--	LIMR family protein DDB_G0293610 OS=Dictyostelium discoideum OX=44689 GN=DDB_G0293610 PE=3 SV=1	--	--	--	--
Cluster-1913.43634	42.5193	0	8.4245	0.0064077	--	--	--	--	--	--	--	--	--
Cluster-1913.50645	42.3621	0	8.4201	0.0050349	hypothetical protein EMIHUDRAFT_69673 [Emiliania huxleyi CCMP1516]	--	phosphatidylinositol 4-kinase	Phosphatidylinositol 3- and 4-kinase	Phosphatidylinositol 4-kinase OS=Dictyostelium discoideum OX=44689 GN=pikD PE=3 SV=3	--	phosphotransferase activity, alcohol group as acceptor	--	Phosphatidylinositol 4-kinase, involved in intracellular trafficking and secretion
Cluster-1913.91138	42.4206	0	8.4199	0.0067985	integral membrane sensor signal transduction histidine kinase [Chrysochromulina sp. CCMP291]	--	--	--	--	--	--	--	--
Cluster-1913.45461	42.1776	0	8.4189	0.0038989	intraflagellar transport protein 140-like protein [Chrysochromulina sp. CCMP291]	--	--	Fibronectin-attachment protein (FAP)//Ribosomal protein L41//Region in Clathrin and VPS//Nup93/Nic96//TPR repeat//FAT domain//Ribosomal protein S14p/S29e//Glycoprotein hormone//Tetratricopeptide repeat//Tetratricopeptide repeat	Intraflagellar transport protein 140 homolog OS=Homo sapiens OX=9606 GN=IFT140 PE=1 SV=1	transport//intracellular protein transport//vesicle-mediated transport//ribosome biogenesis//signal transduction//translation	extracellular matrix binding//protein binding//structural constituent of ribosome//hormone activity	ribosome//intracellular//nuclear pore//extracellular region	WD40 and TPR repeat-containing protein
Cluster-1913.28300	41.0254	0	8.3792	8.25e-06	hypothetical protein EMIHUDRAFT_443976 [Emiliania huxleyi CCMP1516]	Emiliania huxleyi CCMP1516 hypothetical protein mRNA	ATP-dependent RNA helicase DDX21	DEAD/DEAH box helicase//Type III restriction enzyme, res subunit//GUCT (NUC152) domain	DEAD-box ATP-dependent RNA helicase 3, chloroplastic OS=Oryza sativa subsp. japonica OX=39947 GN=Os03g0827700 PE=2 SV=2	--	nucleic acid binding//ATP binding//DNA binding//hydrolase activity//RNA binding//helicase activity	nucleus	ATP-dependent RNA helicase
Cluster-1913.71015	37.7199	0	8.2504	0.034883	--	--	--	NOA36 protein//DNA polymerase subunit Cdc27	--	DNA replication	zinc ion binding	nucleus	--
Cluster-1913.58570	37.5902	0	8.2498	0.012475	protein-tyrosine dual specificity domain protein [Chrysochromulina sp. CCMP291]	--	--	C2H2 zinc-finger	--	--	nucleic acid binding//zinc ion binding	--	--
Cluster-1913.46250	36.8218	0	8.2155	0.035663	hypothetical protein EMIHUDRAFT_449788 [Emiliania huxleyi CCMP1516]	--	--	Porcine arterivirus-type cysteine proteinase alpha//Mitochondrial export protein Som1	--	proteolysis	cysteine-type endopeptidase activity	mitochondrial inner membrane peptidase complex	--
Cluster-1913.399	36.6453	0	8.2086	0.0081267	phospholipase C-eta2 [Thraustotheca clavata]	--	phosphatidylinositol phospholipase C, delta	SacI homology domain//7 transmembrane sweet-taste receptor of 3 GCPR//Tetratricopeptide repeat//Domain of unknown function (DUF3474)//Anti-sigma-K factor rskA	1-phosphatidylinositol 4,5-bisphosphate phosphodiesterase delta-3 OS=Homo sapiens OX=9606 GN=PLCD3 PE=1 SV=3	oxidation-reduction process//G-protein coupled receptor signaling pathway	protein binding//G-protein coupled receptor activity//oxidoreductase activity, acting on paired donors, with oxidation of a pair of donors resulting in the reduction of molecular oxygen to two molecules of water//phosphoric ester hydrolase activity	plasma membrane//integral component of membrane	--
Cluster-1913.96519	36.3033	0	8.2041	0.0096703	flagellar outer dynein arm heavy chain beta [Chrysochromulina sp. CCMP291]	--	--	MerR HTH family regulatory protein//Protein of unknown function, DUF258//ATPase family associated with various cellular activities (AAA)//Viral (Superfamily 1) RNA helicase//Antitermination protein//ABC transporter//Dynein heavy chain and region D6 of dynein motor//Tyrosyl-tRNA synthetase C-terminal domain//AAA domain (dynein-related subfamily)//Exonuclease VII, large subunit	Dynein beta chain, ciliary OS=Heliocidaris crassispina OX=1043166 PE=1 SV=1	regulation of transcription, DNA-templated//microtubule-based process//microtubule-based movement//DNA catabolic process	ATPase activity//GTPase activity//ATP binding//DNA binding//exodeoxyribonuclease VII activity//GTP binding//microtubule motor activity//RNA binding	exodeoxyribonuclease VII complex//dynein complex//microtubule	--
Cluster-1913.50386	1323.71	4.51468	8.1722	6.45e-05	PAS domain protein [Emiliania huxleyi CCMP1516]	--	non-specific serine/threonine protein kinase	RecX family//PAS fold//PAS fold	Phototropin-2 OS=Oryza sativa subsp. japonica OX=39947 GN=PHOT2 PE=1 SV=1	regulation of transcription, DNA-templated//regulation of DNA repair	protein binding	--	--
Cluster-1913.82551	35.2246	0	8.1466	0.00081235	flagellar outer dynein arm heavy chain beta [Chrysochromulina sp. CCMP291]	--	--	ABC transporter//Dynein heavy chain and region D6 of dynein motor//AAA domain (dynein-related subfamily)//Tyrosyl-tRNA synthetase C-terminal domain//Exonuclease VII, large subunit//MerR HTH family regulatory protein//Protein of unknown function, DUF258//ATPase family associated with various cellular activities (AAA)//Viral (Superfamily 1) RNA helicase//Antitermination protein	Dynein beta chain, ciliary OS=Heliocidaris crassispina OX=1043166 PE=1 SV=1	regulation of transcription, DNA-templated//microtubule-based process//microtubule-based movement//DNA catabolic process	ATPase activity//GTPase activity//DNA binding//ATP binding//GTP binding//exodeoxyribonuclease VII activity//microtubule motor activity//RNA binding	exodeoxyribonuclease VII complex//dynein complex//microtubule	--
Cluster-1913.49651	34.1873	0	8.1097	0.008794	hypothetical protein EMIHUDRAFT_444735 [Emiliania huxleyi CCMP1516]	--	calcium-dependent protein kinase	Lipopolysaccharide kinase (Kdo/WaaP) family//Protein kinase domain//Protein tyrosine kinase	Calcium/calmodulin-dependent protein kinase type IV OS=Homo sapiens OX=9606 GN=CAMK4 PE=1 SV=1	protein phosphorylation	ATP binding//phosphotransferase activity, alcohol group as acceptor//protein kinase activity	membrane	Ca2+/calmodulin-dependent protein kinase, EF-Hand protein superfamily
Cluster-1913.46366	32.9193	0	8.0681	0.00026798	hypothetical protein EMIHUDRAFT_448381 [Emiliania huxleyi CCMP1516]	--	--	RNA polymerases M/15 Kd subunit//MMPL family//pKID domain	Heme uptake protein MmpL11 OS=Mycobacterium tuberculosis (strain CDC 1551 / Oshkosh) OX=83331 GN=mmpL11 PE=3 SV=1	regulation of transcription, DNA-templated//pyrimidine nucleobase metabolic process//purine nucleobase metabolic process//transcription, DNA-templated	DNA binding//protein binding//DNA-directed RNA polymerase activity	membrane//nucleolus	--
Cluster-1913.73378	32.9502	0	8.0655	0.0068562	hypothetical protein EMIHUDRAFT_229068 [Emiliania huxleyi CCMP1516]	--	phosphoinositide-3-kinase, regulatory subunit 4	DNA recombination-mediator protein A//WD domain, G-beta repeat//[2Fe-2S] binding domain//Protein kinase domain//HEAT repeat	Probable serine/threonine-protein kinase vps15 OS=Dictyostelium discoideum OX=44689 GN=vps15 PE=3 SV=1	oxidation-reduction process//DNA mediated transformation//protein phosphorylation	protein binding//oxidoreductase activity//ATP binding//metal ion binding//protein kinase activity	--	Protein kinase containing WD40 repeats
Cluster-1913.81604	33.04	0	8.06	0.0092051	hypothetical protein EMIHUDRAFT_435783 [Emiliania huxleyi CCMP1516]	--	--	CPSF A subunit region	Cleavage and polyadenylation specificity factor subunit 1 OS=Mus musculus OX=10090 GN=Cpsf1 PE=1 SV=1	--	nucleic acid binding	nucleus	mRNA cleavage and polyadenylation factor II complex, subunit CFT1 (CPSF subunit)
Cluster-1913.100224	32.9891	0	8.0526	7.83e-05	hypothetical protein EMIHUDRAFT_198218 [Emiliania huxleyi CCMP1516]	--	--	Topoisomerase VI B subunit, transducer	--	DNA topological change	DNA topoisomerase type II (ATP-hydrolyzing) activity//DNA binding	--	--
Cluster-1913.39288	32.3313	0	8.0273	0.040137	uncharacterized ATP-dependent helicase C29A10.10c-like [Physcomitrella patens]	--	senataxin	Type III restriction enzyme, res subunit//Mis12-Mtw1 protein family//FtsK/SpoIIIE family//ATPase family associated with various cellular activities (AAA)//UvrD/REP helicase N-terminal domain//Viral (Superfamily 1) RNA helicase//Type II/IV secretion system protein//KH domain//KH domain	Probable helicase DDB_G0274399 OS=Dictyostelium discoideum OX=44689 GN=DDB_G0274399 PE=3 SV=1	chromosome segregation//cell division//transport	nucleotide binding//hydrolase activity//RNA binding//ATP binding//DNA binding	MIS12/MIND type complex	tRNA-splicing endonuclease positive effector (SEN1)
Cluster-1913.74413	110.493	0.37721	8.0255	2.29e-06	hypothetical protein EMIHUDRAFT_459155 [Emiliania huxleyi CCMP1516]	--	E3 ubiquitin-protein ligase RBBP6	DWNN domain//Zinc-finger of the MIZ type in Nse subunit//Zn-finger in Ran binding protein and others//Zinc knuckle//Rubredoxin//U-box domain//Transcription factor IIA, alpha/beta subunit	E3 ubiquitin ligase PQT3-like OS=Arabidopsis thaliana OX=3702 GN=At5g47430 PE=1 SV=1	transcription initiation from RNA polymerase II promoter//protein ubiquitination	zinc ion binding//iron ion binding//ubiquitin-protein transferase activity//nucleic acid binding	transcription factor TFIIA complex//nucleus	Predicted E3 ubiquitin ligase
Cluster-1913.65962	31.8927	0	8.0085	0.0097005	--	--	--	Transcription cofactor vestigial-like protein 4//Hint module	--	regulation of transcription, DNA-templated//proteolysis	peptidase activity	--	--
Cluster-1913.40302	31.493	0	7.9914	0.009995	hypothetical protein EMIHUDRAFT_107291 [Emiliania huxleyi CCMP1516]	--	--	NADPH-dependent FMN reductase//Fibrillar collagen C-terminal domain//Fragile X-related 1 protein core C terminal//Small Multidrug Resistance protein//EamA-like transporter family//Magnesium transporter NIPA//Membrane-associating domain	Probable magnesium transporter NIPA9 OS=Arabidopsis thaliana OX=3702 GN=At5g11960 PE=2 SV=1	magnesium ion transport	oxidoreductase activity//extracellular matrix structural constituent//RNA binding//magnesium ion transmembrane transporter activity	membrane//proteinaceous extracellular matrix//integral component of membrane//collagen trimer	--
Cluster-1913.57108	31.4332	0	7.9865	0.041167	hypothetical protein EMIHUDRAFT_451787 [Emiliania huxleyi CCMP1516]	--	--	Calcium-activated SK potassium channel//Protein of unknown function (DUF2585)//MMPL family	Probable transport protein MmpL10 OS=Mycobacterium leprae (strain TN) OX=272631 GN=mmpL10 PE=3 SV=1	potassium ion transport	small conductance calcium-activated potassium channel activity	membrane//plasma membrane//integral component of membrane	--
Cluster-1913.78849	31.1211	0	7.9807	0.0064082	hypothetical protein EMIHUDRAFT_429310 [Emiliania huxleyi CCMP1516]	--	1-phosphatidylinositol-4-phosphate 5-kinase	Haemolysin-III related	MORN repeat-containing protein 3 OS=Xenopus laevis OX=8355 GN=morn3 PE=2 SV=1	--	--	integral component of membrane	Junctional membrane complex protein Junctophilin and related MORN repeat proteins
Cluster-1913.64122	31.1711	0	7.9726	0.01569	hypothetical protein EMIHUDRAFT_453551 [Emiliania huxleyi CCMP1516]	--	--	Gammaherpesvirus capsid protein	--	--	--	viral capsid	--
Cluster-1913.29300	30.5885	0	7.9589	0.0094672	hypothetical protein EMIHUDRAFT_455937 [Emiliania huxleyi CCMP1516]	--	--	--	Transmembrane protein 94 OS=Mus musculus OX=10090 GN=Tmem94 PE=1 SV=1	--	--	--	--
Cluster-1913.31906	30.5351	0	7.9446	0.042251	hypothetical protein EMIHUDRAFT_449118 [Emiliania huxleyi CCMP1516]	--	--	Tyrosine hydroxylase N terminal//Carbamoyl-phosphate synthase L chain, ATP binding domain	--	oxidation-reduction process//tyrosine metabolic process	tyrosine 3-monooxygenase activity//ATP binding	--	--
Cluster-1913.44953	30.3187	0	7.9446	0.0065693	putative DNA topoisomerase II [Emiliania huxleyi CCMP1516]	--	DNA topoisomerase II	Herpesviridae UL52/UL70 DNA primase//DNA gyrase B//DNA gyrase/topoisomerase IV, subunit A	DNA topoisomerase 2-alpha OS=Mus musculus OX=10090 GN=Top2a PE=1 SV=2	DNA topological change//transcription, DNA-templated//DNA replication, synthesis of RNA primer//DNA replication	DNA primase activity//DNA topoisomerase type II (ATP-hydrolyzing) activity//ATP binding//DNA binding	replication fork//nucleolus	DNA topoisomerase type II
Cluster-1913.103891	29.637	0	7.9014	0.043392	hypothetical protein EMIHUDRAFT_247380 [Emiliania huxleyi CCMP1516]	--	--	AAA domain, putative AbiEii toxin, Type IV TA system//50S ribosome-binding GTPase//MukB N-terminal//MutS domain V//AAA domain (dynein-related subfamily)//IstB-like ATP binding protein//Archaeal ATPase//MCM2/3/5 family//SRP54-type protein, GTPase domain//ATPase family associated with various cellular activities (AAA)//Vesicle transport v-SNARE protein N-terminus//Type II/IV secretion system protei…	Uncharacterized ABC transporter ATP-binding protein YheS OS=Escherichia coli (strain K12) OX=83333 GN=yheS PE=1 SV=1	DNA replication//chromosome segregation//multicellular organismal development//transmembrane transport//intracellular protein transport//transport//mismatch repair//chromosome condensation//tRNA threonylcarbamoyladenosine modification//SRP-dependent cotranslational protein targeting to membrane	ATPase activity//mismatched DNA binding//ATP binding//DNA binding//kinase activity//GTPase activity//GTP binding	chorion//nucleoid//membrane	ATPase component of ABC transporters with duplicated ATPase domains/Translation elongation factor EF-3b
Cluster-1913.1187	29.3732	0	7.8924	0.00080396	hypothetical protein EMIHUDRAFT_468368 [Emiliania huxleyi CCMP1516]	--	cullin 4	--	Cullin-4 OS=Arabidopsis thaliana OX=3702 GN=CUL4 PE=1 SV=1	--	--	--	Cullins
Cluster-1913.9073	29.1007	0	7.8805	6.45e-05	Serine Threonine protein kinase [Klebsormidium nitens]	--	--	Protein tyrosine kinase	Probable serine/threonine-protein kinase DDB_G0292354 OS=Dictyostelium discoideum OX=44689 GN=DDB_G0292354 PE=3 SV=1	protein phosphorylation	protein kinase activity	--	Casein kinase (serine/threonine/tyrosine protein kinase)
Cluster-1913.100211	28.815	0	7.8586	0.01592	hypothetical protein EMIHUDRAFT_239918 [Emiliania huxleyi CCMP1516]	--	FK506-binding protein 4/5	Tetratricopeptide repeat//Tetratricopeptide repeat//Tetratricopeptide repeat//Tetratricopeptide repeat//Tetratricopeptide repeat//Tetratricopeptide repeat//TPR repeat	Peptidyl-prolyl cis-trans isomerase FKBP4 OS=Mus musculus OX=10090 GN=Fkbp4 PE=1 SV=5	--	protein binding	--	FKBP-type peptidyl-prolyl cis-trans isomerase
Cluster-1913.20169	28.6931	0	7.8554	0.0095408	pathogenesis-related transcriptional activator [Chrysochromulina sp. CCMP291]	--	--	--	--	--	--	--	--
Cluster-1913.77351	28.386	0	7.8446	0.017035	2-oxoglutarate and iron-dependent oxygenase domain-containing protein 2 [Symbiodinium microadriaticum]	--	--	--	Uncharacterized PKHD-type hydroxylase At1g22950 OS=Arabidopsis thaliana OX=3702 GN=At1g22950 PE=2 SV=2	--	--	--	--
Cluster-1913.24719	27.8409	0	7.8108	0.045867	hypothetical protein EMIHUDRAFT_432777 [Emiliania huxleyi CCMP1516]	Cutaneotrichosporon oleaginosus putative 20S proteasome beta-type subunit mRNA	20S proteasome subunit beta 1	Proteasome subunit	Proteasome subunit beta type-6-B like protein OS=Salmo salar OX=8030 GN=psmb6l-b PE=3 SV=1	proteolysis involved in cellular protein catabolic process	threonine-type endopeptidase activity	proteasome core complex	20S proteasome, regulatory subunit beta type PSMB6/PSMB9/PRE3
Cluster-1913.9457	27.8409	0	7.8108	0.045867	meckelin [Chrysochromulina sp. CCMP291]	--	--	Vpu protein//Protein of unknown function (DUF1049)//Meckelin (Transmembrane protein 67)//Domain of unknown function (DUF3474)	Meckelin OS=Rattus norvegicus OX=10116 GN=Tmem67 PE=1 SV=1	negative regulation of centrosome duplication//receptor catabolic process//cation transport//viral release from host cell//cilium assembly//oxidation-reduction process	oxidoreductase activity, acting on paired donors, with oxidation of a pair of donors resulting in the reduction of molecular oxygen to two molecules of water//cation channel activity	integral component of plasma membrane//TCTN-B9D complex//host cell membrane	Uncharacterized conserved protein
Cluster-1913.37691	27.6514	0	7.8035	0.0121	hypothetical protein EMIHUDRAFT_350324 [Emiliania huxleyi CCMP1516]	--	histone-binding protein RBBP4	WD domain, G-beta repeat	Histone-binding protein RBBP7 OS=Gallus gallus OX=9031 GN=RBBP7 PE=1 SV=1	--	protein binding	--	Nucleosome remodeling factor, subunit CAF1/NURF55/MSI1
Cluster-1913.46795	27.1553	0	7.7841	0.010529	alpha-galactosidase [Chrysochromulina sp. CCMP291]	--	--	Zinc finger C-x8-C-x5-C-x3-H type (and similar)//Alpha galactosidase A	Alpha-galactosidase OS=Oryza sativa subsp. japonica OX=39947 GN=Os10g0493600 PE=1 SV=1	carbohydrate metabolic process	hydrolase activity, hydrolyzing O-glycosyl compounds//metal ion binding	--	Alpha-D-galactosidase (melibiase)
Cluster-1913.621	27.1012	0	7.778	0.046795	ATP-binding cassette superfamily [Micromonas commoda]	--	--	Glycosyl hydrolases family 2//Allantoicase repeat//Interleukin 7/9 family//Glycosyl hydrolases family 2, sugar binding domain//Herpesvirus UL33-like protein//AAA domain, putative AbiEii toxin, Type IV TA system//ABC transporter//ABC-2 type transporter//Protein of unknown function, DUF258//Glycosyl hydrolases family 2, TIM barrel domain	ABC transporter G family member 29 OS=Arabidopsis thaliana OX=3702 GN=ABCG29 PE=2 SV=2	signal transduction//immune response//allantoin catabolic process//carbohydrate metabolic process//purine nucleobase metabolic process//nitrogen compound metabolic process//viral DNA genome packaging//growth//cell proliferation	GTP binding//hydrolase activity, hydrolyzing O-glycosyl compounds//cytokine receptor binding//GTPase activity//growth factor activity//ATP binding//allantoicase activity//ATPase activity	membrane//extracellular region	--
Cluster-1913.76039	26.3536	0	7.736	0.014471	hypothetical protein EMIHUDRAFT_453362 [Emiliania huxleyi CCMP1516]	--	--	Thiopurine S-methyltransferase (TPMT)	--	--	S-adenosylmethionine-dependent methyltransferase activity	--	--
Cluster-1913.45737	26.2037	0	7.7358	0.0087116	Selenophosphate synthetase [Emiliania huxleyi CCMP1516]	Emiliania huxleyi CCMP1516 Selenophosphate synthetase partial mRNA	selenide, water dikinase	Pyridine nucleotide-disulphide oxidoreductase//Pyridine nucleotide-disulphide oxidoreductase//Putative modulator of DNA gyrase	Selenide, water dikinase OS=Pelobacter propionicus (strain DSM 2379 / NBRC 103807 / OttBd1) OX=338966 GN=selD PE=3 SV=1	proteolysis//oxidation-reduction process	oxidoreductase activity//metallopeptidase activity	--	Selenophosphate synthetase
Cluster-1913.41662	26.3666	0	7.7353	0.013189	chaperonin [Chrysochromulina sp. CCMP291]	Aureococcus anophagefferens hypothetical protein partial mRNA	chaperonin GroEL	TCP-1/cpn60 chaperonin family	60 kDa chaperonin 2 OS=Nostoc sp. (strain PCC 7120 / SAG 25.82 / UTEX 2576) OX=103690 GN=groL2 PE=3 SV=1	--	ATP binding	--	--
Cluster-1913.100413	26.0785	0	7.7225	0.048397	heat shock protein 70 [Chrysochromulina sp. CCMP291]	Sporisorium reilianum SRZ2 chromosome 2 complete DNA sequence	heat shock 70kDa protein 5	MreB/Mbl protein//zinc-RING finger domain//GRIP domain//FGGY family of carbohydrate kinases, C-terminal domain	Luminal-binding protein OS=Spinacia oleracea OX=3562 GN=HSC70 PE=2 SV=1	cell morphogenesis//protein targeting to Golgi//carbohydrate metabolic process	protein binding//zinc ion binding//phosphotransferase activity, alcohol group as acceptor	--	--
Cluster-1913.64034	26.1174	0	7.7208	0.013074	hypothetical protein Ctob_008530 [Chrysochromulina sp. CCMP291]	--	--	Origin of replication binding protein	--	DNA replication	ATP binding//DNA replication origin binding	replication compartment	--
Cluster-1913.47113	25.9669	0	7.715	0.01531	hypothetical protein EMIHUDRAFT_438821 [Emiliania huxleyi CCMP1516]	--	solute carrier family 12 (potassium/chloride transporter), member 4/5/6	B3 DNA binding domain//Amino acid permease//Amino acid permease//Solute carrier family 12	Solute carrier family 12 member 7 OS=Rattus norvegicus OX=10116 GN=Slc12a7 PE=2 SV=2	transport//ion transport//amino acid transport//transmembrane transport//amino acid transmembrane transport	amino acid transmembrane transporter activity//DNA binding//transporter activity	membrane	K+/Cl- cotransporter KCC1 and related transporters
Cluster-1913.21902	26.0447	0	7.7143	0.048639	vacuolar protein sorting 16 [Emiliania huxleyi CCMP1516]	--	--	Vps16, N-terminal region//Vps16, C-terminal region//DNA methyltransferase 1-associated protein 1 (DMAP1)	Vacuolar protein sorting-associated protein 16 homolog OS=Mus musculus OX=10090 GN=Vps16 PE=1 SV=3	negative regulation of transcription, DNA-templated//intracellular protein transport	--	cytoplasm//nucleus	--
Cluster-1913.78198	26.0447	0	7.7143	0.048639	--	--	--	RNA polymerase Rpb1 C-terminal repeat//BTK motif	--	intracellular signal transduction//transcription from RNA polymerase II promoter	DNA binding	DNA-directed RNA polymerase II, core complex	--
Cluster-1913.39686	25.6579	0	7.6908	0.024868	hypothetical protein EMIHUDRAFT_422149 [Emiliania huxleyi CCMP1516]	Emiliania huxleyi CCMP1516 hypothetical protein partial mRNA	pre-mRNA-splicing helicase BRR2	Type II/IV secretion system protein//PhoH-like protein//Peptidase C39 family//DEAD/DEAH box helicase//Type III restriction enzyme, res subunit//Tau and MAP protein, tubulin-binding repeat	U5 small nuclear ribonucleoprotein 200 kDa helicase OS=Mus musculus OX=10090 GN=Snrnp200 PE=1 SV=1	proteolysis//transport	hydrolase activity//tubulin binding//nucleic acid binding//peptidase activity//ATP binding//DNA binding	integral component of membrane//tubulin complex	RNA helicase BRR2, DEAD-box superfamily
Cluster-1913.14179	24.9242	0	7.6625	0.00017971	serine protease family S09A [Achlya hypogyna]	Aureococcus anophagefferens hypothetical protein partial mRNA	oligopeptidase B	Prolyl oligopeptidase family//Prolyl oligopeptidase, N-terminal beta-propeller domain//Zinc finger, C3HC4 type (RING finger)//alpha/beta hydrolase fold	Protease 2 OS=Moraxella lacunata OX=477 GN=ptrB PE=3 SV=1	proteolysis//metabolic process	serine-type exopeptidase activity//hydrolase activity//metal ion binding//serine-type endopeptidase activity//serine-type peptidase activity	--	Predicted serine protease
Cluster-1913.85478	24.5704	0	7.6339	0.014959	dead-domain-containing protein [Chrysochromulina sp. CCMP291]	Emiliania huxleyi CCMP1516 hypothetical protein partial mRNA	ATP-dependent RNA helicase DDX27	DEAD/DEAH box helicase//Type III restriction enzyme, res subunit	DEAD-box ATP-dependent RNA helicase 28 OS=Oryza sativa subsp. japonica OX=39947 GN=Os12g0481100 PE=2 SV=2	--	nucleic acid binding//DNA binding//ATP binding//hydrolase activity	--	ATP-dependent RNA helicase
Cluster-1913.8637	24.0461	0	7.6043	0.017615	glycoside hydrolase family 10 [Chrysochromulina sp. CCMP291]	--	--	Adenylate cyclase associated (CAP) N terminal//Glycosyl hydrolase family 10//Centriole, cilia and spindle-associated//Carbohydrate binding domain	Anti-sigma-I factor RsgI6 OS=Clostridium thermocellum (strain ATCC 27405 / DSM 1237 / NBRC 103400 / NCIMB 10682 / NRRL B-4536 / VPI 7372) OX=203119 GN=rsgI6 PE=1 SV=1	cytoskeleton organization//carbohydrate metabolic process	hydrolase activity, acting on glycosyl bonds//actin binding//hydrolase activity, hydrolyzing O-glycosyl compounds	cytoskeleton	--
Cluster-1913.80407	24.098	0	7.6007	0.015735	hypothetical protein AURANDRAFT_27956, partial [Aureococcus anophagefferens]	--	--	Sulfatase//Metalloenzyme superfamily//Type I phosphodiesterase / nucleotide pyrophosphatase	N-acetylglucosamine-6-sulfatase OS=Mus musculus OX=10090 GN=Gns PE=1 SV=1	metabolic process	metal ion binding//catalytic activity//sulfuric ester hydrolase activity	--	Sulfatases
Cluster-1913.94559	23.8401	0	7.5973	0.009745	hypothetical protein EMIHUDRAFT_453407 [Emiliania huxleyi CCMP1516]	--	--	Pyridoxamine 5'-phosphate oxidase//Transglutaminase family	--	pyridoxine biosynthetic process//oxidation-reduction process//peptide cross-linking	pyridoxamine-phosphate oxidase activity//FMN binding	--	--
Cluster-1913.73946	23.7693	0	7.5968	0.012827	Hsc70-interacting protein [Symbiodinium microadriaticum]	--	--	AMP-binding enzyme//Tetratricopeptide repeat//Leucine rich repeat//PapC N-terminal domain//Tetratricopeptide repeat	Leucine-rich repeat protein soc-2 homolog OS=Drosophila simulans OX=7240 GN=Sur-8 PE=3 SV=2	metabolic process	catalytic activity//protein binding	--	FOG: Leucine rich repeat
Cluster-1913.92734	23.9136	0	7.5882	0.01793	defective in exine formation protein [Chrysochromulina sp. CCMP291]	--	kinesin family member 2/24	Kinesin motor domain	Kinesin-like protein Klp10A OS=Drosophila melanogaster OX=7227 GN=Klp10A PE=1 SV=1	microtubule-based movement//microtubule-based process	microtubule motor activity//ATP binding//microtubule binding	microtubule//tubulin complex	Kinesin-like protein
Cluster-1913.45350	23.5026	0	7.5633	0.0171	hypothetical protein EMIHUDRAFT_443432 [Emiliania huxleyi CCMP1516]	Emiliania huxleyi CCMP1516 hypothetical protein mRNA	20S proteasome subunit beta 2	Proteasome subunit	Proteasome subunit beta type-7 OS=Dictyostelium discoideum OX=44689 GN=psmB7 PE=3 SV=1	proteolysis involved in cellular protein catabolic process	threonine-type endopeptidase activity	proteasome core complex	20S proteasome, regulatory subunit beta type PSMB7/PSMB10/PUP1
Cluster-1913.102702	23.361	0	7.5519	0.00019011	calcium-dependent protein kinase 28-like [Ananas comosus]	--	calcium-dependent protein kinase	Protein kinase domain//Protein tyrosine kinase//EF-hand domain//EF-hand domain pair//CST, telomere maintenance, complex subunit CTC1//EF hand//EF-hand domain pair//EF hand	Ovarian-specific serine/threonine-protein kinase Lok OS=Drosophila melanogaster OX=7227 GN=lok PE=2 SV=1	protein phosphorylation	calcium ion binding//single-stranded DNA binding//protein kinase activity//ATP binding	--	--
Cluster-1913.100399	23.0609	0	7.5497	0.010188	hypothetical protein EMIHUDRAFT_202507 [Emiliania huxleyi CCMP1516]	Aspergillus terreus NIH2624 hypothetical protein (ATEG_08654) partial mRNA	--	Cellulase (glycosyl hydrolase family 5)	Putative mannan endo-1,4-beta-mannosidase 9 OS=Oryza sativa subsp. japonica OX=39947 GN=MAN9 PE=2 SV=2	carbohydrate metabolic process	hydrolase activity, hydrolyzing O-glycosyl compounds	--	--
Cluster-1913.23278	23.1218	0	7.5476	0.01232	hypothetical protein AURANDRAFT_24113 [Aureococcus anophagefferens]	--	ubiquitin carboxyl-terminal hydrolase L3	Ubiquitin carboxyl-terminal hydrolase, family 1	Ubiquitin carboxyl-terminal hydrolase isozyme L3 OS=Sus scrofa OX=9823 GN=UCHL3 PE=2 SV=1	proteolysis//ubiquitin-dependent protein catabolic process//protein deubiquitination	ubiquitin-specific protease activity	intracellular	Ubiquitin C-terminal hydrolase UCHL1
Cluster-1913.1432	22.8131	0	7.5217	0.016646	hypothetical protein Ctob_012217, partial [Chrysochromulina sp. CCMP291]	--	ATP-dependent RNA helicase MSS116, mitochondrial	--	ATP-dependent RNA helicase MSS116, mitochondrial OS=Phaeosphaeria nodorum (strain SN15 / ATCC MYA-4574 / FGSC 10173) OX=321614 GN=MSS116 PE=3 SV=1	--	--	--	ATP-dependent RNA helicase pitchoune
Cluster-1913.14928	22.5748	0	7.5212	0.010611	Bifunctional fucokinase..fucose pyrophosphorylase [Symbiodinium microadriaticum]	--	--	Hydrogenase/urease nickel incorporation, metallochaperone, hypA//L-fucokinase	--	cellular protein modification process	transferase activity, transferring phosphorus-containing groups//nickel cation binding	--	--
Cluster-1913.67854	211.608	1.13163	7.5165	0.0075377	hypothetical protein EMIHUDRAFT_105178 [Emiliania huxleyi CCMP1516]	--	--	Zinc finger, C4 type (two domains)//EF-hand domain//EF-hand domain pair//Secreted protein acidic and rich in cysteine Ca binding region//TraA//EF-hand domain pair//EF hand//EF hand	--	conjugation//signal transduction//regulation of transcription, DNA-templated	zinc ion binding//sequence-specific DNA binding//transcription factor activity, sequence-specific DNA binding//calcium ion binding	transcription factor complex//extracellular region//nucleus//proteinaceous extracellular matrix	--
Cluster-1913.57488	22.6496	0	7.5164	0.01698	hypothetical protein EMIHUDRAFT_215577 [Emiliania huxleyi CCMP1516]	--	--	PHD-finger//Opioid growth factor receptor (OGFr) conserved region//BTB/POZ domain	Kelch-like protein diablo OS=Anopheles gambiae OX=7165 GN=dbo PE=3 SV=4	signal transduction	receptor activity//protein binding	membrane	Proteins containing BTB/POZ and Kelch domains, involved in regulatory/signal transduction processes
Cluster-1913.13231	22.631	0	7.5156	0.0033355	1,3-beta-glucan synthase component bgs4 [Symbiodinium microadriaticum]	--	callose synthase	Adenylate cyclase associated (CAP) N terminal	1,3-beta-glucan synthase component FKS1 OS=Aspergillus niger (strain CBS 513.88 / FGSC A1513) OX=425011 GN=fksA PE=3 SV=1	cytoskeleton organization	actin binding	--	1,3-beta-glucan synthase/callose synthase catalytic subunit
Cluster-1913.3593	22.3708	0	7.5111	0.00031263	hypothetical protein AURANDRAFT_35069, partial [Aureococcus anophagefferens]	--	malate dehydrogenase (decarboxylating)	Malic enzyme, N-terminal domain//Malic enzyme, NAD binding domain//CENP-B N-terminal DNA-binding domain//Jumping translocation breakpoint protein (JTB)	NAD-dependent malic enzyme 62 kDa isoform, mitochondrial OS=Solanum tuberosum OX=4113 PE=1 SV=1	malate metabolic process//carbon utilization//pyruvate metabolic process//oxidation-reduction process//tricarboxylic acid cycle	DNA binding//NAD binding//malate dehydrogenase (decarboxylating) (NAD+) activity	integral component of membrane	NADP+-dependent malic enzyme
Cluster-1913.2657	22.209	0	7.4966	0.010657	DEAD-box ATP-dependent RNA helicase 1-like [Chenopodium quinoa]	--	ATP-dependent RNA helicase DDX51/DBP6	Lysis protein//Exotoxin A catalytic//DEAD/DEAH box helicase//Type III restriction enzyme, res subunit	DEAD-box ATP-dependent RNA helicase 1 OS=Oryza sativa subsp. japonica OX=39947 GN=Os02g0795900 PE=2 SV=1	pathogenesis//cytolysis	hydrolase activity//DNA binding//ATP binding//NAD+-diphthamide ADP-ribosyltransferase activity//nucleic acid binding	outer membrane	DEAD-box ATP-dependent RNA helicase
Cluster-1913.28303	22.2313	0	7.4928	0.026228	hypothetical protein EMIHUDRAFT_443976 [Emiliania huxleyi CCMP1516]	Emiliania huxleyi CCMP1516 hypothetical protein mRNA	ATP-dependent RNA helicase DDX21	DEAD/DEAH box helicase//Type III restriction enzyme, res subunit//GUCT (NUC152) domain	DEAD-box ATP-dependent RNA helicase 3, chloroplastic OS=Oryza sativa subsp. japonica OX=39947 GN=Os03g0827700 PE=2 SV=2	--	RNA binding//hydrolase activity//helicase activity//DNA binding//ATP binding//nucleic acid binding	nucleus	ATP-dependent RNA helicase
Cluster-1913.2846	22.1642	0	7.481	0.01669	hemagglutinin-related protein [Chrysochromulina sp. CCMP291]	--	--	Kelch motif//Kelch motif//Sialidase, N-terminal domain//Bacteriochlorophyll A protein	Rab9 effector protein with kelch motifs OS=Xenopus laevis OX=8355 GN=rabepk PE=2 SV=1	glycosphingolipid metabolic process//photosynthesis//carbohydrate metabolic process	protein binding//exo-alpha-sialidase activity	--	Kelch repeat-containing proteins
Cluster-1913.6476	21.8891	0	7.4659	0.017118	cysteine desulfurase [Chrysochromulina sp. CCMP291]	Clavibacter michiganensis subsp. michiganensis NCPPB 382 complete genome	cysteine desulfurase / selenocysteine lyase	--	Cysteine desulfurase 1, chloroplastic OS=Arabidopsis thaliana OX=3702 GN=NFS2 PE=1 SV=1	--	--	--	Cysteine desulfurase NFS1
Cluster-1913.61561	21.5036	0	7.452	0.011937	hypothetical protein Ctob_011492 [Chrysochromulina sp. CCMP291]	--	--	Protein of unknown function (DUF3628)//Phosphoribosyl transferase domain//Leucine rich repeat//ADP-ribosyltransferase exoenzyme	Ribose-phosphate pyrophosphokinase 4 OS=Arabidopsis thaliana OX=3702 GN=PRS4 PE=1 SV=2	nucleoside metabolic process//pathogenesis	hydrolase activity, acting on acid anhydrides//protein binding	extracellular region	--
Cluster-1913.4774	42.2103	0.188605	7.4505	0.037813	hypothetical protein EMIHUDRAFT_40729, partial [Emiliania huxleyi CCMP1516]	--	trehalose 6-phosphate synthase/phosphatase	Chorion family 2//Trehalose-phosphatase//Glycosyltransferase family 20	Alpha,alpha-trehalose-phosphate synthase [UDP-forming] 1 OS=Arabidopsis thaliana OX=3702 GN=TPS1 PE=1 SV=1	trehalose biosynthetic process//multicellular organismal development	catalytic activity	chorion	Trehalose-6-phosphate synthase component TPS1 and related subunits
Cluster-1913.41513	21.1026	0	7.4162	0.021899	hypothetical protein EMIHUDRAFT_349708 [Emiliania huxleyi CCMP1516]	--	--	MT-A70//Fatty acid hydroxylase superfamily	Methyltransferase-like protein 1 OS=Arabidopsis thaliana OX=3702 GN=EMB1691 PE=2 SV=1	nucleobase-containing compound metabolic process//fatty acid biosynthetic process//oxidation-reduction process	iron ion binding//oxidoreductase activity//methyltransferase activity	--	Predicted N6-adenine methylase involved in transcription regulation
Cluster-1913.72219	21.1286	0	7.4135	0.017694	hypothetical protein EMIHUDRAFT_212303 [Emiliania huxleyi CCMP1516]	--	--	Neural proliferation differentiation control-1 protein (NPDC1)//Copper resistance protein B precursor (CopB)	--	cellular copper ion homeostasis	copper ion binding	integral component of membrane//cell outer membrane	--
Cluster-1913.85013	20.8538	0	7.3962	0.014649	phosphatidylinositol 4-phosphate 5-kinase ..pipk-d11 gpcr-pipk.., partial [Chrysochromulina sp. CCMP291]	--	--	Phosphatidylinositol-4-phosphate 5-Kinase	--	phosphatidylinositol metabolic process	phosphatidylinositol phosphate kinase activity	--	--
Cluster-1913.77060	39.4512	0.36876	7.353	0.0068796	component of oligomeric golgi complex 2 [Emiliania huxleyi CCMP1516]	--	--	SpoU rRNA Methylase family//16S rRNA methyltransferase RsmF	Conserved oligomeric Golgi complex subunit 2 OS=Dictyostelium discoideum OX=44689 GN=cog2 PE=3 SV=1	RNA processing//RNA modification	methyltransferase activity//RNA methyltransferase activity//RNA binding	--	--
Cluster-1913.85644	19.8231	0	7.3348	0.013205	hypothetical protein EMIHUDRAFT_420248 [Emiliania huxleyi CCMP1516]	--	--	Tetratricopeptide repeat//MerT mercuric transport protein//Integral membrane protein TerC family//Tetratricopeptide repeat	Thylakoid membrane protein TERC, chloroplastic OS=Arabidopsis thaliana OX=3702 GN=TERC PE=1 SV=1	mercury ion transport	protein binding//mercury ion transmembrane transporter activity	integral component of membrane//membrane	--
Cluster-1913.33559	19.8184	0	7.3343	0.02183	hypothetical protein EMIHUDRAFT_106641 [Emiliania huxleyi CCMP1516]	--	membrane-bound transcription factor site-1 protease	Hepatitis core antigen//Subtilase family//Potexvirus coat protein//PgaD-like protein//Kv2 voltage-gated K+ channel	Membrane-bound transcription factor site-1 protease OS=Mus musculus OX=10090 GN=Mbtps1 PE=1 SV=1	pathogenesis//potassium ion transport//biofilm formation//proteolysis	serine-type endopeptidase activity//structural molecule activity//voltage-gated potassium channel activity	viral capsid//voltage-gated potassium channel complex	Subtilisin kexin isozyme-1/site 1 protease, subtilase superfamily
Cluster-1913.18218	19.2098	0	7.281	0.016438	hypothetical protein EMIHUDRAFT_66842 [Emiliania huxleyi CCMP1516]	--	protein arginine N-methyltransferase 6	Conserved hypothetical protein 95//tRNA methyltransferase complex GCD14 subunit//PRMT5 arginine-N-methyltransferase//ubiE/COQ5 methyltransferase family//Protein-L-isoaspartate(D-aspartate) O-methyltransferase (PCMT)//Methyltransferase domain//tRNA (Uracil-5-)-methyltransferase//DNA methylase//Methyltransferase small domain	Probable protein arginine N-methyltransferase 6.1 OS=Oryza sativa subsp. japonica OX=39947 GN=PRMT6.1 PE=3 SV=2	RNA processing//S-adenosylmethionine metabolic process//rRNA methylation//protein methylation//cellular protein modification process//DNA methylation//tRNA processing//metabolic process//tRNA methylation//RNA modification	DNA binding//methyltransferase activity//N-methyltransferase activity//protein-L-isoaspartate (D-aspartate) O-methyltransferase activity//tRNA (adenine-N1-)-methyltransferase activity//RNA methyltransferase activity	tRNA (m1A) methyltransferase complex	Protein arginine N-methyltransferase PRMT1 and related enzymes
Cluster-1913.61210	19.0702	0	7.2672	0.021245	aspartate aminotransferase, partial [Isochrysis zhanjiangensis]	Isochrysis zhanjiangensis aspartate aminotransferase (ASP) mRNA, partial cds	aspartate aminotransferase, cytoplasmic	Insect cuticle protein//Aminotransferase class I and II	Aspartate aminotransferase, mitochondrial OS=Xenopus tropicalis OX=8364 GN=got2 PE=2 SV=1	biosynthetic process	structural constituent of cuticle//pyridoxal phosphate binding	--	Aspartate aminotransferase/Glutamic oxaloacetic transaminase AAT1/GOT2
Cluster-1913.91280	18.953	0	7.2478	0.0039526	glutathione peroxidase [Chrysochromulina sp. CCMP291]	--	--	Alphaherpesvirus glycoprotein E	Putative glutathione peroxidase 7, chloroplastic OS=Arabidopsis thaliana OX=3702 GN=GPX7 PE=3 SV=2	--	--	membrane	Glutathione peroxidase
Cluster-1913.58992	18.4343	0	7.2172	0.021895	hypothetical protein EMIHUDRAFT_426412 [Emiliania huxleyi CCMP1516]	Emiliania huxleyi CCMP1516 hypothetical protein partial mRNA	--	Adenylate cyclase associated (CAP) N terminal	Autophagy-related protein 18a OS=Arabidopsis thaliana OX=3702 GN=ATG18A PE=1 SV=1	cytoskeleton organization	actin binding	--	Uncharacterized conserved protein, contains WD40 repeats
Cluster-1913.71249	18.2881	0	7.2165	0.014751	hypothetical protein EMIHUDRAFT_75442 [Emiliania huxleyi CCMP1516]	--	glutamate 5-kinase	ABC transporter C-terminal domain//NAB conserved region 1 (NCD1)	Glutamate 5-kinase OS=Nostoc sp. (strain PCC 7120 / SAG 25.82 / UTEX 2576) OX=103690 GN=proB PE=3 SV=2	negative regulation of transcription, DNA-templated	DNA binding	nucleus	Gamma-glutamyl kinase
Cluster-1913.23003	35.6851	0.161239	7.2085	5.96e-05	phosphomevalonate kinase [Emiliania huxleyi CCMP1516]	Emiliania huxleyi CCMP1516 phosphomevalonate kinase (PMVK1), mRNA	phosphomevalonate kinase	--	Phosphomevalonate kinase, peroxisomal OS=Arabidopsis thaliana OX=3702 GN=PMK PE=1 SV=1	--	--	--	Phosphomevalonate kinase
Cluster-1913.102232	18.0066	0	7.1985	0.00078737	hypothetical protein EMIHUDRAFT_118044 [Emiliania huxleyi CCMP1516]	--	--	Thiolase, C-terminal domain//Methanol dehydrogenase beta subunit	--	methanol oxidation//metabolic process//oxidation-reduction process	alcohol dehydrogenase (NAD) activity//transferase activity, transferring acyl groups other than amino-acyl groups	--	--
Cluster-1913.73293	18.0346	0	7.1891	0.026466	hypothetical protein EMIHUDRAFT_454785 [Emiliania huxleyi CCMP1516]	--	--	Tetratricopeptide repeat//Tetratricopeptide repeat//Tetratricopeptide repeat//Leucine-rich repeats of kinetochore protein Cenp-F/LEK1//Peptidase S46//Nineteen complex-related protein 2//Septum formation initiator//Tetratricopeptide repeat//Transferase family//TPR repeat//CHDCT2 (NUC038) domain//Protein of unknown function (DUF972)//Tetratricopeptide repeat//Bombesin-like peptide//Asparaginase	Kinesin light chain OS=Doryteuthis pealeii OX=1051067 PE=2 SV=1	neuropeptide signaling pathway//cell cycle//spliceosomal complex disassembly//DNA replication//regulation of transcription, DNA-templated	serine-type aminopeptidase activity//identical protein binding//DNA binding//ATP binding//dynein binding//protein binding//hydrolase activity, acting on acid anhydrides, in phosphorus-containing anhydrides//hydrolase activity//transferase activity, transferring acyl groups other than amino-acyl groups//transcription factor binding//dipeptidyl-peptidase activity//zinc ion binding//protein homodime…	U2-type post-mRNA release spliceosomal complex//dynein complex//nucleus//transcription factor complex	Kinesin light chain
Cluster-1913.104746	17.8747	0	7.1859	0.015374	hypothetical protein EMIHUDRAFT_205486 [Emiliania huxleyi CCMP1516]	--	--	Peptidase family C25	--	proteolysis	cysteine-type peptidase activity	--	--
Cluster-1913.24522	141.167	1.10628	7.1795	0.00022383	tpr domain-containing protein [Chrysochromulina sp. CCMP291]	Emiliania huxleyi CCMP1516 hypothetical protein partial mRNA >gi|551577559|ref|XM_005774342.1| Emiliania huxleyi CCMP1516 hypothetical protein partial mRNA	--	Ankyrin repeat//TPR repeat//Protein tyrosine kinase//Tetratricopeptide repeat//Tetratricopeptide repeat//Protein kinase domain//Ankyrin repeat//Lipopolysaccharide kinase (Kdo/WaaP) family//Tetratricopeptide repeat	Mitogen-activated protein kinase kinase kinase ANP1 OS=Arabidopsis thaliana OX=3702 GN=ANP1 PE=1 SV=2	protein phosphorylation	protein binding//protein kinase activity//phosphotransferase activity, alcohol group as acceptor//ATP binding	membrane	--
Cluster-1913.20893	17.8552	0	7.1678	0.020095	phosphoglycerate kinase [Emiliania huxleyi CCMP1516]	--	phosphoglycerate kinase	Phosphoglycerate kinase	Phosphoglycerate kinase OS=Dictyostelium discoideum OX=44689 GN=pgkA PE=1 SV=2	carbon utilization//gluconeogenesis//glycolytic process//phosphorylation	phosphoglycerate kinase activity	--	3-phosphoglycerate kinase
Cluster-1913.62763	17.8705	0	7.1658	0.024555	hypothetical protein EMIHUDRAFT_438702 [Emiliania huxleyi CCMP1516]	--	--	WD domain, G-beta repeat	Uncharacterized WD repeat-containing protein alr3466 OS=Nostoc sp. (strain PCC 7120 / SAG 25.82 / UTEX 2576) OX=103690 GN=alr3466 PE=4 SV=1	--	protein binding	--	--
Cluster-1913.58984	68.7155	0.557365	7.1541	6.3e-05	hypothetical protein EMIHUDRAFT_197999 [Emiliania huxleyi CCMP1516]	--	--	--	--	--	--	--	--
Cluster-1913.84724	17.3644	0	7.1466	0.022826	hypothetical protein EMIHUDRAFT_468153 [Emiliania huxleyi CCMP1516]	--	--	Tyrosine hydroxylase N terminal//Nucleopolyhedrovirus capsid protein P87//Ubiquitin family	Protein pirA OS=Dictyostelium discoideum OX=44689 GN=pirA PE=1 SV=1	oxidation-reduction process//tyrosine metabolic process	tyrosine 3-monooxygenase activity//protein binding	viral capsid	p53 inducible protein PIR121
Cluster-1913.40958	17.1431	0	7.1219	0.01741	UDP-glucose:glyco protein glucosyltransferase [Emiliania huxleyi CCMP1516]	Emiliania huxleyi CCMP1516 hypothetical protein mRNA	UDP-glucose:glycoprotein glucosyltransferase	UDP-glucose:Glycoprotein Glucosyltransferase//Ribosomal Proteins L2, C-terminal domain//DNA directed RNA polymerase, 7 kDa subunit//Glycosyl transferase family 8	UDP-glucose:glycoprotein glucosyltransferase OS=Arabidopsis thaliana OX=3702 GN=UGGT PE=1 SV=1	ribosome biogenesis//pyrimidine nucleobase metabolic process//transcription, DNA-templated//protein glycosylation//purine nucleobase metabolic process//translation	transferase activity, transferring glycosyl groups//DNA binding//structural constituent of ribosome//UDP-glucose:glycoprotein glucosyltransferase activity//DNA-directed RNA polymerase activity	ribosome//nucleolus	UDP-glucose:glycoprotein glucosyltransferase
Cluster-1913.63011	17.3	0	7.121	0.024516	mitochondrial phosphate carrier protein [Emiliania huxleyi CCMP1516]	--	--	Glycosyl hydrolase family 9//Methyltransferase domain//Zinc finger C-x8-C-x5-C-x3-H type (and similar)	Mitochondrial phosphate carrier protein OS=Saccharomyces cerevisiae (strain ATCC 204508 / S288c) OX=559292 GN=MIR1 PE=1 SV=1	carbohydrate metabolic process//metabolic process	hydrolase activity, hydrolyzing O-glycosyl compounds//metal ion binding//methyltransferase activity	--	Mitochondrial phosphate carrier protein
Cluster-1913.86649	17.1494	0	7.1139	0.024972	--	--	--	--	--	--	--	--	--
Cluster-1913.22899	58.3344	0.37721	7.0985	6.09e-05	--	--	--	Poxvirus Late Transcription Factor VLTF3 like//Core histone H2A/H2B/H3/H4	--	regulation of viral transcription	DNA binding	--	--
Cluster-1913.61543	16.755	0	7.0947	0.018707	hypothetical protein Ctob_011492 [Chrysochromulina sp. CCMP291]	--	--	ADP-ribosyltransferase exoenzyme//Leucine rich repeat//Phosphoribosyl transferase domain//Protein of unknown function (DUF3628)	Ribokinase OS=Bacillus halodurans (strain ATCC BAA-125 / DSM 18197 / FERM 7344 / JCM 9153 / C-125) OX=272558 GN=rbsK PE=3 SV=1	nucleoside metabolic process//pathogenesis	hydrolase activity, acting on acid anhydrides//protein binding	extracellular region	--
Cluster-1913.63972	82.4728	0.565815	7.0763	1.49e-05	hypothetical protein EMIHUDRAFT_426559 [Emiliania huxleyi CCMP1516]	--	translation initiation factor 3 subunit E	PCI domain	Eukaryotic translation initiation factor 3 subunit E OS=Nematostella vectensis OX=45351 GN=v1g163572 PE=3 SV=1	--	protein binding	--	Translation initiation factor 3, subunit e (eIF-3e)
Cluster-1913.105801	16.5135	0	7.0582	0.025793	glycoside hydrolase family 10 [Chrysochromulina sp. CCMP291]	--	--	Glycosyl hydrolase family 10//Centriole, cilia and spindle-associated//Histone acetylation protein//CTF/NF-I family transcription modulation region//Carbohydrate binding domain	Anti-sigma-I factor RsgI6 OS=Clostridium thermocellum (strain ATCC 27405 / DSM 1237 / NBRC 103400 / NCIMB 10682 / NRRL B-4536 / VPI 7372) OX=203119 GN=rsgI6 PE=1 SV=1	carbohydrate metabolic process//regulation of transcription, DNA-templated//acyl-carrier-protein biosynthetic process//histone acetylation//DNA replication	transcription factor activity, sequence-specific DNA binding//hydrolase activity, acting on glycosyl bonds//hydrolase activity, hydrolyzing O-glycosyl compounds//histone acetyltransferase activity	histone acetyltransferase complex//transcription factor complex//cytoskeleton//nucleus	--
Cluster-1913.61977	16.3882	0	7.0571	0.018736	hypothetical protein EMIHUDRAFT_203342 [Emiliania huxleyi CCMP1516]	--	--	PA26 p53-induced protein (sestrin)//Betaherpesvirus UL82/83 protein N terminus//Phosphatidylinositol-4-phosphate 5-Kinase	--	regulation of response to reactive oxygen species//phosphatidylinositol metabolic process//pathogenesis	phosphatidylinositol phosphate kinase activity	nucleus	--
Cluster-1913.22225	16.0743	0	7.0121	0.027986	hypothetical protein EMIHUDRAFT_433762 [Emiliania huxleyi CCMP1516]	Isochrysis zhanjiangensis glutamate dehydrogenase (GDH) mRNA, partial cds	--	Glutamate/Leucine/Phenylalanine/Valine dehydrogenase//Kinesin motor domain//Bacterial NAD-glutamate dehydrogenase//Cytidine and deoxycytidylate deaminase zinc-binding region	Glutamate dehydrogenase 2 OS=Dictyostelium discoideum OX=44689 GN=glud2 PE=1 SV=2	obsolete electron transport//microtubule-based movement//nitrogen compound metabolic process//microtubule-based process//glutamate catabolic process to 2-oxoglutarate//cellular amino acid metabolic process//oxidation-reduction process	microtubule motor activity//zinc ion binding//microtubule binding//ATP binding//oxidoreductase activity//glutamate dehydrogenase (NAD+) activity	microtubule//tubulin complex	--
Cluster-1913.54788	15.5107	0	6.9831	0.034648	hypothetical protein EMIHUDRAFT_357722, partial [Emiliania huxleyi CCMP1516]	--	--	--	WD repeat-containing protein DDB_G0349043 OS=Dictyostelium discoideum OX=44689 GN=DDB_G0349043 PE=4 SV=1	--	--	--	--
Cluster-1913.51998	15.6413	0	6.9729	0.030683	2-isopropylmalate synthase [Emiliania huxleyi CCMP1516]	Sorangium cellulosum 'So ce 56' complete genome	2-isopropylmalate synthase	TilS substrate C-terminal domain//HMGL-like//LeuA allosteric (dimerisation) domain	2-isopropylmalate synthase 1, chloroplastic OS=Arabidopsis thaliana OX=3702 GN=IPMS1 PE=1 SV=2	tRNA processing//valine biosynthetic process//isoleucine biosynthetic process//pyruvate metabolic process//leucine biosynthetic process	ATP binding//ligase activity, forming carbon-nitrogen bonds//catalytic activity//nucleotide binding//2-isopropylmalate synthase activity	cytoplasm	--
Cluster-1913.89359	15.2416	0	6.9396	0.028613	hypothetical protein EMIHUDRAFT_54014, partial [Emiliania huxleyi CCMP1516]	--	--	Cleft lip and palate transmembrane protein 1 (CLPTM1)	Cleft lip and palate transmembrane protein 1-like protein OS=Danio rerio OX=7955 GN=clptm1l PE=2 SV=1	--	--	integral component of membrane	Transmembrane protein
Cluster-1913.98075	15.2416	0	6.9396	0.028613	hypothetical protein EMIHUDRAFT_54014, partial [Emiliania huxleyi CCMP1516]	--	--	Cleft lip and palate transmembrane protein 1 (CLPTM1)	Cleft lip and palate transmembrane protein 1-like protein OS=Danio rerio OX=7955 GN=clptm1l PE=2 SV=1	--	--	integral component of membrane	Transmembrane protein
Cluster-1913.102459	15.2546	0	6.937	0.030875	hypothetical protein EMIHUDRAFT_110864 [Emiliania huxleyi CCMP1516]	--	NAD-dependent deacetylase sirtuin 2	Sir2 family//GPCR proteolysis site, GPS, motif	NAD-dependent protein deacetylase hst2-1 OS=Emericella nidulans (strain FGSC A4 / ATCC 38163 / CBS 112.46 / NRRL 194 / M139) OX=227321 GN=AN7461 PE=3 SV=1	--	NAD+ binding	membrane	Sirtuin 5 and related class III sirtuins (SIR2 family)
Cluster-1913.56284	14.8924	0	6.9266	0.0016363	chloroplast sedoheptulose-1,7-bisphosphatase [Prymnesium parvum]	Emiliania huxleyi CCMP1516 hypothetical protein mRNA	sedoheptulose-bisphosphatase	Fructose-1-6-bisphosphatase	Sedoheptulose-1,7-bisphosphatase, chloroplastic OS=Spinacia oleracea OX=3562 PE=2 SV=1	gluconeogenesis//fructose metabolic process//pentose-phosphate shunt//mannose metabolic process//carbon utilization//glycolytic process//carbohydrate metabolic process	fructose 1,6-bisphosphate 1-phosphatase activity//phosphoric ester hydrolase activity	--	Fructose-1,6-bisphosphatase
Cluster-1913.61260	14.9027	0	6.9199	0.02245	hypothetical protein EMIHUDRAFT_116847 [Emiliania huxleyi CCMP1516]	--	--	--	--	--	--	--	--
Cluster-1913.99329	28.5916	0.36876	6.9027	0.011421	ntp pyrophosphohydrolase including oxidative damage repair enzyme [Chrysochromulina sp. CCMP291]	--	adenylate kinase	TraM protein, DNA-binding//Bacterial cellulose synthase subunit	Adenylate kinase, chloroplastic OS=Zea mays OX=4577 GN=ADK1 PE=1 SV=1	UDP-glucose metabolic process//conjugation	DNA binding	membrane	Adenylate kinase
Cluster-1913.5666	14.5113	0	6.8942	0.0030681	--	--	--	--	--	--	--	--	--
Cluster-1913.5505	14.7173	0	6.893	0.031333	hypothetical protein EMIHUDRAFT_459192 [Emiliania huxleyi CCMP1516]	--	--	--	--	--	--	--	--
Cluster-1913.33954	252.816	2.0961	6.8884	0.016901	phosphoenolpyruvate synthase [Chrysochromulina sp. CCMP291]	--	--	mRNA cap methylation, RNMT-activating mini protein//Response regulator receiver domain//Pyruvate phosphate dikinase, PEP/pyruvate binding domain	Prodigiosin synthesizing transferase PigC OS=Serratia marcescens OX=615 GN=pigC PE=1 SV=1	methylation//phosphorylation//phosphorelay signal transduction system	kinase activity//ATP binding//RNA binding	mRNA cap binding complex	--
Cluster-1913.97827	14.7433	0	6.8871	0.033061	hypothetical protein EMIHUDRAFT_205908 [Emiliania huxleyi CCMP1516]	--	B9 domain-containing protein 2	--	B9 domain-containing protein 2 OS=Rattus norvegicus OX=10116 GN=B9d2 PE=2 SV=1	--	--	--	Uncharacterized conserved protein
Cluster-1913.58396	14.1375	0	6.8514	0.0023126	superoxide dismutase, manganese [Emiliania huxleyi CCMP1516]	Emiliania huxleyi CCMP1516 superoxide dismutase, manganese (SOD2A), mRNA	superoxide dismutase, Fe-Mn family	Iron/manganese superoxide dismutases, alpha-hairpin domain//Iron/manganese superoxide dismutases, C-terminal domain	Superoxide dismutase [Mn] OS=Bacillus subtilis (strain 168) OX=224308 GN=sodA PE=1 SV=5	superoxide metabolic process//oxidation-reduction process	metal ion binding//superoxide dismutase activity	--	Manganese superoxide dismutase
Cluster-1913.30326	13.9505	0	6.8305	0.0032224	similar to spermatogenesis associated factor SPAF [Ectocarpus siliculosus]	Methanosphaerula palustris E1-9c, complete genome	AAA family ATPase	IstB-like ATP binding protein//Holliday junction DNA helicase ruvB N-terminus//RNA helicase//AAA domain (dynein-related subfamily)//ATPase family associated with various cellular activities (AAA)//TIP49 C-terminus//AAA domain (Cdc48 subfamily)//Threonylcarbamoyl adenosine biosynthesis protein TsaE//ATPase family associated with various cellular activities (AAA)	Spermatogenesis-associated protein 5 OS=Mus musculus OX=10090 GN=Spata5 PE=1 SV=2	DNA repair//tRNA threonylcarbamoyladenosine modification//DNA recombination	RNA binding//ATP binding//four-way junction helicase activity//ATPase activity//DNA helicase activity//RNA helicase activity	Holliday junction helicase complex//replication fork	AAA+-type ATPase
Cluster-1913.24753	13.9585	0	6.8061	0.042621	hypothetical protein EMIHUDRAFT_469700 [Emiliania huxleyi CCMP1516]	--	--	THUMP domain	--	--	RNA binding	--	--
Cluster-1913.46977	472.109	4.26238	6.794	0.00094099	calreticulin [Emiliania huxleyi CCMP1516]	Emiliania huxleyi CCMP1516 calreticulin (CRT-1), mRNA	calreticulin	Calreticulin family	Calreticulin OS=Schistosoma mansoni OX=6183 PE=2 SV=2	protein folding	calcium ion binding//unfolded protein binding	endoplasmic reticulum	Calreticulin
Cluster-1913.8242	13.5777	0	6.7873	0.030239	hypothetical protein EMIHUDRAFT_254699, partial [Emiliania huxleyi CCMP1516]	--	--	Raf-like Ras-binding domain	Tether containing UBX domain for GLUT4 OS=Homo sapiens OX=9606 GN=ASPSCR1 PE=1 SV=1	signal transduction	receptor signaling protein activity	--	--
Cluster-1913.72218	13.5571	0	6.7775	0.040476	hypothetical protein EMIHUDRAFT_212303 [Emiliania huxleyi CCMP1516]	--	--	Copper resistance protein B precursor (CopB)//Neural proliferation differentiation control-1 protein (NPDC1)	--	cellular copper ion homeostasis	copper ion binding	cell outer membrane//integral component of membrane	--
Cluster-1913.87184	13.596	0	6.7681	0.04426	hypothetical protein EMIHUDRAFT_203209 [Emiliania huxleyi CCMP1516]	--	centromeric protein E	Growth-arrest specific micro-tubule binding//Protein of unknown function (DUF972)//Zinc-finger of the MIZ type in Nse subunit//Protein of unknown function (DUF904)//Kinesin motor domain//Domain of unknown function (DUF1908)//Phage minor structural protein GP20//Autophagy protein Apg6//Septum formation initiator//cAMP-dependent protein kinase inhibitor//Vacuolar sorting 38 and autophagy-related su…	Kinesin-related protein 4 OS=Dictyostelium discoideum OX=44689 GN=kif4 PE=2 SV=1	barrier septum assembly//phosphorylation//microtubule-based movement//cell cycle//pathogenesis//microtubule-based process//FtsZ-dependent cytokinesis//serine family amino acid metabolic process//regulation of protein kinase activity//positive regulation of autophagy//autophagy//cell motility//negative regulation of protein kinase activity//protein phosphorylation//DNA replication	cAMP-dependent protein kinase inhibitor activity//magnesium ion binding//microtubule motor activity//microtubule binding//structural molecule activity//ATP binding//zinc ion binding//protein serine/threonine kinase activity	motile cilium//membrane//tubulin complex//cytoplasm//microtubule//cAMP-dependent protein kinase complex	--
Cluster-1913.12062	13.4561	0	6.7561	0.032083	bardet-Biedl syndrome 1 family protein [Phytophthora infestans T30-4]	--	Bardet-Biedl syndrome 1 protein	Protein phosphatase 1 inhibitor	Bardet-Biedl syndrome 1 protein OS=Homo sapiens OX=9606 GN=BBS1 PE=1 SV=1	negative regulation of phosphatase activity	phosphatase binding	--	--
Cluster-1913.10704	13.2231	0	6.7521	0.024759	hypothetical protein EMIHUDRAFT_449011, partial [Emiliania huxleyi CCMP1516]	--	regulatory associated protein of mTOR	Adenovirus hexon associated protein, protein VIII//WD domain, G-beta repeat	Regulatory-associated protein of mTOR OS=Mus musculus OX=10090 GN=Rptor PE=1 SV=1	--	protein binding//hexon binding	--	Guanine nucleotide binding protein MIP1
Cluster-1913.38999	142.249	1.28991	6.7417	0.015394	calreticulin [Emiliania huxleyi CCMP1516]	Emiliania huxleyi CCMP1516 calreticulin (CRT-1), mRNA	calreticulin	Calreticulin family	Calreticulin OS=Euglena gracilis OX=3039 PE=2 SV=1	protein folding	calcium ion binding//unfolded protein binding	endoplasmic reticulum	Calreticulin
Cluster-1913.21811	13.1494	0	6.7395	0.027939	hypothetical protein MARPO_0075s0056 [Marchantia polymorpha]	--	--	--	Pyridoxal reductase, chloroplastic OS=Arabidopsis thaliana OX=3702 GN=PLR1 PE=1 SV=1	--	--	--	--
Cluster-1913.9017	13.0587	0	6.7179	0.036141	hypothetical protein EMIHUDRAFT_73180 [Emiliania huxleyi CCMP1516]	--	signal peptidase I	--	Probable signal peptidase I-1 OS=Synechocystis sp. (strain PCC 6803 / Kazusa) OX=1111708 GN=lepB1 PE=3 SV=1	--	--	--	--
Cluster-1913.78643	12.9471	0	6.6987	0.039021	hypothetical protein EMIHUDRAFT_206773 [Emiliania huxleyi CCMP1516]	--	--	Glycosyl hydrolases family 28	Probable polygalacturonase OS=Vitis vinifera OX=29760 GN=GSVIVT00026920001 PE=1 SV=1	carbohydrate metabolic process//sucrose metabolic process//starch metabolic process	polygalacturonase activity	--	--
Cluster-1913.19561	12.5895	0	6.6785	0.028134	ATPase [Phytophthora megakarya]	Methanosphaerula palustris E1-9c, complete genome	AAA family ATPase	ATPase family associated with various cellular activities (AAA)//AAA domain (dynein-related subfamily)//Holliday junction DNA helicase ruvB N-terminus//RNA helicase//AAA domain (Cdc48 subfamily)	Spermatogenesis-associated protein 5 OS=Mus musculus OX=10090 GN=Spata5 PE=1 SV=2	DNA repair//DNA recombination	ATPase activity//RNA helicase activity//ATP binding//four-way junction helicase activity//RNA binding	replication fork//Holliday junction helicase complex	AAA+-type ATPase
Cluster-1913.7762	12.5603	0	6.6555	0.039724	fumarate hydratase [Chrysochromulina sp. CCMP291]	Capsaspora owczarzaki ATCC 30864 fumarate hydratase mRNA	fumarate hydratase, class I	Fumarate hydratase (Fumerase)//Ribonucleotide reductase, all-alpha domain//Fumarase C-terminus	Fumarate hydratase class I, aerobic OS=Salmonella typhimurium (strain LT2 / SGSC1412 / ATCC 700720) OX=99287 GN=fumA PE=3 SV=3	pyrimidine nucleobase metabolic process//purine nucleobase metabolic process//deoxyribonucleoside diphosphate metabolic process//oxidation-reduction process//DNA replication	hydro-lyase activity//ribonucleoside-diphosphate reductase activity, thioredoxin disulfide as acceptor//lyase activity//ATP binding	ribonucleoside-diphosphate reductase complex	--
Cluster-1913.39092	12.3111	0	6.6239	0.046438	hypothetical protein EMIHUDRAFT_194523 [Emiliania huxleyi CCMP1516]	--	--	Calpain family cysteine protease	Serine/threonine-protein kinase 4 homolog B OS=Dictyostelium discoideum OX=44689 GN=krsB PE=3 SV=1	proteolysis	calcium-dependent cysteine-type endopeptidase activity	intracellular	Cytosolic Ca2+-dependent cysteine protease (calpain), large subunit (EF-Hand protein superfamily)
Cluster-1913.97477	11.8356	0	6.5968	0.032122	hypothetical protein AURANDRAFT_29051 [Aureococcus anophagefferens]	--	metal transporter CNNM	--	DUF21 domain-containing protein At4g33700 OS=Arabidopsis thaliana OX=3702 GN=CBSDUF6 PE=1 SV=1	--	--	--	Predicted membrane protein, contains two CBS domains
Cluster-1913.16120	12.1008	0	6.5901	0.0038095	--	--	--	--	--	--	--	--	--
Cluster-1913.48347	11.8882	0	6.5864	0.034643	nuclease domain-containing protein 1 [Chrysochromulina sp. CCMP291]	--	staphylococcal nuclease domain-containing protein 1	--	Ribonuclease TUDOR 2 OS=Arabidopsis thaliana OX=3702 GN=TSN2 PE=1 SV=1	--	--	--	Transcriptional coactivator p100
Cluster-1913.34469	11.7054	0	6.5753	0.038806	hypothetical protein EMIHUDRAFT_422149 [Emiliania huxleyi CCMP1516]	Emiliania huxleyi CCMP1516 hypothetical protein partial mRNA	pre-mRNA-splicing helicase BRR2	DEAD/DEAH box helicase//Type III restriction enzyme, res subunit//Tau and MAP protein, tubulin-binding repeat	U5 small nuclear ribonucleoprotein 200 kDa helicase OS=Homo sapiens OX=9606 GN=SNRNP200 PE=1 SV=2	--	ATP binding//DNA binding//hydrolase activity//tubulin binding//nucleic acid binding	tubulin complex	RNA helicase BRR2, DEAD-box superfamily
Cluster-1913.82108	11.7141	0	6.5448	0.0036499	hypothetical protein EMIHUDRAFT_462438 [Emiliania huxleyi CCMP1516]	--	type II pantothenate kinase	Fumble	Pantothenate kinase 2 OS=Oryza sativa subsp. japonica OX=39947 GN=Os09g0533100 PE=2 SV=2	pantothenate biosynthetic process//coenzyme A biosynthetic process	ATP binding//pantothenate kinase activity	--	Pantothenate kinase PanK and related proteins
Cluster-1913.33939	11.4609	0	6.541	0.0022903	hypothetical protein EMIHUDRAFT_459635, partial [Emiliania huxleyi CCMP1516]	--	--	Fingers domain of DNA polymerase lambda//Lysosome-associated membrane glycoprotein (Lamp)	--	--	DNA binding//DNA polymerase activity	nucleus//membrane	--
Cluster-1913.24626	11.5376	0	6.5309	0.046439	hypothetical protein EMIHUDRAFT_223480 [Emiliania huxleyi CCMP1516]	--	--	zinc-RING finger domain//RING-like zinc finger//Adenylate cyclase associated (CAP) N terminal//Zinc finger, C3HC4 type (RING finger)//EGF-like domain//zinc RING finger of MSL2//Ring finger domain	Postreplication repair E3 ubiquitin-protein ligase RAD18 OS=Candida glabrata (strain ATCC 2001 / CBS 138 / JCM 3761 / NBRC 0622 / NRRL Y-65) OX=284593 GN=RAD18 PE=3 SV=1	cytoskeleton organization	metal ion binding//zinc ion binding//ubiquitin protein ligase activity//protein binding//actin binding	--	--
Cluster-1913.100209	11.3363	0	6.5206	0.0020821	peptidyl-prolyl cis-trans isomerase fkbp4 [Chrysochromulina sp. CCMP291]	--	--	Tetratricopeptide repeat//Tetratricopeptide repeat//Tetratricopeptide repeat//Tetratricopeptide repeat//Tetratricopeptide repeat//Tetratricopeptide repeat//Tetratricopeptide repeat//Penicillinase repressor//TPR repeat	Peptidyl-prolyl cis-trans isomerase FKBP4 OS=Mus musculus OX=10090 GN=Fkbp4 PE=1 SV=5	negative regulation of transcription, DNA-templated	protein binding//identical protein binding//DNA binding	--	FKBP-type peptidyl-prolyl cis-trans isomerase
Cluster-1913.76351	11.3097	0	6.5197	0.037839	hypothetical protein Ctob_002043 [Chrysochromulina sp. CCMP291]	--	prolyl 4-hydroxylase	2OG-Fe(II) oxygenase superfamily	Prolyl 4-hydroxylase subunit alpha-3 OS=Bos taurus OX=9913 GN=P4HA3 PE=2 SV=1	oxidation-reduction process	oxidoreductase activity	--	Prolyl 4-hydroxylase alpha subunit
Cluster-1913.86941	11.2755	0	6.5002	0.045188	hypothetical protein EMIHUDRAFT_427087 [Emiliania huxleyi CCMP1516]	--	trehalose 6-phosphate synthase/phosphatase	UTP15 C terminal//Glycosyltransferase family 20//ATP synthase F1 beta subunit//Trehalose-phosphatase	Alpha,alpha-trehalose-phosphate synthase [UDP-forming] 1 OS=Arabidopsis thaliana OX=3702 GN=TPS1 PE=1 SV=1	trehalose biosynthetic process//rRNA processing//ATP biosynthetic process	ATPase activity//catalytic activity//ATP binding	mitochondrial proton-transporting ATP synthase complex, catalytic core F(1)//nucleolus	Trehalose-6-phosphate synthase component TPS1 and related subunits
Cluster-1913.96943	11.2755	0	6.5002	0.045188	hypothetical protein EMIHUDRAFT_246421 [Emiliania huxleyi CCMP1516]	--	--	--	--	--	--	--	--
Cluster-1913.79950	11.008	0	6.4942	0.044521	hypothetical protein EMIHUDRAFT_448380 [Emiliania huxleyi CCMP1516]	--	--	Survival motor neuron protein (SMN)	--	mRNA processing	RNA binding	nucleus//cytoplasm	--
Cluster-1913.6817	11.1575	0	6.4933	0.038327	hypothetical protein SDRG_13436 [Saprolegnia diclina VS20]	--	--	Albumin I chain b//Sulfate permease family	--	pathogenesis//sulfate transport	nutrient reservoir activity//sulfate transmembrane transporter activity	integral component of membrane	--
Cluster-1913.29296	10.9552	0	6.482	0.005866	hypothetical protein EMIHUDRAFT_441733, partial [Emiliania huxleyi CCMP1516]	--	--	E1-E2 ATPase	Transmembrane protein 94 OS=Mus musculus OX=10090 GN=Tmem94 PE=1 SV=1	--	metal ion binding//nucleotide binding	--	--
Cluster-1913.45659	47.922	0.483716	6.4802	0.0016067	hypothetical protein Ctob_008025 [Chrysochromulina sp. CCMP291]	--	--	Fibronectin type III domain	--	--	protein binding	--	--
Cluster-1913.87752	35.0551	0.322477	6.4719	0.00052286	--	--	--	4-alpha-L-fucosyltransferase glycosyl transferase group 56	--	enterobacterial common antigen biosynthetic process//fucosylation	fucosyltransferase activity	--	--
Cluster-1913.4088	11.0133	0	6.4694	0.045998	mitochondrial ATPase [Emiliania huxleyi CCMP1516]	--	--	UvrD/REP helicase N-terminal domain//TaqI restriction endonuclease//AFG1-like ATPase	--	DNA restriction-modification system//DNA catabolic process	Type II site-specific deoxyribonuclease activity//ATP binding//DNA binding	Type II site-specific deoxyribonuclease complex	--
Cluster-1913.43099	10.9681	0	6.4666	0.0024602	hypothetical protein EMIHUDRAFT_441448 [Emiliania huxleyi CCMP1516]	--	homoserine kinase	GHMP kinases N terminal domain	Homoserine kinase OS=Synechocystis sp. (strain PCC 6803 / Kazusa) OX=1111708 GN=thrB PE=3 SV=1	--	ATP binding	--	--
Cluster-1913.87936	10.8469	0	6.4595	0.0078744	hypothetical protein EMIHUDRAFT_198218 [Emiliania huxleyi CCMP1516]	--	--	Topoisomerase VI B subunit, transducer	--	DNA topological change	DNA topoisomerase type II (ATP-hydrolyzing) activity//DNA binding	--	--
Cluster-1913.43718	10.6857	0	6.4198	0.046974	ppr protein [Chrysochromulina sp. CCMP291]	--	--	Coleoptericin//Tetratricopeptide repeat//Tetratricopeptide repeat//Snake toxin//Tetratricopeptide repeat//TPR repeat	Pentatricopeptide repeat-containing protein At1g09900 OS=Arabidopsis thaliana OX=3702 GN=At1g09900 PE=2 SV=1	defense response to bacterium//pathogenesis	identical protein binding//protein binding	extracellular region	--
Cluster-1913.105465	10.6243	0	6.4121	0.0032843	hypothetical protein AURANDRAFT_20254 [Aureococcus anophagefferens]	--	aspartyl aminopeptidase	Aminopeptidase I zinc metalloprotease (M18)	Probable aspartyl aminopeptidase OS=Ricinus communis OX=3988 GN=RCOM_1506700 PE=2 SV=2	proteolysis	aminopeptidase activity//zinc ion binding	--	Aminopeptidase I zinc metalloprotease (M18)
Cluster-1913.54157	5609.3	66.6101	6.397	2.57e-05	photosystem II protein D1 ..chloroplast.. [Emiliania huxleyi]	Uncultured eukaryote clone L_E11 photosystem II protein D1 (psbA) mRNA, partial cds; chloroplast	photosystem II P680 reaction center D1 protein	Photosynthetic reaction centre protein	Photosystem II protein D1 OS=Emiliania huxleyi OX=2903 GN=psbA PE=3 SV=1	photosynthesis, light reaction//photosynthetic electron transport in photosystem II//obsolete electron transport	electron transporter, transferring electrons within the cyclic electron transport pathway of photosynthesis activity	--	--
Cluster-1913.104103	10.3202	0	6.3966	0.049222	--	--	--	--	--	--	--	--	--
Cluster-1913.77323	10.3249	0	6.3936	0.038672	hypothetical protein GUITHDRAFT_96556 [Guillardia theta CCMP2712]	--	--	TPR repeat	--	--	protein binding	--	--
Cluster-1913.106068	34.4124	0.37721	6.3611	0.01951	callose synthase [Emiliania huxleyi CCMP1516]	--	--	--	--	--	--	--	--
Cluster-1913.32651	10.1647	0	6.3595	0.004424	hypothetical protein EMIHUDRAFT_238389 [Emiliania huxleyi CCMP1516]	Guillardia theta CCMP2712 hypothetical protein (GUITHDRAFT_82856) mRNA, complete cds	kinesin family member 2/24	Kinesin motor domain	Diatom spindle kinesin-1 OS=Cylindrotheca fusiformis OX=2853 GN=DSK1 PE=2 SV=1	microtubule-based process//microtubule-based movement	microtubule binding//ATP binding//microtubule motor activity	tubulin complex//microtubule	Kinesin-like protein
Cluster-1913.7734	9.81452	0	6.33	0.047442	anoctamin-like protein [Chrysochromulina sp. CCMP291]	--	--	--	Anoctamin-7 OS=Homo sapiens OX=9606 GN=ANO7 PE=1 SV=2	--	--	--	Uncharacterized conserved protein
Cluster-1913.106107	10.0312	0	6.3291	0.04988	hypothetical protein H310_13328 [Aphanomyces invadans]	--	--	Sulfate permease family//Albumin I chain b//Molybdate transporter of MFS superfamily	--	sulfate transport//pathogenesis//molybdate ion transport	sulfate transmembrane transporter activity//nutrient reservoir activity//molybdate ion transmembrane transporter activity	integral component of membrane	--
Cluster-1913.43078	9.69225	0	6.3083	0.041268	hypothetical protein EMIHUDRAFT_448785 [Emiliania huxleyi CCMP1516]	--	--	GRIP domain//Mitotic checkpoint protein//Homeobox associated leucine zipper//TolA binding protein trimerisation//Nematode antimicrobial peptide//Orbivirus VP3 (T2) protein//Tho complex subunit 7	Protein GRIP OS=Arabidopsis thaliana OX=3702 GN=GRIP PE=1 SV=2	regulation of transcription, DNA-templated//protein trimerization//protein targeting to Golgi//mitotic spindle assembly checkpoint//defense response to other organism//mRNA processing	structural molecule activity//transcription factor activity, sequence-specific DNA binding//protein binding//sequence-specific DNA binding	THO complex part of transcription export complex//transcription factor complex	--
Cluster-1913.100482	18.6619	0.161239	6.2695	0.015498	chaperone protein [Chrysochromulina sp. CCMP291]	--	DnaJ homolog subfamily B member 4	--	Chaperone protein DnaJ OS=Thermoplasma volcanium (strain ATCC 51530 / DSM 4299 / JCM 9571 / NBRC 15438 / GSS1) OX=273116 GN=dnaJ PE=3 SV=1	--	--	--	Molecular chaperone (DnaJ superfamily)
Cluster-1913.12207	61.4347	0.754421	6.2551	0.00022516	hemagglutinin-related protein [Chrysochromulina sp. CCMP291]	--	--	Kelch motif//Kelch motif//Sialidase, N-terminal domain//Bacteriochlorophyll A protein	Rab9 effector protein with kelch motifs OS=Xenopus laevis OX=8355 GN=rabepk PE=2 SV=1	carbohydrate metabolic process//photosynthesis//glycosphingolipid metabolic process	exo-alpha-sialidase activity//protein binding	--	Kelch repeat-containing proteins
Cluster-1913.74375	17.8701	0.188605	6.228	0.022413	--	--	--	Autophagy protein Apg6//Core histone H2A/H2B/H3/H4//Hyaluronidase protein (HylP)//TPR/MLP1/MLP2-like protein	--	carbohydrate metabolic process//capsule polysaccharide biosynthetic process//autophagy//protein import into nucleus	hyalurononglucosaminidase activity//DNA binding	--	CCAAT-binding factor, subunit C (HAP5)
Cluster-1913.22344	9.09918	0	6.2145	0.0065479	--	--	--	Nop14-like family//ZIP Zinc transporter//CDC45-like protein	--	transmembrane transport//metal ion transport//DNA replication initiation	metal ion transmembrane transporter activity	membrane//small-subunit processome	--
Cluster-3180.0	9.07726	0	6.2063	0.006	predicted protein [Micromonas commoda]	--	--	--	Uncharacterized calcium-binding protein At1g02270 OS=Arabidopsis thaliana OX=3702 GN=At1g02270 PE=2 SV=2	--	--	--	--
Cluster-1913.12278	17.6787	0.188605	6.2062	0.01443	hypothetical protein THAOC_16004, partial [Thalassiosira oceanica]	--	--	--	--	--	--	--	--
Cluster-1913.95379	9.14438	0	6.1979	0.0060394	hypothetical protein LSAT_9X35301 [Lactuca sativa]	Allokutzneria sp. strain W4_5 16S ribosomal RNA gene, partial sequence	--	--	--	--	--	--	--
Cluster-1913.65218	110.844	1.45115	6.1806	0.0011833	calpain family cysteine protease containing protein [Chrysochromulina sp. CCMP291]	--	--	Scorpion acidic alpha-KTx toxin family//Calpain family cysteine protease	Calpain-15 OS=Homo sapiens OX=9606 GN=CAPN15 PE=1 SV=1	transport//pathogenesis//proteolysis	potassium channel inhibitor activity//calcium-dependent cysteine-type endopeptidase activity	extracellular region//intracellular	Cytosolic Ca2+-dependent cysteine protease (calpain), large subunit (EF-Hand protein superfamily)
Cluster-1913.33513	17.4136	0.161239	6.18	0.01674	d chain transport protein [Chrysochromulina sp. CCMP291]	--	anoctamin-8	Ankyrin repeat//Ankyrin repeat//Dimerisation domain of Ca+-activated chloride-channel, anoctamin//NUMOD4 motif	Anoctamin-9 OS=Mus musculus OX=10090 GN=Ano9 PE=2 SV=1	--	protein binding//protein dimerization activity//hydrolase activity, acting on ester bonds	--	--
Cluster-1913.4790	72.0058	0.967432	6.158	0.023469	hypothetical protein EMIHUDRAFT_440718 [Emiliania huxleyi CCMP1516]	--	small subunit ribosomal protein S5	Ribosomal protein S5, C-terminal domain//Ribosomal protein S5, N-terminal domain//Transposase	Probable 37S ribosomal protein S5, mitochondrial OS=Schizosaccharomyces pombe (strain 972 / ATCC 24843) OX=284812 GN=mrp5 PE=1 SV=1	ribosome biogenesis//transposition, DNA-mediated//translation//DNA integration	RNA binding//DNA binding//structural constituent of ribosome	ribosome	Ribosomal protein S5
Cluster-1913.50547	69.4712	0.943026	6.1369	0.00093017	protein serine threonine kinase [Chrysochromulina sp. CCMP291]	--	--	Protein tyrosine kinase//Protein kinase domain//Lipopolysaccharide kinase (Kdo/WaaP) family//FHA domain	Probable serine/threonine-protein kinase fhkD OS=Dictyostelium discoideum OX=44689 GN=fhkD PE=3 SV=1	protein phosphorylation	phosphotransferase activity, alcohol group as acceptor//protein kinase activity//ATP binding//protein binding	membrane	--
Cluster-1913.610	8.77059	0	6.1209	0.011534	hypothetical protein GUITHDRAFT_80474 [Guillardia theta CCMP2712]	--	--	EF hand//EF-hand domain pair//EF hand//EF-hand domain pair//EF-hand domain	Uncharacterized calcium-binding protein B0563.7 OS=Caenorhabditis elegans OX=6239 GN=B0563.7 PE=4 SV=1	--	calcium ion binding	--	Calmodulin and related proteins (EF-Hand superfamily)
Cluster-1913.53371	1.43987e+06	21099.1	6.0926	4.48e-05	--	--	--	--	--	--	--	--	--
Cluster-1913.64561	15.117	0.161239	5.9606	0.026797	--	--	--	--	--	--	--	--	--
Cluster-1913.105628	14.9021	0.161239	5.9494	0.021461	bardet-biedl syndrome 5 protein-like protein [Chrysochromulina sp. CCMP291]	--	Bardet-Biedl syndrome 5 protein	PhTx neurotoxin family//Protein of unknown function (DUF1448)	Bardet-Biedl syndrome 5 protein homolog OS=Danio rerio OX=7955 GN=bbs5 PE=2 SV=1	pathogenesis	--	BBSome//extracellular region	--
Cluster-1913.103876	22.1017	0.322477	5.857	0.026549	intron-binding protein aquarius [Chrysochromulina sp. CCMP291]	--	intron-binding protein aquarius	Parvovirus non-structural protein NS1//Type III restriction enzyme, res subunit//Nop14-like family//PhoH-like protein//SUR7/PalI family//DEAD/DEAH box helicase//Protein of unknown function (DUF2890)//DNA-directed RNA polymerase III subunit Rpc31//ATPase family associated with various cellular activities (AAA)//UvrD/REP helicase N-terminal domain	RNA helicase aquarius OS=Mus musculus OX=10090 GN=Aqr PE=1 SV=2	viral process//regulation of transcription from RNA polymerase III promoter//viral genome replication	hydrolase activity//ATP binding//DNA binding//nucleic acid binding	small-subunit processome//plasma membrane	DEAD box containing helicases
Cluster-1913.32649	7.12891	0	5.845	0.018265	hypothetical protein EMIHUDRAFT_238389 [Emiliania huxleyi CCMP1516]	Guillardia theta CCMP2712 hypothetical protein (GUITHDRAFT_82856) mRNA, complete cds	kinesin family member 2/24	Kinesin motor domain	Diatom spindle kinesin-1 OS=Cylindrotheca fusiformis OX=2853 GN=DSK1 PE=2 SV=1	microtubule-based process//microtubule-based movement	microtubule binding//ATP binding//microtubule motor activity	tubulin complex//microtubule	Kinesin-like protein
Cluster-1913.69953	39.3526	0.644954	5.8429	0.030005	hypothetical protein EMIHUDRAFT_452946 [Emiliania huxleyi CCMP1516]	--	--	Mitotic checkpoint protein//Bacillus haemolytic enterotoxin (HBL)//Vacuolar sorting 38 and autophagy-related subunit 14//Growth-arrest specific micro-tubule binding//TPR/MLP1/MLP2-like protein	Centrosomal protein of 290 kDa OS=Homo sapiens OX=9606 GN=CEP290 PE=1 SV=2	mitotic spindle assembly checkpoint//positive regulation of autophagy//protein import into nucleus//pathogenesis//cell motility	--	membrane//motile cilium	--
Cluster-1913.81146	13.6375	0.36876	5.8415	0.023753	Adenylate kinase family protein [Ectocarpus siliculosus]	--	--	NUDIX domain//Bacterial cellulose synthase subunit	Nudix hydrolase 24, chloroplastic OS=Arabidopsis thaliana OX=3702 GN=NUDT24 PE=2 SV=1	UDP-glucose metabolic process	hydrolase activity	membrane	Thiamine pyrophosphokinase
Cluster-1913.58222	65.285	1.13163	5.8244	0.041321	hypothetical protein EMIHUDRAFT_453455 [Emiliania huxleyi CCMP1516]	--	--	TLC ATP/ADP transporter//Pheophorbide a oxygenase	--	transport//oxidation-reduction process	ATP binding//chlorophyllide a oxygenase [overall] activity//ATP:ADP antiporter activity	integral component of membrane	--
Cluster-1913.53857	96.6945	1.8438	5.8023	0.0066874	hypothetical chloroplast RF80 ..plastid.. [Emiliania huxleyi]	--	--	--	Uncharacterized protein ycf80 OS=Guillardia theta OX=55529 GN=ycf80 PE=3 SV=1	--	--	--	--
Cluster-1913.78350	21.2159	0.322477	5.7642	0.007136	calreticulin [Emiliania huxleyi CCMP1516]	Emiliania huxleyi CCMP1516 calreticulin (CRT-1), mRNA	calreticulin	Calreticulin family	Calreticulin OS=Euglena gracilis OX=3039 PE=2 SV=1	protein folding	calcium ion binding//unfolded protein binding	endoplasmic reticulum	Calreticulin
Cluster-1913.3522	56.2788	1.10628	5.7533	0.041721	hypothetical protein EMIHUDRAFT_103806 [Emiliania huxleyi CCMP1516]	--	--	2-C-methyl-D-erythritol 4-phosphate cytidylyltransferase//Herpes virus major outer envelope glycoprotein (BLLF1)//Sperm acrosome-associated protein 7	Uncharacterized protein Rv1367c OS=Mycobacterium tuberculosis (strain ATCC 25618 / H37Rv) OX=83332 GN=Rv1367c PE=1 SV=2	viral life cycle//isoprenoid biosynthetic process//steroid biosynthetic process	2-C-methyl-D-erythritol 4-phosphate cytidylyltransferase activity	viral envelope//acrosomal vesicle	--
Cluster-1913.86151	28.2471	0.483716	5.7447	0.022151	hypothetical protein EMIHUDRAFT_445095 [Emiliania huxleyi CCMP1516]	--	--	--	--	--	--	--	--
Cluster-1913.54343	113.259	2.22101	5.7429	0.0024903	--	--	--	--	--	--	--	--	--
Cluster-1913.105439	12.8258	0.161239	5.7088	0.0095987	hypothetical protein EMIHUDRAFT_415010 [Emiliania huxleyi CCMP1516]	Laccaria bicolor S238N-H82 hypothetical protein partial mRNA	ariadne-1	cGMP-dependent protein kinase interacting domain//Zinc finger, C3HC4 type (RING finger)//Autophagy protein Apg17//zinc-RING finger domain//Ring finger domain	E3 ubiquitin-protein ligase dbl4 OS=Schizosaccharomyces pombe (strain 972 / ATCC 24843) OX=284812 GN=dbl4 PE=3 SV=1	autophagy	protein kinase binding//protein binding//metal ion binding//zinc ion binding	--	Predicted E3 ubiquitin ligase
Cluster-1913.66467	22.3513	0.37721	5.7045	0.0036675	putative mitochondrial carrier protein [Emiliania huxleyi CCMP1516]	--	solute carrier family 25, member 39/40	--	Solute carrier family 25 member 39 OS=Danio rerio OX=7955 GN=slc25a39 PE=2 SV=1	--	--	--	Mitochondrial carrier protein CGI-69
Cluster-1913.41071	6.46871	0	5.6955	0.016543	Spo0B-associated GTPase, partial [Emiliania huxleyi CCMP1516]	--	GTP-binding protein	Ribosomal protein S27a//Ferrous iron transport protein B//50S ribosome-binding GTPase//ABC transporter	Probable GTP-binding protein OBGM, mitochondrial OS=Oryza sativa subsp. japonica OX=39947 GN=OBGM PE=2 SV=1	ferrous iron transport//translation//ribosome biogenesis	ATPase activity//structural constituent of ribosome//ATP binding//GTP binding//ferrous iron transmembrane transporter activity	ribosome//integral component of membrane	Predicted GTP-binding protein (ODN superfamily)
Cluster-1913.54201	354.101	6.99743	5.6773	2.3e-05	--	Emiliania huxleyi culture-collection CCMP:1516 mitochondrion, complete genome	--	--	--	--	--	--	--
Cluster-1913.35388	68.564	1.32024	5.669	0.040933	Centromere..kinetochore protein zw10 [Emiliania huxleyi CCMP1516]	--	--	Centromere/kinetochore Zw10//USP8 interacting	Centromere/kinetochore protein zw10 homolog OS=Rattus norvegicus OX=10116 GN=Zw10 PE=2 SV=3	protein ubiquitination//mitotic nuclear division	acid-amino acid ligase activity//protein tag	nucleus//chromosome, centromeric region	--
Cluster-1913.44928	19.0121	0.322477	5.6176	0.036572	hypothetical protein Ctob_007657 [Chrysochromulina sp. CCMP291]	--	--	Sulfotransferase domain	--	--	sulfotransferase activity	--	--
Cluster-3477.0	28.9881	0.565815	5.6166	0.046353	hypothetical protein EMIHUDRAFT_250872 [Emiliania huxleyi CCMP1516]	--	--	--	--	--	--	--	--
Cluster-1913.84564	20.8883	0.37721	5.6118	0.0026211	predicted protein [Micromonas pusilla CCMP1545]	--	ATP-dependent RNA helicase DHX36	Helicase associated domain (HA2)//DEAD/DEAH box helicase//Tetratricopeptide repeat	Putative ATP-dependent RNA helicase DHX57 OS=Homo sapiens OX=9606 GN=DHX57 PE=1 SV=2	--	ATP binding//helicase activity//protein binding//nucleic acid binding	--	ATP-dependent RNA helicase A
Cluster-1913.55585	271843	5572.55	5.6083	2.12e-05	--	--	--	--	--	--	--	--	--
Cluster-1913.71923	11.6396	0.161239	5.6051	0.030376	light harvesting protein [Emiliania huxleyi CCMP1516]	--	--	Human adenovirus early E3A glycoprotein//Conotoxin TVIIA/GS family	Chlorophyll a-b binding protein CP24, chloroplastic OS=Spinacia oleracea OX=3562 PE=2 SV=1	pathogenesis//transport	sodium channel inhibitor activity	integral component of membrane//extracellular region	--
Cluster-1913.77215	11.5183	0.36876	5.5955	0.030868	hypothetical protein AURANDRAFT_64088 [Aureococcus anophagefferens]	--	--	Tetratricopeptide repeat//APC cysteine-rich region//alpha/beta hydrolase fold	--	metabolic process//Wnt signaling pathway	identical protein binding//hydrolase activity	--	--
Cluster-1913.53598	90.4045	1.93984	5.5909	0.00016716	--	--	--	--	--	--	--	--	--
Cluster-1913.20054	64.7383	1.32024	5.5853	0.039425	hypothetical protein KFL_006720020 [Klebsormidium nitens]	--	structural maintenance of chromosome 3 (chondroitin sulfate proteoglycan 6)	SMC proteins Flexible Hinge Domain//AAA domain, putative AbiEii toxin, Type IV TA system//Resistin	Structural maintenance of chromosomes protein 3 OS=Arabidopsis thaliana OX=3702 GN=SMC3 PE=2 SV=1	signal transduction//chromosome organization	protein binding//hormone activity//ATP binding	chromosome//extracellular region	Structural maintenance of chromosome protein 3 (sister chromatid cohesion complex Cohesin, subunit SMC3)
Cluster-1913.54495	89.1067	1.98612	5.5648	0.00077164	--	--	--	--	--	--	--	--	--
Cluster-1913.90497	11.1512	0.188605	5.5648	0.01756	3-oxoacyl-synthase [Emiliania huxleyi CCMP1516]	--	3-oxoacyl-	--	3-oxoacyl-[acyl-carrier-protein] synthase 2 OS=Synechocystis sp. (strain PCC 6803 / Kazusa) OX=1111708 GN=fabF PE=1 SV=1	--	--	--	3-oxoacyl-(acyl-carrier-protein) synthase (I and II)
Cluster-1913.10154	10.9837	0.188605	5.5365	0.048909	--	--	--	F-box-like//F-box//F-box domain	--	--	protein binding	--	--
Cluster-1913.40428	18.0784	0.322477	5.5152	0.0020012	hypothetical protein EMIHUDRAFT_235119 [Emiliania huxleyi CCMP1516]	--	--	IPT/TIG domain	--	--	protein binding	--	--
Cluster-1913.55867	19.5832	0.37721	5.5148	0.0098169	--	--	--	--	--	--	--	--	--
Cluster-1913.488	10.9575	0.36876	5.5137	0.048881	hypothetical protein EMIHUDRAFT_455488 [Emiliania huxleyi CCMP1516]	--	--	Sulfate permease family	--	sulfate transport	sulfate transmembrane transporter activity	integral component of membrane	--
Cluster-1913.90022	35.6671	0.754421	5.4994	0.0075811	1,3-beta-glucan synthase component bgs4 [Symbiodinium microadriaticum]	--	callose synthase	Carlavirus putative nucleic acid binding protein	1,3-beta-glucan synthase component FKS1 OS=Aspergillus niger (strain CBS 513.88 / FGSC A1513) OX=425011 GN=fksA PE=3 SV=1	regulation of transcription, DNA-templated	nucleic acid binding	--	1,3-beta-glucan synthase/callose synthase catalytic subunit
Cluster-1913.24563	10.7036	0.36876	5.4869	0.0090951	electron carrier.. protein disulfide oxidoreductase [Emiliania huxleyi CCMP1516]	Emiliania huxleyi CCMP1516 electron carrier/ protein disulfide oxidoreductase mRNA	microsomal prostaglandin-E synthase 2	--	Prostaglandin E synthase 2 OS=Mus musculus OX=10090 GN=Ptges2 PE=1 SV=3	--	--	--	Glutathione S-transferase-related protein
Cluster-1913.43539	10.4714	0.188605	5.4629	0.031214	hypothetical protein Ctob_011492 [Chrysochromulina sp. CCMP291]	--	--	ADP-ribosyltransferase exoenzyme//Phosphoribosyl transferase domain//NAD:arginine ADP-ribosyltransferase//Leucine rich repeat//Protein of unknown function (DUF3628)	Ribokinase OS=Bacillus halodurans (strain ATCC BAA-125 / DSM 18197 / FERM 7344 / JCM 9153 / C-125) OX=272558 GN=rbsK PE=3 SV=1	protein ADP-ribosylation//pathogenesis//nucleoside metabolic process	protein binding//NAD(P)+-protein-arginine ADP-ribosyltransferase activity//hydrolase activity, acting on acid anhydrides	extracellular region	--
Cluster-1913.39368	43.8785	0.967432	5.4478	0.04737	intraflagellar transport protein 52-like protein [Chrysochromulina sp. CCMP291]	--	--	Oligosaccharyltransferase 48 kDa subunit beta//SRF-type transcription factor (DNA-binding and dimerisation domain)//Adenylate cyclase associated (CAP) N terminal	Intraflagellar transport protein 52 homolog OS=Mus musculus OX=10090 GN=Ift52 PE=1 SV=2	cytoskeleton organization//protein N-linked glycosylation via asparagine	actin binding//protein dimerization activity//DNA binding	endoplasmic reticulum membrane	Sensory cilia assembly protein
Cluster-1913.95672	18.2296	0.37721	5.4294	0.0089884	hypothetical protein EMIHUDRAFT_451981 [Emiliania huxleyi CCMP1516]	Emiliania huxleyi CCMP1516 hypothetical protein mRNA	dihydrofolate reductase / thymidylate synthase	Dihydrofolate reductase//Thymidylate synthase	Bifunctional dihydrofolate reductase-thymidylate synthase 2 OS=Arabidopsis thaliana OX=3702 GN=THY-2 PE=2 SV=2	pyrimidine nucleobase metabolic process//dihydrofolate biosynthetic process//oxidation-reduction process//dTMP biosynthetic process//folic acid biosynthetic process//nucleotide biosynthetic process//glycine biosynthetic process	thymidylate synthase activity//dihydrofolate reductase activity	--	Thymidylate synthase
Cluster-1913.5951	75.0006	1.69745	5.4275	0.0043707	hypothetical protein AURANDRAFT_35069, partial [Aureococcus anophagefferens]	--	malate dehydrogenase (decarboxylating)	Jumping translocation breakpoint protein (JTB)//CENP-B N-terminal DNA-binding domain//Malic enzyme, NAD binding domain//Adenylate cyclase associated (CAP) N terminal//Malic enzyme, N-terminal domain	NAD-dependent malic enzyme 62 kDa isoform, mitochondrial OS=Solanum tuberosum OX=4113 PE=1 SV=1	oxidation-reduction process//tricarboxylic acid cycle//cytoskeleton organization//pyruvate metabolic process//carbon utilization//malate metabolic process	actin binding//malate dehydrogenase (decarboxylating) (NAD+) activity//NAD binding//DNA binding	integral component of membrane	NADP+-dependent malic enzyme
Cluster-1913.41486	29.439	0.644954	5.4191	0.038479	hypothetical protein EMIHUDRAFT_469732 [Emiliania huxleyi CCMP1516]	--	E1A/CREB-binding protein	Floricaula / Leafy protein//TAZ zinc finger//HRDC domain//PHD-finger//Eclosion hormone//Histone acetylation protein//Required for respiratory growth protein 8 mitochondrial	Probable histone acetyltransferase HAC-like 3 OS=Oryza sativa subsp. japonica OX=39947 GN=Os01g0246100 PE=2 SV=2	mitochondrial genome maintenance//histone acetylation//regulation of transcription, DNA-templated//ecdysis, chitin-based cuticle//acyl-carrier-protein biosynthetic process//neuropeptide signaling pathway	ecdysis-triggering hormone activity//histone acetyltransferase activity//zinc ion binding//protein binding//transcription cofactor activity//nucleic acid binding//DNA binding	nucleus//transcription factor complex//histone acetyltransferase complex//intracellular	CREB binding protein/P300 and related TAZ Zn-finger proteins
Cluster-1913.53649	5.31919e+06	125124	5.4097	0.00029955	--	--	--	--	--	--	--	--	--
Cluster-1913.68765	584.592	13.9051	5.3909	0.00029823	hypothetical protein EMIHUDRAFT_445914 [Emiliania huxleyi CCMP1516]	Phaeodactylum tricornutum CCAP 1055/1 predicted protein partial mRNA	--	--	Glucan 1,3-beta-glucosidase OS=Pichia angusta OX=870730 PE=3 SV=1	--	--	--	--
Cluster-1913.54412	2.79351e+06	70378.9	5.3108	0.00035738	hypothetical chloroplast RF80 ..plastid.. [Emiliania huxleyi]	Rhodomonas salina strain CCMP1319 chloroplast, complete genome	--	--	Uncharacterized protein ycf80 OS=Guillardia theta OX=55529 GN=ycf80 PE=3 SV=1	--	--	--	--
Cluster-1913.53886	1.14851e+06	29383.8	5.2886	0.00072326	--	--	--	--	--	--	--	--	--
Cluster-1913.92720	96.1549	2.58132	5.2835	0.013038	putative desaturase [Emiliania huxleyi]	--	--	--	--	--	--	--	--
Cluster-1913.64775	123.865	3.20629	5.2536	0.019395	--	Isochrysis galbana enoyl-ACP reductase (ENR) gene, complete cds	--	Sulfotransferase family	--	--	sulfotransferase activity	integral component of membrane	--
Cluster-1913.105539	20.0471	0.483716	5.2423	0.042069	Sulfate Permease ..SulP.. Family [Achlya hypogyna]	--	--	Sulfate permease family	--	sulfate transport	sulfate transmembrane transporter activity	integral component of membrane	--
Cluster-1913.91324	107.116	2.80171	5.2366	0.031875	PREDICTED: lon protease homolog 1, mitochondrial-like [Nicotiana attenuata]	Capronia epimyces CBS 606.96 lon protease like, mitochondrial partial mRNA	Lon-like ATP-dependent protease	IstB-like ATP binding protein//ATP-dependent protease La (LON) substrate-binding domain//AAA domain (dynein-related subfamily)//AAA domain, putative AbiEii toxin, Type IV TA system//ATPase family associated with various cellular activities (AAA)//TIP49 C-terminus//AAA domain (Cdc48 subfamily)//NTPase//ATPase family associated with various cellular activities (AAA)//NB-ARC domain//Lon protease (S1…	Lon protease homolog, mitochondrial OS=Candida glabrata (strain ATCC 2001 / CBS 138 / JCM 3761 / NBRC 0622 / NRRL Y-65) OX=284593 GN=PIM1 PE=3 SV=1	tRNA threonylcarbamoyladenosine modification//obsolete ATP-dependent proteolysis//DNA recombination//DNA repair//proteolysis	ATP-dependent peptidase activity//GTP binding//RNA binding//serine-type endopeptidase activity//GTPase activity//ADP binding//four-way junction helicase activity//nucleotide phosphatase activity, acting on free nucleotides//ATP binding//RNA helicase activity//DNA helicase activity//ATPase activity	Holliday junction helicase complex//replication fork	Mitochondrial ATP-dependent protease PIM1/LON
Cluster-1913.54309	10257.2	273.462	5.2295	0.00011691	--	--	--	--	--	--	--	--	--
Cluster-1913.103219	4.69114	0	5.2174	0.043019	hypothetical protein EMIHUDRAFT_447395 [Emiliania huxleyi CCMP1516]	--	--	Protein tyrosine kinase//Protein kinase domain	Serine/threonine-protein kinase Nek4 OS=Mus musculus OX=10090 GN=Nek4 PE=1 SV=1	protein phosphorylation	ATP binding//protein kinase activity	--	Serine/threonine protein kinase
Cluster-1913.34296	150.175	4.2176	5.1966	0.0086669	hypothetical protein EMIHUDRAFT_425739 [Emiliania huxleyi CCMP1516]	--	transcription elongation factor B, polypeptide 1	Skp1 family, tetramerisation domain//BTB/POZ domain//Methylmalonyl-CoA mutase	Elongin-C OS=Homo sapiens OX=9606 GN=ELOC PE=1 SV=1	ubiquitin-dependent protein catabolic process//metabolic process	intramolecular transferase activity//cobalamin binding//protein binding	--	RNA polymerase II transcription elongation factor Elongin/SIII, subunit elongin C
Cluster-1913.49063	251.158	6.77794	5.1917	0.0034917	calcium-dependent protein [Chrysochromulina sp. CCMP291]	--	calcium-dependent protein kinase	EF hand//EF-hand domain pair//MmoB/DmpM family//EF hand//Cytoskeletal-regulatory complex EF hand//EF-hand domain pair//EF-hand domain//ATP synthase F1 beta subunit//Secreted protein acidic and rich in cysteine Ca binding region//Protein tyrosine kinase//DNA directed RNA polymerase, 7 kDa subunit//Protein kinase domain	Calcium-dependent protein kinase 11 OS=Arabidopsis thaliana OX=3702 GN=CPK11 PE=1 SV=2	signal transduction//cellular aromatic compound metabolic process//ATP biosynthetic process//protein phosphorylation//pyrimidine nucleobase metabolic process//transcription, DNA-templated//purine nucleobase metabolic process	DNA binding//ATP binding//protein binding//calcium ion binding//ATPase activity//monooxygenase activity//DNA-directed RNA polymerase activity//protein kinase activity	nucleolus//proteinaceous extracellular matrix//mitochondrial proton-transporting ATP synthase complex, catalytic core F(1)	--
Cluster-1913.42177	46.7769	1.23814	5.1867	0.030571	hypothetical protein EMIHUDRAFT_245118 [Emiliania huxleyi CCMP1516]	--	--	Potassium channel Kv1.4 tandem inactivation domain//Peptidase S7, Flavivirus NS3 serine protease//PDZ domain (Also known as DHR or GLGF)//Peptidase S46//Squalene/phytoene synthase//Trypsin//PDZ domain	PDZ domain-containing protein C1685.05 OS=Schizosaccharomyces pombe (strain 972 / ATCC 24843) OX=284812 GN=SPBC1685.05 PE=4 SV=1	potassium ion transport//biosynthetic process//proteolysis	ATP binding//RNA helicase activity//voltage-gated potassium channel activity//serine-type aminopeptidase activity//protein binding//transferase activity//RNA binding//serine-type endopeptidase activity//dipeptidyl-peptidase activity//potassium ion binding	voltage-gated potassium channel complex//integral component of membrane	Predicted signaling-associated protein (contains a PDZ domain)
Cluster-1913.103634	24.789	0.644954	5.1779	0.041871	--	--	--	Helix-turn-helix domain	--	--	sequence-specific DNA binding	--	--
Cluster-1913.98137	141.845	3.86973	5.1667	0.0089439	heat repeat-containing protein 2, partial [Chrysochromulina sp. CCMP291]	--	--	Hepatitis C virus capsid protein//HEAT repeat	Dynein assembly factor 5, axonemal OS=Homo sapiens OX=9606 GN=DNAAF5 PE=1 SV=4	--	structural molecule activity//protein binding	viral capsid	--
Cluster-1913.46699	4080.53	115.565	5.1434	0.00049622	--	Emiliania huxleyi culture-collection CCMP:1516 plastid, complete genome	--	--	--	--	--	--	--
Cluster-1913.5807	55.0231	1.50884	5.1403	0.0091604	hypothetical protein EMIHUDRAFT_194075 [Emiliania huxleyi CCMP1516]	--	--	--	--	--	--	--	Transcription initiation factor TFIID, subunit TAF12 (also component of histone acetyltransferase SAGA)
Cluster-1913.64780	74.4249	2.07466	5.1354	0.017963	--	Isochrysis galbana enoyl-ACP reductase (ENR) gene, complete cds	--	--	--	--	--	--	--
Cluster-1913.52428	6849.19	195.43	5.1319	0.00031803	photosystem I subunit XI [Emiliania huxleyi]	--	photosystem I subunit XI	Photosystem I reaction centre subunit XI	Photosystem I reaction center subunit XI OS=Emiliania huxleyi OX=2903 GN=psaL PE=3 SV=1	photosynthesis	--	photosystem I reaction center//photosystem I	--
Cluster-1913.1056	8.25525	0.161239	5.1213	0.0468	hypothetical protein EMIHUDRAFT_102705, partial [Emiliania huxleyi CCMP1516]	--	serine/threonine-protein kinase ULK4	Protein tyrosine kinase//Annexin-2 receptor//Protein kinase domain//Lamprin//GHMP kinases N terminal domain	Serine/threonine-protein kinase RUNKEL OS=Arabidopsis thaliana OX=3702 GN=RUK PE=1 SV=1	signal transduction//protein phosphorylation	receptor activity//ATP binding//protein kinase activity//structural molecule activity	proteinaceous extracellular matrix	--
Cluster-1913.87046	85.9376	2.58132	5.1212	0.016409	hypothetical protein Ctob_001607, partial [Chrysochromulina sp. CCMP291]	--	--	EF-hand domain//EF-hand domain pair//Prepro-orexin//EF-hand domain pair//EF hand//EF hand	--	neuropeptide signaling pathway//feeding behavior	calcium ion binding	--	--
Cluster-1913.82767	19.7427	0.538449	5.0867	0.024345	protein binding [Chrysochromulina sp. CCMP291]	--	pre-mRNA-processing factor 40	WW domain	Pre-mRNA-processing factor 40 homolog B OS=Homo sapiens OX=9606 GN=PRPF40B PE=1 SV=1	--	protein binding	--	Spliceosomal protein FBP11/Splicing factor PRP40
Cluster-1913.26005	108.484	3.31884	5.0795	0.02063	--	--	--	Interleukin-4 receptor alpha chain, N-terminal//Rotavirus RNA-binding Protein 53 (NS53)	--	production of molecular mediator involved in inflammatory response//signal transduction	RNA binding//cytokine receptor activity	integral component of membrane	--
Cluster-1913.11393	19.0775	0.511082	5.0616	0.0086966	hypothetical protein EMIHUDRAFT_195917 [Emiliania huxleyi CCMP1516]	--	--	D domain of beta-TrCP//Deuterolysin metalloprotease (M35) family	Plectin OS=Homo sapiens OX=9606 GN=PLEC PE=1 SV=3	proteolysis	metalloendopeptidase activity//protein dimerization activity	--	--
Cluster-1913.105946	68.7788	2.07466	5.0198	0.010532	hypothetical protein EMIHUDRAFT_114028 [Emiliania huxleyi CCMP1516]	--	--	--	--	--	--	--	--
Cluster-1913.58569	31.3268	1.10628	5.0189	0.009629	hypothetical protein AURANDRAFT_70730 [Aureococcus anophagefferens]	Isochrysis galbana enoyl-ACP reductase (ENR) gene, complete cds	--	Formiminotransferase domain	--	metabolic process	transferase activity//folic acid binding	--	--
Cluster-1913.60713	247.621	7.6245	5.0086	0.018484	t-complex protein gamma subunit [Chrysochromulina sp. CCMP291]	Emiliania huxleyi CCMP1516 hypothetical protein partial mRNA	T-complex protein 1 subunit gamma	TCP-1/cpn60 chaperonin family	T-complex protein 1 subunit gamma OS=Xenopus laevis OX=8355 GN=cct3 PE=2 SV=2	--	ATP binding	--	Chaperonin complex component, TCP-1 gamma subunit (CCT3)
Cluster-1913.26109	178.353	5.50948	5.0029	0.045058	hypothetical protein GUITHDRAFT_156656, partial [Guillardia theta CCMP2712]	--	--	Bunyavirus non-structural protein NS-s//Cofilin/tropomyosin-type actin-binding protein	Coactosin OS=Dictyostelium discoideum OX=44689 GN=coaA PE=1 SV=1	viral process	actin binding	intracellular	--
Cluster-1913.54308	63395	1993.83	4.9908	0.00012225	--	Emiliania huxleyi culture-collection CCMP:1516 mitochondrion, complete genome	--	--	--	--	--	--	--
Cluster-1913.105442	17.1302	0.483716	4.9539	0.010322	hypothetical protein EMIHUDRAFT_415010 [Emiliania huxleyi CCMP1516]	Laccaria bicolor S238N-H82 hypothetical protein partial mRNA	ariadne-1	Autophagy protein Apg17//Zinc finger, C3HC4 type (RING finger)//Ring finger domain	E3 ubiquitin-protein ligase dbl4 OS=Schizosaccharomyces pombe (strain 972 / ATCC 24843) OX=284812 GN=dbl4 PE=3 SV=1	autophagy	protein binding//metal ion binding//zinc ion binding	--	Predicted E3 ubiquitin ligase
Cluster-1913.51516	53.72	1.69745	4.9422	0.015112	hypothetical protein EMIHUDRAFT_97896 [Emiliania huxleyi CCMP1516]	--	transformation/transcription domain-associated protein	Herpes virus intermediate/early protein 2/3//ARC105 or Med15 subunit of Mediator complex non-fungal//Neurotransmitter-gated ion-channel transmembrane region//Transcription factor IIA, alpha/beta subunit//FAT domain//Cenp-O kinetochore centromere component//Ezrin/radixin/moesin family//Autophagy protein Apg6//Not1 N-terminal domain, CCR4-Not complex component	Transformation/transcription domain-associated protein OS=Homo sapiens OX=9606 GN=TRRAP PE=1 SV=3	transcription initiation from RNA polymerase II promoter//centromere complex assembly//autophagy//regulation of transcription, DNA-templated//regulation of transcription from RNA polymerase II promoter//ion transport	cytoskeletal protein binding//protein binding//RNA polymerase II transcription cofactor activity	nucleus//mediator complex//cytoplasm//kinetochore//transcription factor TFIIA complex//extrinsic component of membrane//membrane	Histone acetyltransferase SAGA, TRRAP/TRA1 component, PI-3 kinase superfamily
Cluster-1913.30487	7.38541	0.188605	4.8913	0.025264	hypothetical protein FRACYDRAFT_260621 [Fragilariopsis cylindrus CCMP1102]	--	--	Mpv17 / PMP22 family	--	--	--	integral component of membrane	--
Cluster-1913.51393	71.7194	2.38868	4.8796	0.0012543	--	--	--	--	--	--	--	--	--
Cluster-1913.54077	3726.42	128.538	4.8583	0.00096456	photosystem II protein D1, partial ..chloroplast.. [Phaeocystis globosa]	Isochrysis sp. SAG 927-2 photosystem II reaction center protein D1 (psbA) gene, partial cds; chloroplast	photosystem II P680 reaction center D1 protein	Photosynthetic reaction centre protein	Photosystem II protein D1 OS=Emiliania huxleyi OX=2903 GN=psbA PE=3 SV=1	obsolete electron transport//photosynthesis, light reaction//photosynthetic electron transport in photosystem II	electron transporter, transferring electrons within the cyclic electron transport pathway of photosynthesis activity	--	--
Cluster-1913.5195	15.5373	0.511082	4.8269	0.022384	cleavage stimulation factor subunit 3-like protein [Chrysochromulina sp. CCMP291]	--	--	Lantibiotic alpha//Suppressor of forked protein (Suf)	Cleavage stimulation factor subunit 77 OS=Arabidopsis thaliana OX=3702 GN=CSTF77 PE=1 SV=1	mRNA processing//defense response to Gram-positive bacterium	--	nucleus	--
Cluster-1913.3667	31.0876	1.04953	4.801	0.0020106	calmodulin-interacting protein 111-like [Physcomitrella patens]	Methanoculleus marisnigri JR1, complete genome	--	Holliday junction DNA helicase ruvB N-terminus//ATPase family associated with various cellular activities (AAA)//AAA domain (dynein-related subfamily)	Nuclear valosin-containing protein-like OS=Mus musculus OX=10090 GN=Nvl PE=1 SV=1	DNA recombination//DNA repair	four-way junction helicase activity//ATP binding//ATPase activity	replication fork//Holliday junction helicase complex	AAA+-type ATPase
Cluster-1913.1093	17.6439	0.737519	4.7953	0.025313	hypothetical protein EMIHUDRAFT_450110 [Emiliania huxleyi CCMP1516]	--	trehalose 6-phosphate synthase/phosphatase	Glycosyltransferase family 20//Neuraminidase	Probable alpha,alpha-trehalose-phosphate synthase [UDP-forming] 3 OS=Arabidopsis thaliana OX=3702 GN=TPS3 PE=3 SV=3	glycosphingolipid metabolic process//trehalose biosynthetic process//carbohydrate metabolic process	catalytic activity//exo-alpha-sialidase activity	virion membrane//host cell membrane//membrane	Trehalose-6-phosphate synthase component TPS1 and related subunits
Cluster-1913.53829	55.4251	1.95674	4.7829	0.00041226	--	--	--	--	--	--	--	--	--
Cluster-1913.19994	167.542	6.22397	4.7396	0.02867	growth arrest-specific protein 8 [Chrysochromulina sp. CCMP291]	PREDICTED: Meriones unguiculatus growth arrest specific 8 (Gas8), transcript variant X2, mRNA	--	Growth-arrest specific micro-tubule binding//Baculovirus polyhedron envelope protein, PEP, C terminus//Protein of unknown function (DUF904)//CHDCT2 (NUC038) domain//Spindle and kinetochore-associated protein 2//Bone marrow stromal antigen 2//C terminal SARAH domain of Mst1//Myosin-like coiled-coil protein//Peptidase S46//Bacillus haemolytic enterotoxin (HBL)//Ezrin/radixin/moesin family//Fusaric …	Growth arrest-specific protein 8 homolog OS=Chlamydomonas reinhardtii OX=3055 GN=GAS8 PE=1 SV=1	phosphorylation//pathogenesis//FtsZ-dependent cytokinesis//regulation of microtubule polymerization or depolymerization//transport//serine family amino acid metabolic process//cell division//barrier septum assembly//defense response to virus//chromosome segregation//cell motility//mitotic anaphase//regulation of transcription, DNA-templated//mitotic nuclear division	microtubule binding//DNA binding//serine-type aminopeptidase activity//dipeptidyl-peptidase activity//zinc ion binding//syntaxin binding//protein serine/threonine kinase activity//cytoskeletal protein binding//ATP binding//structural molecule activity//hydrolase activity, acting on acid anhydrides, in phosphorus-containing anhydrides	condensed chromosome outer kinetochore//integral component of membrane//membrane//spindle microtubule//cytoplasm//GPI-anchor transamidase complex//motile cilium//tubulin complex//extrinsic component of membrane//nucleus//viral envelope//plasma membrane//viral capsid	--
Cluster-1913.3353	21.0495	0.754421	4.7238	0.0087793	hypothetical protein EMIHUDRAFT_66965, partial [Emiliania huxleyi CCMP1516]	--	--	Protein of unknown function, DUF258//ABC transporter C-terminal domain//Threonylcarbamoyl adenosine biosynthesis protein TsaE//Chorion family 2//ABC transporter//Zeta toxin//HlyD membrane-fusion protein of T1SS//SRP54-type protein, GTPase domain//ATPase family associated with various cellular activities (AAA)//Vesicle transport v-SNARE protein N-terminus//Type II/IV secretion system protein//MukB…	ATP-binding cassette sub-family F member 1 OS=Homo sapiens OX=9606 GN=ABCF1 PE=1 SV=2	tRNA threonylcarbamoyladenosine modification//chromosome condensation//SRP-dependent cotranslational protein targeting to membrane//intracellular protein transport//transport//mismatch repair//transmembrane transport//multicellular organismal development//chromosome segregation//DNA replication	GTP binding//kinase activity//DNA binding//ATP binding//GTPase activity//mismatched DNA binding//ATPase activity	membrane//nucleoid//chorion	ATPase component of ABC transporters with duplicated ATPase domains/Translation elongation factor EF-3b
Cluster-1913.18947	575.285	21.7676	4.7184	0.014667	pyruvate carboxylase [Emiliania huxleyi]	--	--	--	Pyruvate carboxylase OS=Aspergillus terreus (strain NIH 2624 / FGSC A1156) OX=341663 GN=pyc PE=3 SV=2	--	--	--	Pyruvate carboxylase
Cluster-1913.54452	522.294	19.9169	4.7143	0.0013112	hypothetical chloroplast RF35 ..chloroplast.. [Emiliania huxleyi]	--	--	--	Uncharacterized protein ycf35 OS=Guillardia theta OX=55529 GN=ycf35 PE=3 SV=1	--	--	--	--
Cluster-1913.54158	30.5909	1.26752	4.7128	0.012363	photosystem II Q..b.. protein ..D1.. ..chloroplast.. [Chrysochromulina parva]	Emiliania huxleyi culture-collection CCMP:1516 plastid, complete genome	photosystem II P680 reaction center D1 protein	--	Photosystem II protein D1 OS=Emiliania huxleyi OX=2903 GN=psbA PE=3 SV=1	--	--	--	--
Cluster-4267.3	6.31986	0.161239	4.6845	0.027134	hypothetical protein EMIHUDRAFT_209470 [Emiliania huxleyi CCMP1516]	--	--	--	Transmembrane protein 208 homolog OS=Dictyostelium discoideum OX=44689 GN=tmem208 PE=3 SV=1	--	--	--	--
Cluster-1913.66329	17.4558	0.644954	4.6544	0.025864	--	--	--	--	--	--	--	--	--
Cluster-1913.53652	53.1605	2.18318	4.6447	0.00094455	--	--	--	--	--	--	--	--	--
Cluster-1913.27155	66.5365	2.64047	4.628	0.022971	bardet-biedl syndrome 5 protein-like protein [Chrysochromulina sp. CCMP291]	--	Bardet-Biedl syndrome 5 protein	Protein of unknown function (DUF1448)//Vacuolar protein sorting protein 36 Vps36	Bardet-Biedl syndrome 5 protein OS=Homo sapiens OX=9606 GN=BBS5 PE=1 SV=1	--	phosphatidylinositol-3-phosphate binding//ubiquitin binding	BBSome	--
Cluster-1913.90233	70.4501	2.82908	4.6115	0.022894	hypothetical protein EMIHUDRAFT_95507 [Emiliania huxleyi CCMP1516]	--	--	Domain of unknown function (DUF3518)	--	chromatin remodeling	--	BAF-type complex	--
Cluster-1913.53179	145.995	6.0952	4.6112	0.0035205	--	--	--	--	--	--	--	--	--
Cluster-1913.5773	9.14769	0.322477	4.549	0.016839	hypothetical protein EMIHUDRAFT_450537 [Emiliania huxleyi CCMP1516]	--	--	--	--	--	--	--	--
Cluster-1913.101097	15.8792	0.691237	4.5421	0.025231	hypothetical protein EMIHUDRAFT_205338 [Emiliania huxleyi CCMP1516]	--	--	PAS fold//PAS fold	--	regulation of transcription, DNA-templated	protein binding	--	--
Cluster-1913.57433	103736	4462.91	4.5388	0.0028527	--	--	--	--	--	--	--	--	--
Cluster-1913.53885	37.1583	1.65318	4.5229	0.0015841	--	--	--	--	--	--	--	--	--
Cluster-1913.102644	51.117	2.40116	4.5089	0.0098022	hypothetical protein EMIHUDRAFT_437833 [Emiliania huxleyi CCMP1516]	--	--	Magnesium transporter NIPA//Polyomavirus agnoprotein//Hepatitis E virus ORF-2 (Putative capsid protein)//Rieske [2Fe-2S] domain//EamA-like transporter family	Probable magnesium transporter NIPA2 OS=Arabidopsis thaliana OX=3702 GN=At4g13800 PE=2 SV=1	oxidation-reduction process//magnesium ion transport	magnesium ion transmembrane transporter activity//2 iron, 2 sulfur cluster binding//oxidoreductase activity//DNA binding	integral component of membrane//host cell cytoplasm//membrane	Uncharacterized conserved protein
Cluster-1913.9969	132.65	5.80459	4.4981	0.049876	--	--	--	Serine carboxypeptidase S28//Zn-finger in Ran binding protein and others	Serine/arginine repetitive matrix protein 5 OS=Homo sapiens OX=9606 GN=SRRM5 PE=1 SV=3	proteolysis	serine-type peptidase activity//zinc ion binding	--	--
Cluster-1913.53539	179304	7939.31	4.4973	0.00012521	--	--	--	--	--	--	--	--	--
Cluster-1913.45033	108.467	4.76892	4.4957	0.0014831	uncharacterized protein LOC110641214 [Hevea brasiliensis]	--	--	Plasmodium ookinete surface protein Pvs28//hAT family C-terminal dimerisation region//BED zinc finger//Prefoldin subunit	--	protein folding	DNA binding//protein dimerization activity//unfolded protein binding	cell surface//membrane//prefoldin complex	--
Cluster-1913.55704	239093	10667	4.4863	0.00041736	hypothetical protein Ctob_006425 [Chrysochromulina sp. CCMP291]	--	--	Subtilisin inhibitor-like	--	--	serine-type endopeptidase inhibitor activity	--	--
Cluster-1913.105386	13.4245	0.565815	4.4624	0.015142	hypothetical protein EMIHUDRAFT_68989, partial [Emiliania huxleyi CCMP1516]	--	--	Glycosyltransferase family 28 N-terminal domain//Polyprenyl synthetase//MG2 domain//Glycosyltransferase family 28 C-terminal domain//UDP-glucoronosyl and UDP-glucosyl transferase	Geranylgeranyl pyrophosphate synthase OS=Homo sapiens OX=9606 GN=GGPS1 PE=1 SV=1	carbohydrate metabolic process//lipid glycosylation//isoprenoid biosynthetic process//metabolic process	endopeptidase inhibitor activity//transferase activity, transferring hexosyl groups	--	Geranylgeranyl pyrophosphate synthase/Polyprenyl synthetase
Cluster-1913.102064	13.2846	0.737519	4.4576	0.022459	hypothetical protein EMIHUDRAFT_230864 [Emiliania huxleyi CCMP1516]	--	--	Zinc finger, C3HC4 type (RING finger)//NAD binding domain of 6-phosphogluconate dehydrogenase//RING-like zinc finger//Glucose inhibited division protein A//3-hydroxyacyl-CoA dehydrogenase, NAD binding domain//NAD-dependent glycerol-3-phosphate dehydrogenase N-terminus//Ketopantoate reductase PanE/ApbA//zinc-RING finger domain//Saccharopine dehydrogenase NADP binding domain//Pyridine nucleotide-di…	3-hydroxybutyryl-CoA dehydrogenase OS=Thermoanaerobacterium thermosaccharolyticum (strain ATCC 7956 / DSM 571 / NCIB 9385 / NCA 3814) OX=580327 GN=hbd PE=3 SV=2	pentose-phosphate shunt//glycerol-3-phosphate catabolic process//valine catabolic process//lysine catabolic process//potassium ion transport//tRNA processing//isoleucine catabolic process//D-gluconate metabolic process//metabolic process//pantothenate biosynthetic process//benzoate metabolic process//fatty acid metabolic process//fatty acid biosynthetic process//oxidation-reduction process//leuci…	phosphogluconate dehydrogenase (decarboxylating) activity//3-hydroxyacyl-CoA dehydrogenase activity//2-dehydropantoate 2-reductase activity//oxidoreductase activity, acting on the CH-OH group of donors, NAD or NADP as acceptor//flavin adenine dinucleotide binding//small protein activating enzyme activity//NAD binding//zinc ion binding//protein binding//metal ion binding//oxidoreductase activity	--	--
Cluster-1913.5499	46.4757	2.07466	4.4548	0.021324	hypothetical protein EMIHUDRAFT_211329 [Emiliania huxleyi CCMP1516]	--	--	EF-hand domain pair//Cyclin-dependent kinase inhibitor 2a p19Arf N-terminus//EF-hand domain//EF hand//Neurotransmitter-gated ion-channel transmembrane region//EF-hand domain pair//Neurotransmitter-gated ion-channel ligand binding domain//EF hand//impB/mucB/samB family	Acetylcholine receptor subunit alpha-type acr-16 OS=Caenorhabditis elegans OX=6239 GN=acr-16 PE=2 SV=1	apoptotic process//negative regulation of cell proliferation//transport//ion transport//DNA repair//cell cycle arrest	calcium ion binding//extracellular ligand-gated ion channel activity	membrane	Acetylcholine receptor
Cluster-1913.53588	3062.17	141.028	4.4406	0.0006926	cytochrome oxidase subunit I, partial ..mitochondrion.. [Isochrysis galbana]	Haptophyceae sp. 1 EMB-2013 strain AC102 cytochrome c oxidase subunit I (cox1) gene, partial cds; mitochondrial >gi|479330982|gb|KC888186.1| Haptophyceae sp. 1 EMB-2013 strain RCC1349 cytochrome c oxidase subunit I (cox1) gene, partial cds; mitochondrial >gi|479330984|gb|KC888187.1| Haptophyceae sp. 1 EMB-2013 strain CCMP463 cytochrome c oxidase subunit I (cox1) gene, partial cds; mitochondrial >…	cytochrome c oxidase subunit 1	--	Cytochrome c oxidase subunit 1 OS=Marchantia polymorpha OX=3197 GN=COX1 PE=3 SV=2	--	--	--	Cytochrome c oxidase, subunit I
Cluster-1913.30565	8.6759	0.322477	4.4367	0.032978	--	--	--	Bacterial RNA polymerase, alpha chain C terminal domain	--	pyrimidine nucleobase metabolic process//purine nucleobase metabolic process//transcription, DNA-templated	DNA-directed RNA polymerase activity//DNA binding	nucleolus	--
Cluster-1913.35955	61.7367	2.82908	4.4213	0.024865	adenylate kinase [Emiliania huxleyi CCMP1516]	--	adenylate kinase	Zeta toxin//Adenylate kinase, active site lid//Cytidylate kinase//Holliday junction DNA helicase ruvB N-terminus//Collagenase NC10 and Endostatin//IstB-like ATP binding protein	Adenylate kinase OS=Drosophila simulans OX=7240 GN=Adk2 PE=3 SV=1	DNA recombination//pyrimidine nucleobase metabolic process//DNA repair//purine nucleobase metabolic process//ATP metabolic process//cell adhesion//nucleobase-containing compound metabolic process	cytidylate kinase activity//adenylate kinase activity//four-way junction helicase activity//structural molecule activity//kinase activity//ATP binding	extracellular matrix//Holliday junction helicase complex//replication fork	Adenylate kinase
Cluster-1913.102628	19.1828	0.934575	4.4104	0.0087223	--	--	--	--	--	--	--	--	--
Cluster-1913.61946	491.805	23.6822	4.3725	0.023284	hypothetical protein MARPO_0074s0001 [Marchantia polymorpha]	Emiliania huxleyi CCMP1516 hypothetical protein mRNA	exportin-1	Type I GTP cyclohydrolase folE2//mRNA stabilisation//KH domain//Importin-beta N-terminal domain	Exportin-1 OS=Rattus norvegicus OX=10116 GN=Xpo1 PE=1 SV=1	nitrogen compound metabolic process//intracellular protein transport//mRNA stabilization	RNA binding//Ran GTPase binding//GTP cyclohydrolase activity	--	Nuclear transport receptor CRM1/MSN5 (importin beta superfamily)
Cluster-1913.54198	866461	42054.2	4.3648	0.00066151	--	--	--	--	--	--	--	--	--
Cluster-1913.32731	228.75	11.2404	4.3564	0.0037822	FKBP-type peptidyl-prolyl cis-trans isomerase [Emiliania huxleyi CCMP1516]	--	FK506-binding protein 4/5	Metal binding domain of Ada//FKBP-type peptidyl-prolyl cis-trans isomerase//Tetratricopeptide repeat//Trehalose-phosphatase//Tetratricopeptide repeat//Tetratricopeptide repeat//ZIP Zinc transporter//Tetratricopeptide repeat//TPR repeat	Peptidyl-prolyl cis-trans isomerase FKBP62 OS=Arabidopsis thaliana OX=3702 GN=FKBP62 PE=1 SV=2	trehalose biosynthetic process//regulation of transcription, DNA-templated//protein folding//transmembrane transport//metal ion transport//DNA repair	DNA binding//catalytic activity//protein binding//zinc ion binding//metal ion transmembrane transporter activity//methyltransferase activity	membrane	FKBP-type peptidyl-prolyl cis-trans isomerase
Cluster-1913.29080	748.696	37.0294	4.3361	7.33e-08	hypothetical protein EMIHUDRAFT_457045 [Emiliania huxleyi CCMP1516]	--	--	--	--	--	--	--	--
Cluster-1913.93343	270.178	13.3741	4.331	0.018984	hypothetical protein EMIHUDRAFT_206968 [Emiliania huxleyi CCMP1516]	--	--	Fungal Zn(2)-Cys(6) binuclear cluster domain	--	regulation of transcription, DNA-templated	RNA polymerase II transcription factor activity, sequence-specific DNA binding//zinc ion binding	nucleus	--
Cluster-1913.9419	76.7567	3.75477	4.3296	0.024712	intraflagellar transport protein 52-like protein [Chrysochromulina sp. CCMP291]	--	--	Adenylate cyclase associated (CAP) N terminal//SRF-type transcription factor (DNA-binding and dimerisation domain)//Oligosaccharyltransferase 48 kDa subunit beta	Intraflagellar transport protein 52 homolog OS=Mus musculus OX=10090 GN=Ift52 PE=1 SV=2	cytoskeleton organization//protein N-linked glycosylation via asparagine	actin binding//protein dimerization activity//DNA binding	endoplasmic reticulum membrane	Sensory cilia assembly protein
Cluster-1913.96662	17.393	0.879842	4.3195	0.012527	metalloprotease [Emiliania huxleyi CCMP1516]	--	STE24 endopeptidase	Peptidase family M48	CAAX prenyl protease 1 homolog OS=Oryza sativa subsp. japonica OX=39947 GN=FACE1 PE=2 SV=1	proteolysis	metalloendopeptidase activity	--	Metalloprotease
Cluster-1913.62423	33.5686	1.61239	4.3041	0.022799	hypothetical protein EMIHUDRAFT_449441 [Emiliania huxleyi CCMP1516]	--	--	NAD dependent epimerase/dehydratase family	Probable low-salt glycan biosynthesis reductase Agl14 OS=Haloferax volcanii (strain ATCC 29605 / DSM 3757 / JCM 8879 / NBRC 14742 / NCIMB 2012 / VKM B-1768 / DS2) OX=309800 GN=agl14 PE=3 SV=1	--	coenzyme binding//catalytic activity	--	--
Cluster-1913.65155	74.3103	3.76365	4.2834	0.020183	intraflagellar transport protein 122-like protein [Chrysochromulina sp. CCMP291]	--	--	Ribosomal protein S27//zinc-RING finger domain//Coatomer WD associated region//Capsid protein VP4//Zinc-finger//RING-H2 zinc finger//WD domain, G-beta repeat//GATA zinc finger//Ring finger domain//Yersinia/Haemophilus virulence surface antigen	Intraflagellar transport protein 122 homolog OS=Xenopus tropicalis OX=8364 GN=ift122 PE=2 SV=1	ribosome biogenesis//regulation of transcription, DNA-templated//vesicle-mediated transport//proteolysis//translation//pathogenesis//intracellular protein transport	zinc ion binding//cysteine-type endopeptidase activity//protein binding//sequence-specific DNA binding//structural molecule activity//transcription factor activity, sequence-specific DNA binding//structural constituent of ribosome	transcription factor complex//ribosome//viral capsid//intracellular//membrane coat	Uncharacterized conserved protein WDR10, contains WD40 repeats
Cluster-1913.52256	59.7252	3.01768	4.2818	0.034371	hypothetical protein EMIHUDRAFT_97896 [Emiliania huxleyi CCMP1516]	--	transformation/transcription domain-associated protein	Herpes virus intermediate/early protein 2/3//FATC domain//ARC105 or Med15 subunit of Mediator complex non-fungal//Transcription factor IIA, alpha/beta subunit//Neurotransmitter-gated ion-channel transmembrane region//FAT domain//Ezrin/radixin/moesin family//Autophagy protein Apg6	Probable transcription-associated protein 1 OS=Dictyostelium discoideum OX=44689 GN=tra1 PE=3 SV=2	autophagy//regulation of transcription from RNA polymerase II promoter//transcription initiation from RNA polymerase II promoter//regulation of transcription, DNA-templated//ion transport	RNA polymerase II transcription cofactor activity//cytoskeletal protein binding//protein binding	transcription factor TFIIA complex//mediator complex//cytoplasm//membrane//extrinsic component of membrane	Histone acetyltransferase SAGA, TRRAP/TRA1 component, PI-3 kinase superfamily
Cluster-1913.34226	41.4507	2.0961	4.25	0.026185	--	--	--	--	--	--	--	--	--
Cluster-1913.53914	12724.9	690.699	4.2036	0.0034961	RecName: Full=Photosystem II protein D1; Short=PSII D1 protein; AltName: Full=Photosystem II Q..B.. protein; Flags: Precursor	Emiliania huxleyi culture-collection CCMP:1516 plastid, complete genome	photosystem II P680 reaction center D1 protein	Photosynthetic reaction centre protein	Photosystem II protein D1 OS=Emiliania huxleyi OX=2903 GN=psbA PE=3 SV=1	photosynthesis, light reaction//photosynthetic electron transport in photosystem II//obsolete electron transport	electron transporter, transferring electrons within the cyclic electron transport pathway of photosynthesis activity	--	--
Cluster-1913.105400	18.1004	0.943026	4.1952	0.021443	hypothetical protein EMIHUDRAFT_468928 [Emiliania huxleyi CCMP1516]	--	--	Nuclear envelope localisation domain//Sugar (and other) transporter//Sugar-tranasporters, 12 TM//Major Facilitator Superfamily	Tetracycline resistance protein, class E OS=Escherichia coli OX=562 GN=tetA PE=3 SV=1	molybdate ion transport//transmembrane transport	molybdate ion transmembrane transporter activity//transmembrane transporter activity	integral component of membrane	Permease of the major facilitator superfamily
Cluster-1913.25713	195.249	10.881	4.1767	0.0018473	beta-hydroxyacyl-acp dehydratase precursor [Chrysochromulina sp. CCMP291]	--	3-hydroxyacyl-	--	3-hydroxyacyl-[acyl-carrier-protein] dehydratase FabZ OS=Synechocystis sp. (strain PCC 6803 / Kazusa) OX=1111708 GN=fabZ PE=3 SV=2	--	--	--	--
Cluster-1913.48874	41.0314	2.2434	4.1717	0.0025872	NADH dehydrogenase subunit 5 ..mitochondrion.. [Emiliania huxleyi]	--	--	--	NADH-ubiquinone oxidoreductase chain 5 OS=Arabidopsis thaliana OX=3702 GN=ND5 PE=2 SV=3	--	--	--	--
Cluster-1913.54297	80.0029	4.58233	4.1432	0.0023986	--	--	--	--	--	--	--	--	--
Cluster-1913.55032	326.366	18.7142	4.1338	0.034253	hypothetical protein EMIHUDRAFT_418536 [Emiliania huxleyi CCMP1516]	Triticum turgidum subsp. durum partial mRNA for heat shock protein 101 (hsp101b-A gene)	ATP-dependent Clp protease ATP-binding subunit ClpB	Domain of unknown function (DUF1908)//ABC transporter//Zeta toxin//Sigma-54 interaction domain//Holliday junction DNA helicase ruvB N-terminus//RNA helicase//BAG domain//Torsin//Phage capsid scaffolding protein (GPO) serine peptidase//Clp amino terminal domain, pathogenicity island component//Threonylcarbamoyl adenosine biosynthesis protein TsaE//ATPase family associated with various cellular act…	Chaperone protein ClpB OS=Gloeobacter violaceus (strain PCC 7421) OX=251221 GN=clpB PE=3 SV=1	protein metabolic process//regulation of transcription, DNA-templated//protein phosphorylation//galactitol metabolic process//DNA recombination//DNA repair//serine family amino acid metabolic process//transport//nitrate assimilation//small GTPase mediated signal transduction//tRNA threonylcarbamoyladenosine modification//phosphorylation//viral capsid assembly	DNA helicase activity//RNA helicase activity//ATPase activity//protein serine/threonine kinase activity//hydrolase activity//transcription factor binding//chaperone binding//four-way junction helicase activity//kinase activity//DNA binding//ATP binding//GTP binding//RNA binding//magnesium ion binding	transcription factor complex//replication fork//Holliday junction helicase complex	Chaperone HSP104 and related ATP-dependent Clp proteases
Cluster-1913.46930	307.11	17.693	4.1145	0.016099	hypothetical protein EMIHUDRAFT_229350 [Emiliania huxleyi CCMP1516]	--	--	FR47-like protein//Ku C terminal domain like//ALIX V-shaped domain binding to HIV	ALG-2 interacting protein X OS=Dictyostelium discoideum OX=44689 GN=alxA PE=1 SV=1	--	hydrolase activity, acting on acid anhydrides//transferase activity, transferring acyl groups other than amino-acyl groups//protein binding	--	Predicted signal transduction protein
Cluster-1913.54310	337142	19915.3	4.0814	0.00069947	--	Emiliania huxleyi culture-collection CCMP:1516 mitochondrion, complete genome	--	--	--	--	--	--	--
Cluster-1913.29037	171.894	10.1762	4.0717	0.049287	hypothetical protein EMIHUDRAFT_467620 [Emiliania huxleyi CCMP1516]	--	--	Golgi transport complex subunit 5//flt3 ligand//Adenylate cyclase associated (CAP) N terminal	--	intra-Golgi vesicle-mediated transport//signal transduction//cytoskeleton organization	actin binding//cytokine activity	membrane//Golgi transport complex	--
Cluster-1913.54370	67.2847	4.07124	4.0685	0.010003	--	--	--	Calcium-binding EGF domain	--	--	calcium ion binding	--	--
Cluster-1913.86128	257.549	15.5386	4.0637	0.028351	hypothetical protein EMIHUDRAFT_218796 [Emiliania huxleyi CCMP1516]	--	--	Ryanodine Receptor TM 4-6//Presenilin//RNA polymerase III RPC4//IPT/TIG domain//Na+/H+ antiporter family//Microfibril-associated glycoprotein (MAGP)	Protein rliB OS=Dictyostelium discoideum OX=44689 GN=rliB PE=3 SV=2	calcium ion transport//transcription from RNA polymerase III promoter//transcription, DNA-templated//purine nucleobase metabolic process//pyrimidine nucleobase metabolic process//cellular calcium ion homeostasis	DNA binding//aspartic-type endopeptidase activity//ryanodine-sensitive calcium-release channel activity//protein binding//DNA-directed RNA polymerase activity	nucleolus//integral component of membrane//intracellular//DNA-directed RNA polymerase III complex//microfibril	--
Cluster-1913.54630	72.9038	4.49379	4.0558	0.026049	hypothetical protein MARPO_0080s0013 [Marchantia polymorpha]	--	--	Protein prenyltransferase alpha subunit repeat//Double-stranded DNA-binding domain//COMC family	DNA-binding protein Mhun_3016 OS=Methanospirillum hungatei JF-1 (strain ATCC 27890 / DSM 864 / NBRC 100397 / JF-1) OX=323259 GN=Mhun_3016 PE=3 SV=1	protein prenylation//signal transduction	protein prenyltransferase activity//pheromone activity//DNA binding	--	Apoptosis-related protein/predicted DNA-binding protein
Cluster-1913.54120	76.8919	4.77295	4.0498	0.0041946	--	--	--	--	--	--	--	--	--
Cluster-1913.52563	3658.04	222.927	4.0366	0.0052204	cytochrome b559 beta chain ..chloroplast.. [Chrysochromulina parva]	Emiliania huxleyi culture-collection CCMP:1516 plastid, complete genome	photosystem II cytochrome b559 subunit beta	--	Cytochrome b559 subunit beta OS=Emiliania huxleyi OX=2903 GN=psbF PE=3 SV=1	--	--	--	--
Cluster-1913.53487	413.673	25.5482	4.0239	0.0073129	--	--	--	--	--	--	--	--	--
Cluster-1913.95850	33.4124	2.07466	3.972	0.039577	hypothetical protein EMIHUDRAFT_455185 [Emiliania huxleyi CCMP1516]	--	--	EF-hand domain pair	--	--	calcium ion binding	--	--
Cluster-1913.53180	7.2236	0.529998	3.9683	0.025718	--	--	--	--	--	--	--	--	--
Cluster-1913.54125	33.4543	2.22946	3.9618	0.017571	--	--	--	--	--	--	--	--	--
Cluster-1913.54365	10781.3	693.247	3.9593	0.00066021	--	--	--	--	--	--	--	--	--
Cluster-1913.83667	156.049	10.1789	3.9593	0.021269	hypothetical protein EMIHUDRAFT_236263 [Emiliania huxleyi CCMP1516]	--	Ran GTPase-activating protein 1	Leucine Rich Repeat//Ribosome receptor lysine/proline rich region//Leucine rich repeat//Leucine Rich repeat	NLR family CARD domain-containing protein 3 OS=Homo sapiens OX=9606 GN=NLRC3 PE=1 SV=2	protein transport	protein binding	integral component of endoplasmic reticulum membrane	--
Cluster-1913.53969	2.20308e+06	141974	3.9558	0.0025717	photosystem II Q..b.. protein ..D1.. ..chloroplast.. [Chrysochromulina parva]	Emiliania huxleyi culture-collection CCMP:1516 plastid, complete genome	photosystem II P680 reaction center D1 protein	--	Photosystem II protein D1 OS=Emiliania huxleyi OX=2903 GN=psbA PE=3 SV=1	--	--	--	--
Cluster-1913.61896	28.4841	1.76813	3.9524	0.003584	ATP synthase F0 subunit 6 ..mitochondrion.. [Emiliania huxleyi]	--	F-type H+-transporting ATPase subunit a	Zinc finger C-x8-C-x5-C-x3-H type (and similar)//ATP synthase A chain	ATP synthase subunit a-2 OS=Arabidopsis thaliana OX=3702 GN=ATP6-2 PE=2 SV=2	ATP synthesis coupled proton transport//proton transport	metal ion binding//hydrogen ion transmembrane transporter activity	--	--
Cluster-1913.62545	87.5458	5.57013	3.9454	0.017721	UTP--glucose-1-phosphate uridylyltransferase [Emiliania huxleyi CCMP1516]	--	UTP--glucose-1-phosphate uridylyltransferase	EF-hand domain//UTP--glucose-1-phosphate uridylyltransferase//EF-hand domain pair//Secreted protein acidic and rich in cysteine Ca binding region//Methyladenine glycosylase//EF-hand domain pair//3-hydroxyacyl-CoA dehydrogenase, C-terminal domain//EF hand//EF hand//Cytoskeletal-regulatory complex EF hand	UTP--glucose-1-phosphate uridylyltransferase OS=Cricetulus griseus OX=10029 GN=UGP2 PE=2 SV=3	tryptophan metabolic process//base-excision repair//leucine catabolic process//oxidation-reduction process//fatty acid biosynthetic process//benzoate metabolic process//fatty acid metabolic process//metabolic process//isoleucine catabolic process//valine catabolic process//lysine catabolic process//signal transduction	oxidoreductase activity//protein binding//calcium ion binding//DNA-3-methyladenine glycosylase activity//uridylyltransferase activity//3-hydroxyacyl-CoA dehydrogenase activity	proteinaceous extracellular matrix	UDP-glucose pyrophosphorylase
Cluster-1913.54237	1.24704e+06	81382.5	3.9376	0.0032866	photosystem II Q..b.. protein ..D1.. ..chloroplast.. [Chrysochromulina parva]	Emiliania huxleyi culture-collection CCMP:1516 plastid, complete genome	photosystem II P680 reaction center D1 protein	--	Photosystem II protein D1 OS=Emiliania huxleyi OX=2903 GN=psbA PE=3 SV=1	--	--	--	--
Cluster-1913.14366	102.987	6.69829	3.9356	0.039665	hypothetical protein Ctob_008581 [Chrysochromulina sp. CCMP291]	--	--	--	--	--	--	--	--
Cluster-1913.52041	102.832	6.83915	3.9257	0.0047464	--	--	--	--	--	--	--	--	--
Cluster-1913.7380	79.3342	5.34721	3.9194	0.011198	hypothetical protein THAOC_31290 [Thalassiosira oceanica]	--	ribose 5-phosphate isomerase A	Putative sugar-binding domain//Ribose 5-phosphate isomerase A (phosphoriboisomerase A)	Probable ribose-5-phosphate isomerase 3, chloroplastic OS=Arabidopsis thaliana OX=3702 GN=RPI3 PE=1 SV=1	pentose-phosphate shunt//carbon utilization//pentose-phosphate shunt, non-oxidative branch	ribose-5-phosphate isomerase activity//carbohydrate binding	--	Ribose 5-phosphate isomerase
Cluster-1913.29079	270.91	18.1199	3.9129	0.028189	hypothetical protein EMIHUDRAFT_457045 [Emiliania huxleyi CCMP1516]	--	--	--	--	--	--	--	--
Cluster-1913.941	34.5474	2.27077	3.9033	0.0013406	--	Kosakonia radicincitans DSM 16656, complete genome	--	SinI restriction endonuclease	--	DNA restriction-modification system//DNA catabolic process	Type II site-specific deoxyribonuclease activity//DNA binding	Type II site-specific deoxyribonuclease complex	--
Cluster-1913.77294	32.8522	2.15083	3.8805	0.039967	centrin [Chrysochromulina sp. CCMP291]	Emiliania huxleyi CCMP1516 Centrin (ctn1), mRNA	centrin-1	EF-hand domain//EF-hand domain pair//EF-hand domain pair//EF hand//Cytoskeletal-regulatory complex EF hand//EF hand//Adenylate cyclase associated (CAP) N terminal	Centrin-1 OS=Homo sapiens OX=9606 GN=CETN1 PE=1 SV=1	cytoskeleton organization	calcium ion binding//protein binding//actin binding	--	Ca2+-binding protein (centrin/caltractin), EF-Hand superfamily protein
Cluster-1913.54182	97255	6604.83	3.8802	0.006088	photosystem II protein D1 ..plastid.. [Emiliania huxleyi]	Emiliania huxleyi culture-collection CCMP:1516 plastid, complete genome	photosystem II P680 reaction center D1 protein	Photosynthetic reaction centre protein	Photosystem II protein D1 OS=Emiliania huxleyi OX=2903 GN=psbA PE=3 SV=1	photosynthetic electron transport in photosystem II//photosynthesis, light reaction//obsolete electron transport	electron transporter, transferring electrons within the cyclic electron transport pathway of photosynthesis activity	--	--
Cluster-1913.33339	451.451	31.7274	3.8221	0.00026703	--	--	--	--	--	--	--	--	--
Cluster-1913.382	385.625	27.508	3.8168	0.00031503	hypothetical protein EMIHUDRAFT_195136 [Emiliania huxleyi CCMP1516]	--	--	--	--	--	--	--	--
Cluster-1913.11524	50.612	3.55613	3.8121	0.031119	s- glutathione dehydrogenase [Chrysochromulina sp. CCMP291]	Monoraphidium neglectum S-(hydroxymethyl)glutathionedehydrogenase / alcohol dehydrogenase mRNA	S-(hydroxymethyl)glutathione dehydrogenase / alcohol dehydrogenase	Zinc-binding dehydrogenase//D-isomer specific 2-hydroxyacid dehydrogenase, NAD binding domain//TrkA-N domain	S-(hydroxymethyl)glutathione dehydrogenase OS=Photobacterium damsela subsp. piscicida OX=38294 GN=frmA PE=3 SV=1	oxidation-reduction process//potassium ion transport	NAD binding	--	Alcohol dehydrogenase, class III
Cluster-1913.54134	532519	38014.6	3.8082	0.0014332	--	--	--	--	--	--	--	--	--
Cluster-1913.57442	143.681	10.4689	3.7797	0.031831	aspartate-semialdehyde dehydrogenase [Emiliania huxleyi CCMP1516]	--	aspartate-semialdehyde dehydrogenase	Semialdehyde dehydrogenase, dimerisation domain//Semialdehyde dehydrogenase, NAD binding domain	Aspartate-semialdehyde dehydrogenase OS=Aquifex aeolicus (strain VF5) OX=224324 GN=asd PE=3 SV=1	oxidation-reduction process//cellular amino acid biosynthetic process//obsolete urea cycle intermediate metabolic process	oxidoreductase activity, acting on the aldehyde or oxo group of donors, NAD or NADP as acceptor//N-acetyl-gamma-glutamyl-phosphate reductase activity//protein dimerization activity//NAD binding	cytoplasm	Aspartate-semialdehyde dehydrogenase
Cluster-1913.53887	32.1881	2.41806	3.7745	0.024852	--	--	--	--	--	--	--	--	--
Cluster-1913.54099	5427.59	397.445	3.7718	0.010032	photosystem II D2 protein ..chloroplast.. [Chrysochromulina parva]	Chrysochromulina parva chloroplast, complete genome	photosystem II P680 reaction center D2 protein	--	Photosystem II D2 protein OS=Emiliania huxleyi OX=2903 GN=psbD PE=3 SV=1	--	--	--	--
Cluster-1913.54204	36337	2674.15	3.7643	0.0043682	cytochrome b6..f complex subunit VIII ..chloroplast.. [Chrysochromulina parva]	--	--	--	Cytochrome b6-f complex subunit 8 OS=Emiliania huxleyi OX=2903 GN=petN PE=3 SV=1	--	--	--	--
Cluster-1913.99159	203.423	15.1081	3.7494	0.004282	--	--	--	--	--	--	--	--	--
Cluster-1913.20697	35.7355	2.61311	3.7355	0.020218	s- glutathione dehydrogenase [Chrysochromulina sp. CCMP291]	Monoraphidium neglectum S-(hydroxymethyl)glutathionedehydrogenase / alcohol dehydrogenase mRNA	S-(hydroxymethyl)glutathione dehydrogenase / alcohol dehydrogenase	D-isomer specific 2-hydroxyacid dehydrogenase, NAD binding domain//TrkA-N domain//Zinc-binding dehydrogenase	S-(hydroxymethyl)glutathione dehydrogenase OS=Synechocystis sp. (strain PCC 6803 / Kazusa) OX=1111708 GN=frmA PE=3 SV=1	potassium ion transport//oxidation-reduction process	NAD binding	--	Alcohol dehydrogenase, class III
Cluster-1913.54306	149903	11281.7	3.732	0.0012971	--	--	--	--	--	--	--	--	--
Cluster-1913.55952	865.193	65.0822	3.7311	0.0042388	--	PREDICTED: Crassostrea gigas vegetative cell wall protein gp1-like (LOC105323953), mRNA	--	--	--	--	--	--	--
Cluster-1913.9828	561.924	42.8018	3.7194	0.0083564	hypothetical protein EMIHUDRAFT_109556 [Emiliania huxleyi CCMP1516]	--	--	--	--	--	--	--	--
Cluster-1913.13646	23.9039	2.00504	3.6849	0.039787	putative target of rapamycin protein [Emiliania huxleyi CCMP1516]	--	FKBP12-rapamycin complex-associated protein	HEAT repeat//Phosphatidylinositol 3- and 4-kinase//Sigma-54 interaction domain//FATC domain//Late cornified envelope//Ribosomal protein L7/L12 dimerisation domain//Tetratricopeptide repeat//Adaptin N terminal region//Rapamycin binding domain//FAT domain	Serine/threonine-protein kinase tor OS=Dictyostelium discoideum OX=44689 GN=tor PE=1 SV=1	translation//intracellular protein transport//ribosome biogenesis//vesicle-mediated transport//epidermis development//regulation of transcription, DNA-templated	structural constituent of ribosome//ATP binding//phosphotransferase activity, alcohol group as acceptor//drug binding//transcription factor binding//protein binding	membrane coat//transcription factor complex//ribosome//intracellular	DNA-dependent protein kinase
Cluster-1913.13874	405.719	31.5856	3.6797	0.010866	--	--	--	--	--	--	--	--	--
Cluster-1913.86482	146.62	11.3149	3.676	0.0021529	hypothetical protein EMIHUDRAFT_459364 [Emiliania huxleyi CCMP1516]	--	--	WD domain, G-beta repeat	Dynein assembly factor with WDR repeat domains 1 OS=Chlamydomonas reinhardtii OX=3055 GN=DAW1 PE=1 SV=1	--	protein binding	--	WD40 repeat-containing protein
Cluster-1913.65368	26.336	2.22101	3.6622	0.03137	hypothetical protein EMIHUDRAFT_451637 [Emiliania huxleyi CCMP1516]	--	--	Pox virus Ag35 surface protein	Protein BCCIP homolog OS=Drosophila melanogaster OX=7227 GN=CG9286 PE=2 SV=2	--	--	viral envelope	--
Cluster-1913.92096	46.804	3.7383	3.6614	0.014809	hypothetical protein EMIHUDRAFT_467137 [Emiliania huxleyi CCMP1516]	--	--	Keratin, high-sulphur matrix protein//Histone RNA hairpin-binding protein RNA-binding domain	--	--	structural molecule activity//RNA binding	keratin filament	--
Cluster-1913.100885	1697.48	135.281	3.6503	0.0040556	--	--	--	--	--	--	--	--	--
Cluster-1913.52374	41718.3	3325.88	3.6489	0.0067342	septum-site determining protein ..plastid.. [Emiliania huxleyi]	--	septum site-determining protein MinD	Ustilago B locus mating-type protein	Putative septum site-determining protein MinD OS=Emiliania huxleyi OX=2903 GN=minD PE=3 SV=1	--	DNA binding	nucleus	--
Cluster-1913.998	13.6833	1.06845	3.6453	0.019538	hypothetical protein CQW23_35144 [Capsicum baccatum]	Arabidopsis thaliana other for ATSL166650	--	--	--	--	--	--	--
Cluster-1913.77962	198.322	15.9686	3.6416	0.027507	hypothetical protein EMIHUDRAFT_463755 [Emiliania huxleyi CCMP1516]	--	--	RINT-1 / TIP-1 family//Exocyst complex subunit Sec15-like	Syndetin OS=Gallus gallus OX=9031 GN=VPS50 PE=2 SV=1	vesicle docking involved in exocytosis//Golgi vesicle transport	--	endoplasmic reticulum//exocyst	--
Cluster-1913.41110	281.642	22.6673	3.6408	0.0028863	--	--	--	--	--	--	--	--	--
Cluster-1913.966	107.684	8.63718	3.64	0.0042158	--	--	--	Tetratricopeptide repeat//Penicillinase repressor//TPR repeat//Tetratricopeptide repeat//Tetratricopeptide repeat//Tetratricopeptide repeat	--	negative regulation of transcription, DNA-templated	protein binding//DNA binding	--	--
Cluster-1913.47274	285.609	22.9743	3.6291	0.046084	hypothetical protein CHLRE_04g217952v5 [Chlamydomonas reinhardtii]	--	--	Adenylate cyclase associated (CAP) N terminal//Hydrogenase/urease nickel incorporation, metallochaperone, hypA//Zinc finger, C2H2 type//C2H2-type zinc finger//Ribosomal Proteins L2, RNA binding domain	Zinc finger C2HC domain-containing protein 1C OS=Mus musculus OX=10090 GN=Zc2hc1c PE=2 SV=1	ribosome biogenesis//translation//cytoskeleton organization//cellular protein modification process	nickel cation binding//actin binding//metal ion binding//structural constituent of ribosome	ribosome//intracellular	--
Cluster-1913.103855	120.331	9.76522	3.6169	0.044947	hypothetical protein EMIHUDRAFT_437104 [Emiliania huxleyi CCMP1516]	--	--	Herpesvirus glycoprotein D/GG/GX domain//Protein phosphatase 2C	Myosin-2 heavy chain, non muscle OS=Acanthamoeba castellanii OX=5755 PE=3 SV=1	--	catalytic activity	integral component of membrane	Myosin class II heavy chain
Cluster-1913.61095	249.414	20.3499	3.6095	0.02584	glycoside hydrolase clan gh-d [Chrysochromulina sp. CCMP291]	--	alpha-galactosidase	Alpha galactosidase A	Alpha-galactosidase OS=Oryza sativa subsp. japonica OX=39947 GN=Os10g0493600 PE=1 SV=1	carbohydrate metabolic process	hydrolase activity, hydrolyzing O-glycosyl compounds	--	Alpha-D-galactosidase (melibiase)
Cluster-1913.102711	93.4465	7.62038	3.6053	0.032646	hypothetical protein Ctob_007179 [Chrysochromulina sp. CCMP291]	--	--	Nematode cuticle collagen N-terminal domain	--	--	structural constituent of cuticle	--	--
Cluster-1913.545	41.3308	3.44023	3.6017	0.0046605	--	Cryptosporidium hominis TU502 LacOPZ-alpha peptide from pUC9 (Chro.80226) partial mRNA	--	--	--	--	--	--	--
Cluster-1913.65987	297.059	24.7197	3.5949	9.54e-06	--	--	--	--	--	--	--	--	--
Cluster-3305.0	36.4047	2.96295	3.5851	0.020103	histidinol phosphate aminotransferase [Emiliania huxleyi CCMP1516]	--	inositol-phosphate phosphatase / L-galactose 1-phosphate phosphatase / histidinol-phosphatase	Thrombomodulin like fifth domain, EGF-like//Aminotransferase class I and II//Inositol monophosphatase family//Phosphatidylinositol N-acetylglucosaminyltransferase	Bifunctional phosphatase IMPL2, chloroplastic OS=Arabidopsis thaliana OX=3702 GN=HISN7 PE=1 SV=1	biosynthetic process//GPI anchor biosynthetic process//phosphatidylinositol phosphorylation//signal transduction	phosphatidylinositol N-acetylglucosaminyltransferase activity//pyridoxal phosphate binding//transmembrane signaling receptor activity	integral component of membrane	--
Cluster-1913.54487	126440	10610.8	3.5748	0.003836	cytochrome c oxidase subunit 1 ..mitochondrion.. [Emiliania huxleyi]	Allantus calliblepharus voucher TUZ615656 cytochrome oxidase subunit I (COI) gene, partial cds; mitochondrial	cytochrome c oxidase subunit 1	Cytochrome C and Quinol oxidase polypeptide I	Cytochrome c oxidase subunit 1 OS=Glycine max OX=3847 GN=COX1 PE=3 SV=3	mitochondrial electron transport, cytochrome c to oxygen//oxidation-reduction process//aerobic respiration//obsolete electron transport//proton transport	cytochrome-c oxidase activity//electron carrier activity//heme binding//iron ion binding	integral component of membrane//respiratory chain complex IV	Cytochrome c oxidase, subunit I
Cluster-1913.192	17.9977	1.66364	3.5659	0.041297	hypothetical protein EMIHUDRAFT_243857 [Emiliania huxleyi CCMP1516]	--	--	--	--	--	--	--	--
Cluster-1913.54463	9586.97	818.41	3.5503	0.0039229	--	--	--	--	--	--	--	--	--
Cluster-1913.53148	1398.55	120.1	3.5428	0.0019169	--	Mus musculus BAC clone RP23-457N11 from chromosome 12, complete sequence	--	--	--	--	--	--	--
Cluster-1913.97370	24.3166	1.96519	3.5415	0.0090076	unnamed protein product [Chondrus crispus]	--	--	SpoU rRNA Methylase family	rRNA methyltransferase 3, mitochondrial OS=Mus musculus OX=10090 GN=Mrm3 PE=2 SV=1	RNA processing//RNA modification	RNA binding//RNA methyltransferase activity	--	SpoU rRNA Methylase family protein
Cluster-1913.101437	121.968	10.6149	3.54	0.0011897	hypothetical protein EMIHUDRAFT_457045 [Emiliania huxleyi CCMP1516]	--	--	Phospholipase A2 inhibitor	--	--	phospholipase inhibitor activity	extracellular region	--
Cluster-1913.100210	24.3488	2.22101	3.5366	0.041229	hypothetical protein EMIHUDRAFT_240076 [Emiliania huxleyi CCMP1516]	--	FK506-binding protein 4/5	Tetratricopeptide repeat//Tetratricopeptide repeat//Tetratricopeptide repeat//Glutamate-ammonia ligase adenylyltransferase//Tetratricopeptide repeat//Tetratricopeptide repeat//Tetratricopeptide repeat//TPR repeat	Peptidyl-prolyl cis-trans isomerase FKBP4 OS=Mus musculus OX=10090 GN=Fkbp4 PE=1 SV=5	--	protein binding//[glutamate-ammonia-ligase] adenylyltransferase activity	--	FKBP-type peptidyl-prolyl cis-trans isomerase
Cluster-1913.22297	452.051	39.552	3.5107	0.015022	hypothetical protein EMIHUDRAFT_114270 [Emiliania huxleyi CCMP1516]	--	--	Vacuolar sorting 38 and autophagy-related subunit 14//Nucleopolyhedrovirus P10 protein//Intermediate filament protein//Fibrinogen alpha/beta chain family	--	signal transduction//positive regulation of autophagy//platelet activation//protein polymerization	receptor binding//protein binding, bridging//structural molecule activity	intermediate filament//fibrinogen complex//viral capsid	--
Cluster-1913.54307	153461	13927.6	3.4618	0.0013835	--	Emiliania huxleyi culture-collection CCMP:1516 mitochondrion, complete genome	--	--	--	--	--	--	--
Cluster-1913.56177	270.036	24.8788	3.4445	0.0053561	--	--	--	--	--	--	--	--	--
Cluster-1913.68438	65.8765	6.08228	3.44	0.031418	hypothetical protein Ctob_007626 [Chrysochromulina sp. CCMP291]	--	--	DEC-1 protein, N-terminal region//Matrixin	--	chorion-containing eggshell formation//proteolysis	structural constituent of chorion//metalloendopeptidase activity//zinc ion binding	chorion//extracellular matrix//extracellular region	--
Cluster-1913.52482	2155.15	198.797	3.439	0.0012414	--	--	--	--	--	--	--	--	--
Cluster-1913.93758	24.9621	2.3907	3.437	0.011341	hypothetical protein EMIHUDRAFT_356209 [Emiliania huxleyi CCMP1516]	--	ER lumen protein retaining receptor	Leucine operon leader peptide//ER lumen protein retaining receptor	Putative ER lumen protein-retaining receptor C28H8.4 OS=Caenorhabditis elegans OX=6239 GN=C28H8.4 PE=3 SV=1	leucine biosynthetic process//protein retention in ER lumen	ER retention sequence binding	integral component of membrane//endoplasmic reticulum	ER lumen protein retaining receptor
Cluster-1913.39711	88.9262	8.35202	3.4352	0.037021	--	--	--	EF-hand domain pair//EF hand//REV protein (anti-repression trans-activator protein)//EF hand//Cytoskeletal-regulatory complex EF hand//EF-hand domain//EF-hand domain pair	--	regulation of transcription, DNA-templated	transcription factor activity, sequence-specific DNA binding//calcium ion binding//protein binding	host cell nucleus//transcription factor complex	--
Cluster-1913.53589	26283.2	2438.73	3.43	0.004298	--	--	--	--	--	--	--	--	--
Cluster-1913.54129	301476	28090.8	3.4239	0.0063609	photosystem II protein D1 ..plastid.. [Phaeocystis antarctica]	Uncultured marine eukaryote chloroplast partial mRNA for photosystem II protein D1 (psbA gene), clone SC0-7p	photosystem II P680 reaction center D1 protein	Photosynthetic reaction centre protein	Photosystem II protein D1 OS=Emiliania huxleyi OX=2903 GN=psbA PE=3 SV=1	obsolete electron transport//photosynthetic electron transport in photosystem II//photosynthesis, light reaction	electron transporter, transferring electrons within the cyclic electron transport pathway of photosynthesis activity	--	--
Cluster-1913.65989	1732.12	163.006	3.4098	0.00010643	--	--	--	--	--	--	--	--	--
Cluster-1913.56215	48297.9	4569.64	3.4018	0.0017504	--	--	--	Tospovirus nucleocapsid protein	--	--	--	viral nucleocapsid	--
Cluster-1913.52295	76.6743	7.3607	3.3978	0.014121	--	--	--	--	--	--	--	--	--
Cluster-1913.53693	78685.9	7479.79	3.395	0.01009	cytochrome b6..f complex SU VII [Emiliania huxleyi]	--	--	--	Cytochrome b6-f complex subunit 7 OS=Emiliania huxleyi OX=2903 GN=petM PE=3 SV=1	--	--	--	--
Cluster-1913.57860	148.032	13.9818	3.3896	0.0055149	hypothetical protein EMIHUDRAFT_462187 [Emiliania huxleyi CCMP1516]	Emiliania huxleyi CCMP1516 hypothetical protein mRNA	myosin V	Threonylcarbamoyl adenosine biosynthesis protein TsaE//Protein of unknown function, DUF258//AAA domain (Cdc48 subfamily)//6-phosphofructo-2-kinase//Zeta toxin//ABC transporter//Myosin head (motor domain)//RNA helicase	Myosin-8 OS=Arabidopsis thaliana OX=3702 GN=XI-B PE=3 SV=1	tRNA threonylcarbamoyladenosine modification//fructose metabolic process//mannose metabolic process	RNA binding//6-phosphofructo-2-kinase activity//GTP binding//motor activity//kinase activity//ATP binding//ATPase activity//GTPase activity//RNA helicase activity	myosin complex	--
Cluster-1913.53753	2972	283.8	3.3888	0.011888	--	--	--	--	--	--	--	--	--
Cluster-1913.54319	1393.71	133.312	3.3874	0.0038627	--	Emiliania huxleyi culture-collection CCMP:1516 mitochondrion, complete genome	--	--	--	--	--	--	--
Cluster-1913.46988	1178.09	112.992	3.3842	0.00076769	ATP synthase F0 subunit 6 ..mitochondrion.. [Emiliania huxleyi]	--	F-type H+-transporting ATPase subunit a	--	ATP synthase subunit a OS=Marchantia polymorpha OX=3197 GN=ATP6 PE=3 SV=2	--	--	--	ATP synthase F0 subunit 6 and related proteins
Cluster-1913.5747	40.6294	4.03543	3.3755	0.0082117	sodium potassium calcium exchanger 4 [Chrysochromulina sp. CCMP291]	--	--	Sodium/calcium exchanger protein	Sodium/potassium/calcium exchanger 4 OS=Mus musculus OX=10090 GN=Slc24a4 PE=1 SV=2	transmembrane transport	--	integral component of membrane	K+-dependent Ca2+/Na+ exchanger NCKX1 and related proteins
Cluster-1913.101660	118.724	11.5146	3.3737	0.00029303	ascorbate peroxidase, partial [Isochrysis galbana]	Buglossoides arvensis L-ascorbate peroxidase 3 (APX3) mRNA, complete cds	cytochrome c peroxidase	Phenylalanine zipper//Peroxidase	Cytochrome c peroxidase, mitochondrial OS=Ustilago maydis (strain 521 / FGSC 9021) OX=237631 GN=CCP1 PE=3 SV=1	signal transduction//obsolete peroxidase reaction//response to oxidative stress//oxidation-reduction process//intracellular signal transduction	peroxidase activity//signal transducer activity//heme binding	--	--
Cluster-1913.78316	722.798	70.3811	3.3621	0.00099743	--	--	--	--	--	--	--	--	--
Cluster-1913.16260	85.5067	8.32316	3.3606	0.00038255	hypothetical protein EMIHUDRAFT_558238, partial [Emiliania huxleyi CCMP1516]	--	--	Hedgehog signalling target//D1 dopamine receptor-interacting protein (calcyon)//APC basic domain//WSK motif//Heme exporter protein D (CcmD)//6-phosphofructo-2-kinase	6-phosphofructo-2-kinase 1 OS=Saccharomyces cerevisiae (strain ATCC 204508 / S288c) OX=559292 GN=PFK26 PE=1 SV=1	signal transduction//fructose metabolic process//cytochrome complex assembly//mannose metabolic process//clathrin coat assembly//protein targeting//heme transport//smoothened signaling pathway//dopamine receptor signaling pathway//Wnt signaling pathway	clathrin light chain binding//microtubule binding//ATP binding//6-phosphofructo-2-kinase activity	integral component of membrane//tubulin complex	Fructose-6-phosphate 2-kinase/fructose-2,6-biphosphatase
Cluster-1913.50841	830.675	80.9733	3.3603	0.0023526	NADH dehydrogenase subunit 2 ..mitochondrion.. [Emiliania huxleyi]	--	--	--	NADH-ubiquinone oxidoreductase chain 2 OS=Chondrus crispus OX=2769 GN=ND2 PE=3 SV=1	--	--	--	--
Cluster-1913.52371	31594.2	3101.86	3.3485	0.0068667	RecName: Full=Putative septum site-determining protein MinD	--	septum site-determining protein MinD	--	Putative septum site-determining protein MinD OS=Emiliania huxleyi OX=2903 GN=minD PE=3 SV=1	--	--	--	--
Cluster-1913.54367	11316.3	1119.54	3.3375	0.015047	photosystem I iron-sulfur center subunit VII ..chloroplast.. [Chrysochromulina parva]	Polysiphonia schneideri isolate PD1720 chloroplast, complete genome	photosystem I subunit VII	Electron transfer flavoprotein-ubiquinone oxidoreductase, 4Fe-4S	Photosystem I iron-sulfur center OS=Emiliania huxleyi OX=2903 GN=psaC PE=3 SV=1	oxidation-reduction process	electron-transferring-flavoprotein dehydrogenase activity	--	--
Cluster-1913.100208	141.169	13.9167	3.3371	0.0056571	--	--	--	--	--	--	--	--	--
Cluster-1913.61824	59.981	5.82943	3.3369	0.031209	hypothetical protein Ctob_014373 [Chrysochromulina sp. CCMP291]	Bradyrhizobium erythrophlei strain GAS242 genome assembly, chromosome: I	molecular chaperone DnaK	MreB/Mbl protein//GTP cyclohydrolase I feedback regulatory protein (GFRP)	Chaperone protein DnaK OS=Rhizobium meliloti (strain 1021) OX=266834 GN=dnaK PE=3 SV=2	negative regulation of biosynthetic process//cell morphogenesis	--	--	Molecular chaperones mortalin/PBP74/GRP75, HSP70 superfamily
Cluster-1913.34962	177.376	18.0625	3.297	0.033798	hypothetical protein EMIHUDRAFT_114150 [Emiliania huxleyi CCMP1516]	--	--	Protein tyrosine kinase//Protein kinase domain//Helix-loop-helix DNA-binding domain	--	protein phosphorylation	protein dimerization activity//protein kinase activity//ATP binding	--	--
Cluster-1913.55496	26.2749	2.63455	3.266	0.03958	--	--	--	--	--	--	--	--	--
Cluster-1913.31576	64.4678	6.79741	3.2586	0.037495	hypothetical protein EMIHUDRAFT_463702 [Emiliania huxleyi CCMP1516]	--	--	Peptidase C26//Anthranilate synthase component I, N terminal region	Anthranilate synthase OS=Azospirillum brasilense OX=192 GN=trpE(G) PE=4 SV=1	glutamine metabolic process//biosynthetic process	oxo-acid-lyase activity//hydrolase activity	--	Isochorismate synthase
Cluster-1913.53330	64.0074	6.80037	3.2515	0.0069007	--	--	--	--	--	--	--	--	--
Cluster-1913.51056	167.042	17.5868	3.2481	0.0088442	--	Uncultured bacterium partial 16S rRNA gene, clone 1-L03-10m-0.8microm-B10	--	--	--	--	--	--	--
Cluster-1913.1997	39.8093	4.14339	3.2388	0.044796	hypothetical protein EMIHUDRAFT_117360 [Emiliania huxleyi CCMP1516]	--	--	Methyltransferase domain//Nucleopolyhedrovirus capsid protein P87//ubiE/COQ5 methyltransferase family//Methyltransferase small domain//tRNA (Uracil-5-)-methyltransferase//Nodulation protein S (NodS)//Conserved hypothetical protein 95	--	RNA processing//metabolic process//nodulation//RNA modification//oligosaccharide biosynthetic process//rRNA methylation	RNA methyltransferase activity//S-adenosylmethionine-dependent methyltransferase activity//methyltransferase activity	viral capsid	--
Cluster-1913.98986	193.059	20.4931	3.2373	0.01925	hypothetical protein EMIHUDRAFT_440007 [Emiliania huxleyi CCMP1516]	--	splicing factor, arginine/serine-rich 7	RNA recognition motif. (a.k.a. RRM, RBD, or RNP domain)	Serine/arginine-rich splicing factor RSZ22 OS=Arabidopsis thaliana OX=3702 GN=RSZ22 PE=1 SV=1	--	nucleic acid binding	--	Alternative splicing factor SRp20/9G8 (RRM superfamily)
Cluster-3460.0	39.7718	4.0558	3.2371	0.0054601	hypothetical protein EMIHUDRAFT_61598 [Emiliania huxleyi CCMP1516]	--	tRNA-specific adenosine deaminase 2	Cytidine and deoxycytidylate deaminase zinc-binding region//APOBEC-like N-terminal domain	tRNA-specific adenosine deaminase subunit tad2 OS=Schizosaccharomyces pombe (strain 972 / ATCC 24843) OX=284812 GN=tad2 PE=3 SV=2	nitrogen compound metabolic process	hydrolase activity, acting on carbon-nitrogen (but not peptide) bonds, in cyclic amidines//zinc ion binding	--	Cytosine deaminase FCY1 and related enzymes
Cluster-1913.54285	17.6196	1.7955	3.2294	0.020044	--	--	--	--	--	--	--	--	--
Cluster-1913.52286	5123.17	548.774	3.2233	0.0038897	hypothetical protein VITISV_012000 [Vitis vinifera]	Emiliania huxleyi culture-collection CCMP:1516 plastid, complete genome	--	--	--	--	--	--	--
Cluster-1913.59971	223.102	23.9223	3.2162	0.00034145	RuvB-like 1 [Chrysochromulina sp. CCMP291]	Leishmania donovani strain pasteur chromosome 34, complete sequence	RuvB-like protein 1 (pontin 52)	GvpD gas vesicle protein//ATPase family associated with various cellular activities (AAA)//Threonylcarbamoyl adenosine biosynthesis protein TsaE//PhoH-like protein//TIP49 C-terminus//AAA domain (dynein-related subfamily)//Zeta toxin//IstB-like ATP binding protein//Type III restriction enzyme, res subunit//Holliday junction DNA helicase ruvB N-terminus//Parvovirus non-structural protein NS1//DnaB-…	RuvB-like 1 OS=Xenopus laevis OX=8355 GN=ruvbl1 PE=2 SV=1	viral genome replication//DNA replication//DNA repair//DNA recombination//tRNA threonylcarbamoyladenosine modification	ATPase activity//DNA helicase activity//DNA binding//ATP binding//kinase activity//four-way junction helicase activity//hydrolase activity	replication fork//Holliday junction helicase complex	DNA helicase, TBP-interacting protein
Cluster-1913.65997	713.673	77.1939	3.2081	0.0092812	--	--	--	--	--	--	--	--	--
Cluster-1913.53582	18270.7	1978.4	3.2071	0.0067833	cytochrome oxidase subunit I, partial ..mitochondrion.. [Isochrysis galbana]	Haptophyceae sp. 1 EMB-2013 strain AC102 cytochrome c oxidase subunit I (cox1) gene, partial cds; mitochondrial >gi|479330982|gb|KC888186.1| Haptophyceae sp. 1 EMB-2013 strain RCC1349 cytochrome c oxidase subunit I (cox1) gene, partial cds; mitochondrial >gi|479330984|gb|KC888187.1| Haptophyceae sp. 1 EMB-2013 strain CCMP463 cytochrome c oxidase subunit I (cox1) gene, partial cds; mitochondrial >…	cytochrome c oxidase subunit 1	Cytochrome C and Quinol oxidase polypeptide I	Cytochrome c oxidase subunit 1 OS=Marchantia polymorpha OX=3197 GN=COX1 PE=3 SV=2	aerobic respiration//mitochondrial electron transport, cytochrome c to oxygen//oxidation-reduction process//obsolete electron transport//proton transport	heme binding//iron ion binding//cytochrome-c oxidase activity//electron carrier activity	respiratory chain complex IV//integral component of membrane	Cytochrome c oxidase, subunit I
Cluster-1913.48076	1721.51	186.467	3.2058	0.035403	--	--	--	--	--	--	--	--	--
Cluster-1913.60125	18.618	1.88309	3.2055	0.035361	hypothetical protein Ctob_014709 [Chrysochromulina sp. CCMP291]	--	--	NOA36 protein//Nop14-like family//Anaphase-promoting complex subunit 15//Sarcoglycan complex subunit protein//Sodium ion transport-associated//Chorion family 2//Phosphoinositide 3-kinase gamma adapter protein p101 subunit//DNA-directed RNA polymerase III subunit Rpc31//Cytochrome b/b6/petB//Rhabdovirus nucleocapsid protein//DNA polymerase phi//CDC45-like protein	--	DNA replication//sodium ion transport//respiratory electron transport chain//transcription, DNA-templated//regulation of transcription from RNA polymerase III promoter//regulation of mitotic cell cycle spindle assembly checkpoint//multicellular organismal development//DNA replication initiation	voltage-gated sodium channel activity//DNA-directed DNA polymerase activity//zinc ion binding//DNA binding//1-phosphatidylinositol-3-kinase regulator activity	chorion//DNA polymerase complex//small-subunit processome//nucleus//anaphase-promoting complex//voltage-gated sodium channel complex//phosphatidylinositol 3-kinase complex, class IB//membrane//viral nucleocapsid//sarcoglycan complex//integral component of membrane	--
Cluster-1913.18832	143.459	15.8027	3.1842	0.016291	xanthine phosphoribosyltransferase [Chrysochromulina sp. CCMP291]	Isochrysis galbana enoyl-ACP reductase (ENR) gene, complete cds	--	Phosphoribosyl transferase domain//Glycosyl hydrolases family 28	Putative transferase caf-17, mitochondrial OS=Neurospora crassa (strain ATCC 24698 / 74-OR23-1A / CBS 708.71 / DSM 1257 / FGSC 987) OX=367110 GN=caf-17 PE=3 SV=1	starch metabolic process//sucrose metabolic process//carbohydrate metabolic process//nucleoside metabolic process	polygalacturonase activity	--	Transcription factor, component of CCR4 transcriptional complex
Cluster-1913.53557	20016.3	2218.14	3.1738	0.0035323	NADH dehydrogenase subunit 6 [Emiliania huxleyi]	Emiliania huxleyi mitochondrion, complete genome	--	DHHC palmitoyltransferase//NADH-ubiquinone/plastoquinone oxidoreductase chain 6	NADH-ubiquinone oxidoreductase chain 6 OS=Cyanidium caldarium OX=2771 GN=ND6 PE=3 SV=1	ubiquinone biosynthetic process//proton transport//sodium ion transport//mitochondrial electron transport, NADH to ubiquinone//oxidation-reduction process	zinc ion binding//NADH dehydrogenase (ubiquinone) activity	--	--
Cluster-1913.37301	16.4926	1.72185	3.1617	0.025524	--	--	--	--	--	--	--	--	--
Cluster-1913.46751	689.939	77.0536	3.1615	0.01294	--	--	--	--	--	--	--	--	--
Cluster-1913.55278	45.0607	5.16907	3.157	0.033627	--	--	--	--	--	--	--	--	--
Cluster-1913.51873	1523.28	171.567	3.1516	0.010576	--	--	--	--	--	--	--	--	--
Cluster-1913.74832	24.8534	2.81767	3.1307	0.03131	--	--	--	--	--	--	--	--	--
Cluster-1913.54074	332321	38659.8	3.1037	0.01117	photosystem II Q..b.. protein ..D1.. ..chloroplast.. [Chrysochromulina parva]	Emiliania huxleyi culture-collection CCMP:1516 plastid, complete genome	photosystem II P680 reaction center D1 protein	Photosynthetic reaction centre protein	Photosystem II protein D1 OS=Emiliania huxleyi OX=2903 GN=psbA PE=3 SV=1	obsolete electron transport//photosynthetic electron transport in photosystem II//photosynthesis, light reaction	electron transporter, transferring electrons within the cyclic electron transport pathway of photosynthesis activity	--	--
Cluster-1913.55689	367.596	42.8326	3.0994	0.007385	ribosomal protein S12 ..mitochondrion.. [Emiliania huxleyi]	--	small subunit ribosomal protein S12	--	30S ribosomal protein S12 OS=Tropheryma whipplei (strain Twist) OX=203267 GN=rpsL PE=3 SV=1	--	--	--	Mitochondrial/chloroplast ribosomal protein S12
Cluster-1913.88583	268.366	31.3076	3.0963	0.036669	NADH dehydrogenase subunit F, partial ..chloroplast.. [Polytrichum juniperinum]	--	--	ETC complex I subunit conserved region//Zn-finger in Ran binding protein and others//GMC oxidoreductase	NAD(P)H-quinone oxidoreductase subunit 5, chloroplastic OS=Ranunculus macranthus OX=334596 GN=ndhF PE=3 SV=1	respiratory electron transport chain//oxidation-reduction process	oxidoreductase activity, acting on CH-OH group of donors//oxidoreductase activity, acting on NAD(P)H//zinc ion binding//flavin adenine dinucleotide binding	mitochondrial inner membrane	--
Cluster-1913.54656	1462.38	171.994	3.0889	0.011542	--	--	--	--	--	--	--	--	--
Cluster-1913.18109	1580.15	185.894	3.0875	0.010741	--	--	--	--	--	--	--	--	--
Cluster-1913.99442	41.1052	4.70625	3.0814	0.041417	--	--	--	--	--	--	--	--	--
Cluster-4037.4	67.18	7.84588	3.0792	0.00057185	RecName: Full=Cilia- and flagella-associated protein 73; AltName: Full=Flagella-associated protein 73; AltName: Full=Modifier of inner arms 2 protein; Short=Mia2p	--	--	Exonuclease VII, large subunit//Monopolar spindle protein 2	Cilia- and flagella-associated protein 73 OS=Chlamydomonas reinhardtii OX=3055 GN=FAP73 PE=1 SV=1	protein localization to spindle pole body//spindle pole body duplication//DNA catabolic process	exodeoxyribonuclease VII activity	exodeoxyribonuclease VII complex	--
Cluster-1913.96524	53.6519	6.22006	3.0741	0.0073431	hypothetical protein EMIHUDRAFT_455833 [Emiliania huxleyi CCMP1516]	--	--	--	--	--	--	--	--
Cluster-1913.53665	340.965	40.5937	3.0726	0.039813	photosystem II D2 protein ..chloroplast.. [Chrysochromulina parva]	Phaeocystis antarctica strain CCMP1374 plastid, complete genome	photosystem II P680 reaction center D2 protein	--	Photosystem II D2 protein OS=Emiliania huxleyi OX=2903 GN=psbD PE=3 SV=1	--	--	--	--
Cluster-1913.53750	2688.02	322.979	3.0574	0.027237	photosystem II protein D2 ..chloroplast.. [Emiliania huxleyi]	Chrysochromulina parva chloroplast, complete genome	photosystem II P680 reaction center D2 protein	Photosynthetic reaction centre protein	Photosystem II D2 protein OS=Emiliania huxleyi OX=2903 GN=psbD PE=3 SV=1	photosynthetic electron transport in photosystem II//photosynthesis, light reaction//obsolete electron transport	electron transporter, transferring electrons within the cyclic electron transport pathway of photosynthesis activity	--	--
Cluster-1913.44304	538.688	65.1083	3.0512	0.0081482	--	--	--	--	--	--	--	--	--
Cluster-1913.54240	8788.76	1061.04	3.0504	0.011949	--	--	--	--	--	--	--	--	--
Cluster-3996.0	51.5231	6.07826	3.048	0.046846	hypothetical protein EMIHUDRAFT_117360 [Emiliania huxleyi CCMP1516]	--	--	Methyltransferase domain//Nucleopolyhedrovirus capsid protein P87//Methyltransferase small domain//ubiE/COQ5 methyltransferase family//Conserved hypothetical protein 95//Nodulation protein S (NodS)//tRNA (Uracil-5-)-methyltransferase	--	metabolic process//RNA processing//nodulation//oligosaccharide biosynthetic process//RNA modification//rRNA methylation	RNA methyltransferase activity//S-adenosylmethionine-dependent methyltransferase activity//methyltransferase activity	viral capsid	--
Cluster-1913.54004	1.03113e+06	125261	3.0412	0.0042789	--	--	--	--	--	--	--	--	--
Cluster-1913.25646	81.1017	9.78117	3.0411	0.032786	--	--	--	--	--	--	--	--	--
Cluster-1913.74839	70.5169	8.45098	3.0383	0.043863	hypothetical protein SETIT_032395mg [Setaria italica]	Isochrysis galbana enoyl-ACP reductase (ENR) gene, complete cds	--	hAT family C-terminal dimerisation region	--	--	protein dimerization activity	--	--
Cluster-1913.69445	301.032	36.672	3.0359	0.015593	hypothetical protein EMIHUDRAFT_222225 [Emiliania huxleyi CCMP1516]	--	--	Adenylate cyclase associated (CAP) N terminal	Peptidyl serine alpha-galactosyltransferase OS=Chlamydomonas reinhardtii OX=3055 GN=SGT1 PE=1 SV=1	cytoskeleton organization	actin binding	--	--
Cluster-1913.28685	382.991	47.1662	3.025	0.011137	MND1 [Emiliania huxleyi]	--	--	Carbohydrate family 9 binding domain-like//cGMP-dependent protein kinase interacting domain//TolA binding protein trimerisation//B-cell receptor-associated protein 31-like//Adenylate cyclase associated (CAP) N terminal//Septum formation initiator	Meiotic nuclear division protein 1 homolog OS=Arabidopsis thaliana OX=3702 GN=MND1 PE=1 SV=1	carbohydrate catabolic process//cell cycle//cytoskeleton organization//carbohydrate metabolic process//intracellular protein transport//protein trimerization	protein kinase binding//actin binding//hydrolase activity, hydrolyzing O-glycosyl compounds//carbohydrate binding	integral component of membrane//endoplasmic reticulum	Protein involved in meiotic recombination/predicted coiled-coil protein
Cluster-1913.59080	516.652	63.6366	3.0218	0.0041009	hypothetical protein EMIHUDRAFT_448328 [Emiliania huxleyi CCMP1516]	--	E3 ubiquitin-protein ligase TRIP12	HECT-domain (ubiquitin-transferase)	E3 ubiquitin-protein ligase TRIP12 OS=Bos taurus OX=9913 GN=TRIP12 PE=2 SV=2	protein ubiquitination	ubiquitin-protein transferase activity	--	E3 ubiquitin protein ligase
Cluster-1913.87518	139.751	17.2435	3.019	0.019406	hypothetical protein EMIHUDRAFT_465696 [Emiliania huxleyi CCMP1516]	--	GDP-mannose transporter	CD24 protein//EamA-like transporter family	GDP-fucose transporter 1 OS=Arabidopsis thaliana OX=3702 GN=GFT1 PE=1 SV=1	cell adhesion	--	integral component of membrane//membrane	--
Cluster-1913.82708	111.099	13.624	3.0185	0.0082247	predicted protein [Bathycoccus prasinos]	--	--	--	Cell wall protein ecm33 OS=Schizosaccharomyces pombe (strain 972 / ATCC 24843) OX=284812 GN=ecm33 PE=1 SV=2	--	--	--	--
Cluster-1913.82700	40.226	5.06604	3.0126	0.0019412	Cell wall protein ecm33 [Symbiodinium microadriaticum]	--	--	30S ribosomal protein Thx	Cell wall protein ecm33 OS=Schizosaccharomyces pombe (strain 972 / ATCC 24843) OX=284812 GN=ecm33 PE=1 SV=2	--	--	ribosome	--
Cluster-1913.52370	1858.57	231.164	3.0073	0.0067716	septum-site determining protein ..chloroplast.. [Emiliania huxleyi]	--	--	--	Putative septum site-determining protein MinD OS=Emiliania huxleyi OX=2903 GN=minD PE=3 SV=1	--	--	--	--
Cluster-1913.54189	33015.7	4119.11	3.0027	0.0062977	--	--	--	--	--	--	--	--	--
Cluster-1913.3552	21.5552	2.63751	2.9668	0.027229	beta-1,3-glucanase [Emiliania huxleyi CCMP1516]	--	--	Cellulase (glycosyl hydrolase family 5)	Probable glucan 1,3-beta-glucosidase A OS=Aspergillus clavatus (strain ATCC 1007 / CBS 513.65 / DSM 816 / NCTC 3887 / NRRL 1) OX=344612 GN=exgA PE=3 SV=2	carbohydrate metabolic process	hydrolase activity, hydrolyzing O-glycosyl compounds	--	--
Cluster-1913.93054	422.145	54.1846	2.9589	0.017119	hypothetical protein EMIHUDRAFT_353879 [Emiliania huxleyi CCMP1516]	--	--	--	--	--	--	--	Uncharacterized conserved protein
Cluster-1913.54323	1834.47	236.143	2.9584	0.0057905	--	--	--	--	--	--	--	--	--
Cluster-1913.101520	18.2791	2.2603	2.958	0.042003	hypothetical protein EMIHUDRAFT_117360 [Emiliania huxleyi CCMP1516]	--	--	Conserved hypothetical protein 95//tRNA (Uracil-5-)-methyltransferase//Nodulation protein S (NodS)//Methyltransferase small domain//ubiE/COQ5 methyltransferase family//Nucleopolyhedrovirus capsid protein P87//Methyltransferase domain	--	nodulation//metabolic process//RNA processing//rRNA methylation//oligosaccharide biosynthetic process//RNA modification	methyltransferase activity//S-adenosylmethionine-dependent methyltransferase activity//RNA methyltransferase activity	viral capsid	--
Cluster-1913.54683	20897.5	2692.03	2.9565	0.026818	hypothetical chloroplast RF35 [Emiliania huxleyi]	--	--	Serotonin (5-HT) neurotransmitter transporter, N-terminus	Uncharacterized protein ycf35 OS=Guillardia theta OX=55529 GN=ycf35 PE=3 SV=1	neurotransmitter transport//cation transport	serotonin:sodium symporter activity	integral component of plasma membrane	--
Cluster-1913.61273	595.407	76.5956	2.9562	0.048762	--	--	--	Zinc-finger of the MIZ type in Nse subunit//RING-variant domain//Zinc-finger//RING-H2 zinc finger//Frog antimicrobial peptide//zinc-RING finger domain//RING-like zinc finger//Zinc finger, C3HC4 type (RING finger)//Anaphase-promoting complex subunit 11 RING-H2 finger//Ring finger domain	--	defense response//protein ubiquitination	zinc ion binding//ubiquitin-protein transferase activity//metal ion binding//protein binding	extracellular region//anaphase-promoting complex	--
Cluster-1913.239	29.8512	4.01355	2.9384	0.048485	--	--	--	--	--	--	--	--	--
Cluster-1913.54353	159413	20803.7	2.9378	0.0096067	LysR transcriptional regulator ..chloroplast.. [Chrysochromulina parva]	Emiliania huxleyi culture-collection CCMP:1516 plastid, complete genome	--	Photosystem II protein Y (PsbY)//Ribosomal prokaryotic L21 protein//Ribosomal protein L20	Probable RuBisCO transcriptional regulator OS=Emiliania huxleyi OX=2903 GN=rbcR PE=3 SV=1	ribosome biogenesis//translation//photosynthesis	rRNA binding//manganese ion binding//structural constituent of ribosome	integral component of membrane//ribosome//intracellular//photosystem II	--
Cluster-1913.42265	52.3491	6.81822	2.9347	0.015645	--	--	--	hAT family C-terminal dimerisation region	--	--	protein dimerization activity	--	--
Cluster-1913.54410	3600.61	472.079	2.9315	0.010531	--	--	--	--	--	--	--	--	--
Cluster-1913.56396	82919.7	10907.2	2.9264	0.0073689	ribosomal protein S12 ..mitochondrion.. [Emiliania huxleyi]	--	small subunit ribosomal protein S12	Ribosomal protein S12/S23	30S ribosomal protein S12 OS=Anaplasma marginale (strain St. Maries) OX=234826 GN=rpsL PE=3 SV=1	translation//ribosome biogenesis	structural constituent of ribosome	intracellular//ribosome	Mitochondrial/chloroplast ribosomal protein S12
Cluster-1913.83286	15.3882	2.00302	2.9257	0.021002	hypothetical protein EMIHUDRAFT_197283 [Emiliania huxleyi CCMP1516]	--	--	Phosphotyrosine interaction domain (PTB/PID)	--	--	protein binding	--	--
Cluster-1913.37096	146.936	19.5834	2.9195	0.012856	hypothetical protein EMIHUDRAFT_114244 [Emiliania huxleyi CCMP1516]	--	--	--	--	--	--	--	--
Cluster-1913.54229	561968	74731.2	2.9107	0.02459	photosystem II protein D1 ..chloroplast.. [Phaeocystis globosa]	Uncultured marine eukaryote chloroplast partial mRNA for photosystem II protein D1 (psbA gene), clone SC0-7p	photosystem II P680 reaction center D1 protein	Photosynthetic reaction centre protein	Photosystem II protein D1 OS=Emiliania huxleyi OX=2903 GN=psbA PE=3 SV=1	obsolete electron transport//photosynthesis, light reaction//photosynthetic electron transport in photosystem II	electron transporter, transferring electrons within the cyclic electron transport pathway of photosynthesis activity	--	--
Cluster-1913.44259	355.289	47.6096	2.904	0.0077386	uncharacterized protein LOC110281477 [Arachis duranensis]	Arabidopsis lyrata subsp. petraea chloroplast, complete genome	--	--	Uncharacterized protein ORF91 OS=Phalaenopsis aphrodite subsp. formosana OX=308872 PE=4 SV=1	--	--	--	--
Cluster-1913.38267	367.421	49.3736	2.9001	0.0010641	hypothetical protein EMIHUDRAFT_111701 [Emiliania huxleyi CCMP1516]	PREDICTED: Crassostrea gigas vegetative cell wall protein gp1-like (LOC105323953), mRNA	--	--	--	--	--	--	--
Cluster-1913.29383	171.602	23.279	2.8922	0.00094184	heat shock protein 70 [Chrysochromulina sp. CCMP291]	Hordeum vulgare subsp. vulgare mRNA for predicted protein, complete cds, clone: NIASHv3130O01	heat shock 70kDa protein 5	MreB/Mbl protein//Hydantoinase/oxoprolinase//zinc-RING finger domain//Fanconi anemia-associated	Endoplasmic reticulum chaperone BiP OS=Bos taurus OX=9913 GN=HSPA5 PE=2 SV=1	DNA repair//cell morphogenesis	zinc ion binding//hydrolase activity//protein binding	Fanconi anaemia nuclear complex	Molecular chaperones GRP78/BiP/KAR2, HSP70 superfamily
Cluster-1913.72174	35.8349	5.03224	2.8915	0.017654	centrin [Chrysochromulina sp. CCMP291]	Emiliania huxleyi CCMP1516 Centrin (ctn1), mRNA	centrin-1	Adenylate cyclase associated (CAP) N terminal//Cytoskeletal-regulatory complex EF hand//EF hand//EF hand//EF-hand domain pair//EF-hand domain pair//EF-hand domain	Centrin-1 OS=Homo sapiens OX=9606 GN=CETN1 PE=1 SV=1	cytoskeleton organization	actin binding//protein binding//calcium ion binding	--	Ca2+-binding protein (centrin/caltractin), EF-Hand superfamily protein
Cluster-1913.70050	34.2344	4.73511	2.8839	0.0079662	Death-associated protein kinase [Phytophthora palmivora var. palmivora]	--	--	Ankyrin repeat//16S rRNA methyltransferase RsmF//Ankyrin repeat	Ankyrin-2 OS=Homo sapiens OX=9606 GN=ANK2 PE=1 SV=4	--	protein binding//methyltransferase activity	--	--
Cluster-1913.54641	264.441	35.8186	2.8832	0.020258	--	--	--	--	--	--	--	--	--
Cluster-1913.41962	102.86	14.0063	2.8814	0.013592	hypothetical protein EMIHUDRAFT_67483 [Emiliania huxleyi CCMP1516]	--	--	Intraflagellar transport complex B protein 46 C terminal	Intraflagellar transport protein 46 homolog OS=Danio rerio OX=7955 GN=ift46 PE=2 SV=2	intraciliary transport	--	--	--
Cluster-1913.52849	1771.02	240.479	2.8808	0.0062193	NADH dehydrogenase subunit 4 ..mitochondrion.. [Emiliania huxleyi]	--	NADH-ubiquinone oxidoreductase chain 4	--	NADH-ubiquinone oxidoreductase chain 4 OS=Marchantia polymorpha OX=3197 GN=ND4 PE=3 SV=2	--	--	--	--
Cluster-1913.58238	565.522	77.1533	2.8743	0.0040902	NADH dehydrogenase subunit 6 [Emiliania huxleyi]	--	--	NADH-ubiquinone/plastoquinone oxidoreductase chain 6//Voltage gated chloride channel	--	ubiquinone biosynthetic process//proton transport//transmembrane transport//chloride transport//sodium ion transport//oxidation-reduction process//mitochondrial electron transport, NADH to ubiquinone	voltage-gated chloride channel activity//NADH dehydrogenase (ubiquinone) activity	membrane	--
Cluster-1913.53285	7370.15	1005.36	2.8739	0.013506	cytochrome c oxidase subunit I, partial ..mitochondrion.. [Tisochrysis lutea]	Haptophyceae sp. 1 EMB-2013 strain AC102 cytochrome c oxidase subunit I (cox1) gene, partial cds; mitochondrial >gi|479330982|gb|KC888186.1| Haptophyceae sp. 1 EMB-2013 strain RCC1349 cytochrome c oxidase subunit I (cox1) gene, partial cds; mitochondrial >gi|479330984|gb|KC888187.1| Haptophyceae sp. 1 EMB-2013 strain CCMP463 cytochrome c oxidase subunit I (cox1) gene, partial cds; mitochondrial >…	cytochrome c oxidase subunit 1	Cytochrome C and Quinol oxidase polypeptide I	Cytochrome c oxidase subunit 1 OS=Oenothera berteroana OX=3950 GN=COX1 PE=3 SV=2	aerobic respiration//mitochondrial electron transport, cytochrome c to oxygen//oxidation-reduction process//proton transport//obsolete electron transport	iron ion binding//heme binding//electron carrier activity//cytochrome-c oxidase activity	respiratory chain complex IV//integral component of membrane	Cytochrome c oxidase, subunit I
Cluster-1913.54267	1.49083e+06	204485	2.866	0.020766	photosystem II protein D1 ..chloroplast.. [Phaeocystis globosa]	Emiliania huxleyi culture-collection CCMP:1516 plastid, complete genome	photosystem II P680 reaction center D1 protein	Photosynthetic reaction centre protein	Photosystem II protein D1 OS=Emiliania huxleyi OX=2903 GN=psbA PE=3 SV=1	photosynthesis, light reaction//photosynthetic electron transport in photosystem II//obsolete electron transport	electron transporter, transferring electrons within the cyclic electron transport pathway of photosynthesis activity	--	--
Cluster-1913.53599	131971	18288.4	2.8512	0.01543	--	--	--	--	--	--	--	--	--
Cluster-1913.52427	2643.64	366.596	2.8504	0.016631	hypothetical chloroplast RF40 ..chloroplast.. [Emiliania huxleyi]	--	--	--	Uncharacterized protein ycf40 OS=Trieres chinensis OX=1514140 GN=ycf40 PE=3 SV=1	--	--	--	--
Cluster-1913.55260	130235	18058.3	2.8504	0.030549	hypothetical protein EMIHUDRAFT_102319 [Emiliania huxleyi CCMP1516]	--	--	ThiF family//Eclosion hormone	--	neuropeptide signaling pathway//ecdysis, chitin-based cuticle	small protein activating enzyme activity//ecdysis-triggering hormone activity	--	--
Cluster-1913.1462	118.303	16.3929	2.8492	0.028518	--	--	--	--	--	--	--	--	--
Cluster-1913.52850	456.444	63.7218	2.8417	0.004533	NADH dehydrogenase subunit 4 [Emiliania huxleyi]	--	NADH-ubiquinone oxidoreductase chain 4	--	NADH-ubiquinone oxidoreductase chain 4 OS=Chondrus crispus OX=2769 GN=ND4 PE=3 SV=1	--	--	--	NADH dehydrogenase, subunit 4
Cluster-3049.0	22.5745	3.04209	2.8379	0.04892	hypothetical protein EMIHUDRAFT_119578 [Emiliania huxleyi CCMP1516]	--	--	--	--	--	--	--	--
Cluster-1913.50332	21646.7	3104.46	2.8018	0.0026911	RecName: Full=Photosystem I assembly protein Ycf4	--	--	Ycf4	Photosystem I assembly protein Ycf4 OS=Emiliania huxleyi OX=2903 GN=ycf4 PE=3 SV=1	photosynthesis	--	photosystem I//thylakoid//integral component of membrane	--
Cluster-1913.40591	218.313	31.1886	2.8008	0.039995	--	--	--	Ring finger domain//Anaphase-promoting complex subunit 11 RING-H2 finger//Zinc finger, C3HC4 type (RING finger)//RING-like zinc finger//zinc-RING finger domain//Frog antimicrobial peptide//RING-H2 zinc finger//Zinc-finger//RING-variant domain//Zinc-finger of the MIZ type in Nse subunit	--	protein ubiquitination//defense response	metal ion binding//ubiquitin-protein transferase activity//protein binding//zinc ion binding	extracellular region//anaphase-promoting complex	--
Cluster-1913.53901	397296	57084	2.799	0.03371	cytochrome b559 beta chain ..chloroplast.. [Chrysochromulina parva]	Emiliania huxleyi culture-collection CCMP:1516 plastid, complete genome	photosystem II PsbL protein	Cytochrome b559, alpha (gene psbE) and beta (gene psbF)subunits//PsbL protein	Cytochrome b559 subunit beta OS=Emiliania huxleyi OX=2903 GN=psbF PE=3 SV=1	photosynthesis	--	photosystem II reaction center//membrane//photosystem II	--
Cluster-1913.26547	153.995	22.1274	2.7989	0.0030723	putative pyruvate dehydrogenase kinase [Emiliania huxleyi CCMP1516]	--	pyruvate dehydrogenase kinase 2/3/4	--	[Pyruvate dehydrogenase (acetyl-transferring)] kinase, mitochondrial OS=Arabidopsis thaliana OX=3702 GN=PDK PE=1 SV=1	--	--	--	Dehydrogenase kinase
Cluster-1913.72053	34.6521	5.11983	2.7935	0.028986	component of oligomeric golgi complex 2 [Emiliania huxleyi CCMP1516]	--	--	SpoU rRNA Methylase family//16S rRNA methyltransferase RsmF	Conserved oligomeric Golgi complex subunit 2 OS=Dictyostelium discoideum OX=44689 GN=cog2 PE=3 SV=1	RNA processing//RNA modification	methyltransferase activity//RNA methyltransferase activity//RNA binding	--	Low density lipoprotein receptor
Cluster-1913.56774	1124.54	162.832	2.7873	0.0078743	NADH dehydrogenase subunit 4 [Emiliania huxleyi]	--	NADH-ubiquinone oxidoreductase chain 4	--	NADH-ubiquinone oxidoreductase chain 4 OS=Marchantia polymorpha OX=3197 GN=ND4 PE=3 SV=2	--	--	--	--
Cluster-1913.36219	250.616	36.3522	2.7862	0.0054547	--	--	--	Adenylate cyclase associated (CAP) N terminal	--	cytoskeleton organization	actin binding	--	--
Cluster-1913.2057	80.1104	11.6196	2.7854	0.0093672	hypothetical protein EMIHUDRAFT_197656 [Emiliania huxleyi CCMP1516]	--	--	Flavin reductase like domain	Uncharacterized transmembrane protein DDB_G0289901 OS=Dictyostelium discoideum OX=44689 GN=DDB_G0289901 PE=3 SV=1	--	FMN binding	--	--
Cluster-1913.54569	11879.7	1723.28	2.7853	0.0094919	--	--	--	--	--	--	--	--	--
Cluster-1913.59713	120.818	17.4052	2.7852	0.023	thioredoxin h [Chrysochromulina sp. CCMP291]	--	--	Thioredoxin	Thioredoxin OS=Ovis aries OX=9940 GN=TXN PE=3 SV=2	cell redox homeostasis	--	--	Thioredoxin
Cluster-1913.54272	21073.2	3066.98	2.7806	0.022051	--	--	--	--	--	--	--	--	--
Cluster-1913.53608	1082.3	157.98	2.7776	0.012826	--	--	--	MyTH4 domain	--	--	--	cytoskeleton	--
Cluster-1913.54331	7595.58	1113.28	2.7705	0.042017	photosystem I subunit II ..plastid.. [Emiliania huxleyi]	Cerataulina daemon chloroplast, complete genome	photosystem I subunit II	PsaD	Photosystem I reaction center subunit II OS=Trieres chinensis OX=1514140 GN=psaD PE=3 SV=1	photosynthesis	--	photosystem I//photosystem I reaction center	--
Cluster-1913.50843	302.699	44.6057	2.7635	0.0084981	NADH dehydrogenase subunit 2 ..mitochondrion.. [Emiliania huxleyi]	--	--	--	--	--	--	--	--
Cluster-1913.56896	1568	232.733	2.7536	0.0016393	c-terminal processing peptidase-2 [Chrysochromulina sp. CCMP291]	Danio rerio zgc:110434, mRNA (cDNA clone MGC:192581 IMAGE:100061038), complete cds	--	PDZ domain//PDZ domain (Also known as DHR or GLGF)//Core histone H2A/H2B/H3/H4//Peptidase family S41	Carboxyl-terminal-processing peptidase 1, chloroplastic OS=Arabidopsis thaliana OX=3702 GN=CTPA1 PE=1 SV=1	proteolysis	protein binding//DNA binding//serine-type peptidase activity	--	Histone 2A
Cluster-1913.102223	90.222	13.6525	2.7472	0.0075765	upf0753 protein [Chrysochromulina sp. CCMP291]	--	--	--	UPF0753 protein sce4789 OS=Sorangium cellulosum (strain So ce56) OX=448385 GN=sce4789 PE=3 SV=1	--	--	--	--
Cluster-1913.102464	1421.27	212.032	2.7464	0.034903	nfx1-type zinc finger-containing protein 1 [Chrysochromulina sp. CCMP291]	--	--	IstB-like ATP binding protein//Parvovirus non-structural protein NS1//AAA domain (dynein-related subfamily)//Hepatitis C virus capsid protein//AAA domain (Cdc48 subfamily)//Type II/IV secretion system protein//TIP49 C-terminus//ATPase family associated with various cellular activities (AAA)//SRP54-type protein, GTPase domain//NTPase//Holliday junction DNA helicase ruvB N-terminus//RNA helicase//G…	Protein CfxQ OS=Xanthobacter flavus OX=281 GN=cfxQ PE=3 SV=1	glycolytic process//starch metabolic process//DNA recombination//Mo-molybdopterin cofactor biosynthetic process//transport//glucose 6-phosphate metabolic process//streptomycin biosynthetic process//proline metabolic process//SRP-dependent cotranslational protein targeting to membrane//regulation of transcription, DNA-templated//viral genome replication//DNA repair//gluconeogenesis//cytoskeleton o…	transcription factor binding//nucleotide phosphatase activity, acting on free nucleotides//four-way junction helicase activity//adenosylmethionine decarboxylase activity//RNA binding//actin binding//ATPase activity//RNA helicase activity//DNA helicase activity//FMN binding//ATP binding//structural molecule activity//GTP binding//glucokinase activity	transcription factor complex//replication fork//Holliday junction helicase complex//viral capsid	--
Cluster-1913.26927	94.2974	13.9973	2.7459	0.033283	hypothetical protein KFL_002630010 [Klebsormidium nitens]	Rhizobium etli 8C-3, complete genome	NADH dehydrogenase (ubiquinone) Fe-S protein 1	Molybdopterin oxidoreductase//NADH-ubiquinone oxidoreductase-G iron-sulfur binding region//Thiamine pyrophosphate enzyme, central domain//2Fe-2S iron-sulfur cluster binding domain	NADH-ubiquinone oxidoreductase 75 kDa subunit, mitochondrial OS=Drosophila melanogaster OX=7227 GN=ND-75 PE=2 SV=3	oxidation-reduction process//obsolete electron transport	iron-sulfur cluster binding//thiamine pyrophosphate binding//electron carrier activity//oxidoreductase activity//magnesium ion binding	--	NADH-ubiquinone oxidoreductase, NDUFS1/75 kDa subunit
Cluster-1913.26972	1274.67	190.26	2.7436	0.024237	Pol [Chlorella sorokiniana]	--	--	DEC-1 protein, N-terminal region	LINE-1 reverse transcriptase homolog OS=Nycticebus coucang OX=9470 PE=3 SV=1	chorion-containing eggshell formation	structural constituent of chorion	extracellular region//chorion	--
Cluster-1913.53338	1427.27	213.222	2.7434	0.0057705	--	--	--	--	--	--	--	--	--
Cluster-1913.91811	303.183	45.5839	2.7309	0.0344	hypothetical protein EMIHUDRAFT_435815 [Emiliania huxleyi CCMP1516]	--	prolyl 4-hydroxylase	2OG-Fe(II) oxygenase superfamily//Cytochrome oxidase c subunit VIII	Prolyl 4-hydroxylase 2 OS=Arabidopsis thaliana OX=3702 GN=P4H2 PE=1 SV=1	proton transport//mitochondrial electron transport, cytochrome c to oxygen//oxidation-reduction process	oxidoreductase activity//cytochrome-c oxidase activity	respiratory chain complex IV	--
Cluster-1913.53971	51337.1	7733.83	2.7308	0.016469	--	--	--	--	--	--	--	--	--
Cluster-1913.54322	16523.6	2490.62	2.7301	0.018342	--	--	--	--	--	--	--	--	--
Cluster-1913.27667	666.872	100.512	2.7282	0.0097695	hypothetical protein Ctob_005227 [Chrysochromulina sp. CCMP291]	--	--	SAMP Motif	--	Wnt signaling pathway	beta-catenin binding	catenin complex	--
Cluster-1913.48677	629.56	95.1782	2.7236	0.023894	--	--	--	--	--	--	--	--	--
Cluster-1913.1628	93.5277	14.1132	2.7141	0.032312	--	--	--	--	--	--	--	--	--
Cluster-1913.93450	201.647	30.76	2.7121	0.0081065	hypothetical protein EMIHUDRAFT_213585 [Emiliania huxleyi CCMP1516]	--	--	--	--	--	--	--	--
Cluster-1913.65982	53.211	8.36798	2.7044	0.02311	--	--	--	--	--	--	--	--	--
Cluster-1913.54241	492.406	75.7436	2.7018	0.014379	--	--	--	--	--	--	--	--	--
Cluster-1913.84619	107.401	16.4407	2.7005	0.0021204	integral membrane sensor signal transduction histidine kinase [Chrysochromulina sp. CCMP291]	--	--	--	--	--	--	--	--
Cluster-1913.86040	20.8674	3.34968	2.6771	0.018924	patatin-like phospholipase domain-containing protein [Chrysochromulina sp. CCMP291]	--	--	Domain of unknown function (DUF3336)//Patatin-like phospholipase	Patatin-like phospholipase domain-containing protein CNE02340 OS=Cryptococcus neoformans var. neoformans serotype D (strain JEC21 / ATCC MYA-565) OX=214684 GN=CNE02340 PE=3 SV=1	lipid catabolic process//lipid metabolic process//glycerolipid metabolic process	triglyceride lipase activity	--	Predicted esterase of the alpha-beta hydrolase superfamily
Cluster-1913.52425	26164.6	4097.64	2.6748	0.0040276	photosystem I assembly protein Ycf4 ..plastid.. [Emiliania huxleyi]	--	--	Ycf4	Photosystem I assembly protein Ycf4 OS=Emiliania huxleyi OX=2903 GN=ycf4 PE=3 SV=1	photosynthesis	--	photosystem I//thylakoid//integral component of membrane	--
Cluster-1913.53998	212054	33456.5	2.6641	0.0099853	--	--	--	--	--	--	--	--	--
Cluster-1913.61226	175.112	27.5536	2.6624	0.0044063	unknown [Picea sitchensis]	Leishmania mexicana MHOM/GT/2001/U1103 putative T-complex protein 1, theta subunit partial mRNA	T-complex protein 1 subunit theta	TCP-1/cpn60 chaperonin family//Propionate catabolism activator	T-complex protein 1 subunit theta OS=Bos taurus OX=9913 GN=CCT8 PE=1 SV=3	phosphorelay signal transduction system	ATP binding//DNA binding//phosphorelay response regulator activity	--	Chaperonin complex component, TCP-1 theta subunit (CCT8)
Cluster-1913.58709	23611.5	3736.84	2.6596	0.022568	putative zinc transporter [Emiliania huxleyi CCMP1516]	--	zinc transporter, ZIP family	ZIP Zinc transporter	Zinc transporter ZupT OS=Desulfococcus oleovorans (strain DSM 6200 / Hxd3) OX=96561 GN=zupT PE=3 SV=1	transmembrane transport//metal ion transport	metal ion transmembrane transporter activity	membrane	Zinc transporter and related ZIP domain-containing proteins
Cluster-1913.54191	9296.18	1475.07	2.656	0.036508	--	Emiliania huxleyi mitochondrion, complete genome	--	--	--	--	--	--	--
Cluster-1913.45214	58.4592	9.46821	2.6497	0.0085005	WD40 repeat-containing protein [Emiliania huxleyi CCMP1516]	--	--	WD domain, G-beta repeat	--	--	protein binding	--	--
Cluster-1913.55065	2324.28	370.792	2.6485	0.0090333	--	Turritopsis dohrnii isolate BP mitochondrion, complete genome	--	--	--	--	--	--	--
Cluster-1913.252	50.7446	8.16393	2.6457	0.022917	--	PREDICTED: Quercus suber uncharacterized LOC112011644 (LOC112011644), ncRNA	--	--	--	--	--	--	--
Cluster-1913.54321	21663.1	3471.26	2.6417	0.0082059	--	--	--	--	--	--	--	--	--
Cluster-1913.53491	50743.1	8166.33	2.6354	0.010269	NADH dehydrogenase subunit 1 ..mitochondrion.. [Emiliania huxleyi]	--	NADH-ubiquinone oxidoreductase chain 1	Gammaherpesvirus latent membrane protein (LMP2) protein//NADH dehydrogenase	NADH-ubiquinone oxidoreductase chain 1 OS=Cyanidium caldarium OX=2771 GN=ND1 PE=3 SV=1	viral latency//oxidation-reduction process	--	membrane//host cell membrane	NADH dehydrogenase subunit 1
Cluster-1913.52939	65094.7	10486.9	2.634	0.038992	--	--	--	--	--	--	--	--	--
Cluster-1913.54025	29970.1	4853	2.6265	0.02271	photosystem II protein D1 ..chloroplast.. [Phaeocystis globosa]	Emiliania huxleyi culture-collection CCMP:1516 plastid, complete genome	photosystem II P680 reaction center D1 protein	Photosynthetic reaction centre protein	Photosystem II protein D1 OS=Emiliania huxleyi OX=2903 GN=psbA PE=3 SV=1	photosynthetic electron transport in photosystem II//photosynthesis, light reaction//obsolete electron transport	electron transporter, transferring electrons within the cyclic electron transport pathway of photosynthesis activity	--	--
Cluster-1913.53847	313192	50959.8	2.6196	0.030487	photosystem II protein D1, partial ..chloroplast.. [Phaeocystis sp. JD-2012]	Isochrysis sp. SAG 927-2 photosystem II reaction center protein D1 (psbA) gene, partial cds; chloroplast	photosystem II P680 reaction center D1 protein	Photosynthetic reaction centre protein	Photosystem II protein D1 OS=Emiliania huxleyi OX=2903 GN=psbA PE=3 SV=1	photosynthesis, light reaction//photosynthetic electron transport in photosystem II//obsolete electron transport	electron transporter, transferring electrons within the cyclic electron transport pathway of photosynthesis activity	--	--
Cluster-1913.7012	142.748	23.1868	2.6196	0.022893	secretory protein 24B [Emiliania huxleyi CCMP1516]	--	--	Sec23/Sec24 trunk domain//Sec23/Sec24 zinc finger//Sec23/Sec24 helical domain	Protein transport protein Sec24-like CEF OS=Arabidopsis thaliana OX=3702 GN=CEF PE=2 SV=3	intracellular protein transport//ER to Golgi vesicle-mediated transport	zinc ion binding	COPII vesicle coat	Vesicle coat complex COPII, subunit SFB3
Cluster-1913.54184	267098	43557.1	2.6164	0.013544	--	--	--	--	--	--	--	--	--
Cluster-1913.54056	87158.4	14242.8	2.6134	0.025685	cytochrome c oxidase subunit 2 ..mitochondrion.. [Chrysochromulina sp. CCMP291]	--	--	Cytochrome C oxidase subunit II, transmembrane domain	Cytochrome c oxidase subunit 2 OS=Cyanidium caldarium OX=2771 GN=COX2 PE=3 SV=1	electron transport chain	--	integral component of membrane	--
Cluster-1913.104205	224.361	36.634	2.6083	0.047953	hypothetical protein EMIHUDRAFT_55830, partial [Emiliania huxleyi CCMP1516]	Pseudogymnoascus verrucosus 20S proteasome subunit alpha 7 mRNA	20S proteasome subunit alpha 7	Proteasome subunit//Proteasome subunit A N-terminal signature	Proteasome subunit alpha type-3 OS=Mus musculus OX=10090 GN=Psma3 PE=1 SV=3	ubiquitin-dependent protein catabolic process//proteolysis involved in cellular protein catabolic process	endopeptidase activity//threonine-type endopeptidase activity	proteasome core complex//proteasome core complex, alpha-subunit complex	20S proteasome, regulatory subunit alpha type PSMA3/PRE10
Cluster-1913.56463	2873.83	471.603	2.6073	0.0060076	NADH dehydrogenase subunit 1 [Emiliania huxleyi]	--	NADH-ubiquinone oxidoreductase chain 1	--	NADH-ubiquinone oxidoreductase chain 1 OS=Cyanidium caldarium OX=2771 GN=ND1 PE=3 SV=1	--	--	--	NADH dehydrogenase subunit 1
Cluster-1913.35666	25.6349	4.34744	2.6061	0.032334	hypothetical protein EMIHUDRAFT_231878 [Emiliania huxleyi CCMP1516]	--	--	Proteolipid membrane potential modulator//Tetratricopeptide repeat	--	--	identical protein binding	integral component of membrane	--
Cluster-1913.52601	47391.4	7795.09	2.604	0.039135	hypothetical chloroplast RF35 [Emiliania huxleyi]	--	--	--	Uncharacterized protein ycf35 OS=Guillardia theta OX=55529 GN=ycf35 PE=3 SV=1	--	--	--	--
Cluster-1913.53986	287.088	47.6494	2.595	0.04589	photosystem II protein D1 ..chloroplast.. [Phaeocystis globosa]	Emiliania huxleyi culture-collection CCMP:1516 plastid, complete genome	photosystem II P680 reaction center D1 protein	Peptidase M10 serralysin C terminal	Photosystem II protein D1 OS=Emiliania huxleyi OX=2903 GN=psbA PE=3 SV=1	--	calcium ion binding	extracellular space	--
Cluster-1913.53597	26546.1	4434.19	2.5818	0.015803	--	Plasmodiophora brassicae 16S ribosomal RNA gene, partial sequence; mitochondrial gene for mitochondrial product	--	--	--	--	--	--	--
Cluster-1913.40550	416.309	69.3922	2.5814	0.046012	--	--	--	--	--	--	--	--	--
Cluster-1913.33634	38.0295	6.40519	2.5785	0.044449	hypothetical protein EMIHUDRAFT_464471 [Emiliania huxleyi CCMP1516]	--	--	Patatin-like phospholipase	--	lipid metabolic process	--	--	--
Cluster-1913.54221	570194	95540	2.5773	0.024256	cytochrome c oxidase subunit 1, partial ..mitochondrion.. [Emiliania huxleyi]	Gelidium pacificum voucher G2197 cytochrome c oxidase subunit I (cox1) gene, partial cds; mitochondrial	cytochrome c oxidase subunit 1	Cytochrome C and Quinol oxidase polypeptide I	Cytochrome c oxidase subunit 1 OS=Chondrus crispus OX=2769 GN=COX1 PE=3 SV=1	oxidation-reduction process//mitochondrial electron transport, cytochrome c to oxygen//aerobic respiration//proton transport//obsolete electron transport	electron carrier activity//cytochrome-c oxidase activity//iron ion binding//heme binding	integral component of membrane//respiratory chain complex IV	Cytochrome c oxidase, subunit I
Cluster-1913.49704	1807.31	303.307	2.5751	0.020221	hypothetical protein EMIHUDRAFT_452272 [Emiliania huxleyi CCMP1516]	--	--	Phlebovirus glycoprotein G1//3'5'-cyclic nucleotide phosphodiesterase N-terminal	--	purine nucleobase metabolic process	3',5'-cyclic-nucleotide phosphodiesterase activity	integral component of membrane//virion	--
Cluster-1913.630	422.632	70.9837	2.574	0.042215	--	--	--	--	--	--	--	--	--
Cluster-1913.57327	88.8173	15.0095	2.5702	0.015171	--	--	--	--	--	--	--	--	--
Cluster-1913.50844	596.566	100.888	2.5663	0.012942	NADH dehydrogenase subunit 4L [Emiliania huxleyi]	--	NADH-ubiquinone oxidoreductase chain 4L	NADH-ubiquinone/plastoquinone oxidoreductase chain 4L	NADH-ubiquinone oxidoreductase chain 4L OS=Marchantia polymorpha OX=3197 GN=ND4L PE=3 SV=1	ATP synthesis coupled electron transport//oxidation-reduction process	oxidoreductase activity, acting on NAD(P)H	--	--
Cluster-1913.53936	11347.5	1929.31	2.5562	0.014976	--	--	--	--	--	--	--	--	--
Cluster-1913.54123	480567	82053	2.5501	0.014715	--	--	--	--	--	--	--	--	--
Cluster-1913.54896	110.251	18.9828	2.549	0.015745	--	--	--	--	--	--	--	--	--
Cluster-1913.53852	1081.7	185.678	2.5436	0.031471	--	--	--	--	--	--	--	--	--
Cluster-1913.42550	571.665	98.268	2.5389	0.039015	hypothetical protein EMIHUDRAFT_420028 [Emiliania huxleyi CCMP1516]	PREDICTED: Seriola lalandi dorsalis 60S ribosomal protein L20-A-like (LOC111644278), mRNA	large subunit ribosomal protein L18Ae	Adenylate cyclase associated (CAP) N terminal//Ribosomal L18ae/LX protein domain	60S ribosomal protein L18a-3 OS=Arabidopsis thaliana OX=3702 GN=RPL18AC PE=2 SV=1	ribosome biogenesis//cytoskeleton organization//translation	actin binding//structural constituent of ribosome	ribosome	60S ribosomal protein L18A
Cluster-1913.65157	347.887	59.7753	2.5372	0.03793	hypothetical protein Ctob_001328 [Chrysochromulina sp. CCMP291]	--	--	YABBY protein	--	multicellular organismal development	--	--	--
Cluster-1913.64435	92.8748	16.066	2.5371	0.033133	--	--	--	--	--	--	--	--	--
Cluster-1913.82689	79.8699	13.6956	2.5353	0.036127	predicted protein [Bathycoccus prasinos]	--	--	--	--	--	--	--	--
Cluster-1913.54320	197369	34151.8	2.5308	0.012979	--	--	--	--	--	--	--	--	--
Cluster-1913.86252	380.338	65.7654	2.5283	0.028576	hypothetical protein Ctob_009397 [Chrysochromulina sp. CCMP291]	Malassezia pachydermatis 40s ribosomal protein s27 (Malapachy_0563), partial mRNA	small subunit ribosomal protein S27e	Ribosomal protein S27//Adenylate cyclase associated (CAP) N terminal//Bacterial flagellin N-terminal helical region//Phage capsid scaffolding protein (GPO) serine peptidase	40S ribosomal protein S27-3 OS=Arabidopsis thaliana OX=3702 GN=RPS27D PE=2 SV=2	cytoskeleton organization//bacterial-type flagellum-dependent cell motility//ribosome biogenesis//viral capsid assembly//translation	structural molecule activity//structural constituent of ribosome//actin binding	ribosome//intracellular	40s ribosomal protein S27
Cluster-1913.87268	26.1283	4.52558	2.5273	0.018319	hypothetical protein EMIHUDRAFT_360624 [Emiliania huxleyi CCMP1516]	Isochrysis galbana enoyl-ACP reductase (ENR) gene, complete cds	--	--	Protein ecdysoneless homolog OS=Arabidopsis thaliana OX=3702 GN=At5g65490 PE=1 SV=1	--	--	--	MADS box transcription factor
Cluster-1913.55333	3929.88	683.598	2.5234	0.0066033	RecName: Full=30S ribosomal protein S10, chloroplastic	Guillardia theta complete plastid genome	small subunit ribosomal protein S10	--	30S ribosomal protein S10, chloroplastic OS=Emiliania huxleyi OX=2903 GN=rps10 PE=3 SV=1	--	--	--	Mitochondrial translation elongation factor Tu
Cluster-1913.35373	60.375	10.6964	2.5225	0.038203	integral membrane sensor signal transduction histidine kinase [Chrysochromulina sp. CCMP291]	--	--	Carlavirus putative nucleic acid binding protein//Cecropin family//CHC2 zinc finger	--	transcription, DNA-templated//DNA replication//DNA replication, synthesis of RNA primer//regulation of transcription, DNA-templated	DNA primase activity//zinc ion binding//nucleic acid binding//DNA binding	extracellular region//nucleolus//replication fork	--
Cluster-1913.1259	70.988	12.4482	2.5212	0.031219	Mobilization protein mbeC [Ricinus communis]	Expression vector pET28/B18R, complete sequence	--	Phage integrase family//Major Facilitator Superfamily	Uncharacterized 15.3 kDa protein OS=Escherichia coli OX=562 PE=4 SV=1	transmembrane transport//DNA recombination//DNA integration	DNA binding	integral component of membrane	--
Cluster-1913.43144	44.6218	7.63243	2.5201	0.017828	TKL protein kinase [Saprolegnia parasitica CBS 223.65]	--	--	Ankyrin repeat//Ankyrin repeat	Ankyrin repeat domain-containing protein 50 OS=Homo sapiens OX=9606 GN=ANKRD50 PE=1 SV=4	--	protein binding	--	--
Cluster-4097.1	77.5813	13.4748	2.52	0.020002	beta lactamase [synthetic construct]	Cloning vector pET21-vioE, complete sequence	--	D-alanyl-D-alanine carboxypeptidase	Beta-lactamase SHV-1 OS=Klebsiella pneumoniae OX=573 GN=bla PE=1 SV=1	proteolysis	serine-type D-Ala-D-Ala carboxypeptidase activity	--	--
Cluster-1913.12875	124.444	21.7736	2.516	0.033231	hypothetical protein EMIHUDRAFT_463590 [Emiliania huxleyi CCMP1516]	--	--	Ubiquitinol-cytochrome C reductase Fe-S subunit TAT signal//2OG-Fe(II) oxygenase superfamily//Oestrogen receptor	Gibberellin 20 oxidase 1-D OS=Triticum aestivum OX=4565 GN=GA20ox1D PE=1 SV=1	oxidation-reduction process//regulation of transcription, DNA-templated//steroid hormone mediated signaling pathway//signal transduction//oxidative phosphorylation//obsolete electron transport//proton transport	steroid binding//oxidoreductase activity//DNA binding//ubiquinol-cytochrome-c reductase activity//estrogen receptor activity	nucleus	--
Cluster-1913.60098	856.176	149.985	2.5146	0.0093584	ribosomal protein S10 [Emiliania huxleyi]	Chaetoceros simplex chloroplast, complete genome	small subunit ribosomal protein S10	--	30S ribosomal protein S10, chloroplastic OS=Emiliania huxleyi OX=2903 GN=rps10 PE=3 SV=1	--	--	--	--
Cluster-1913.58149	1347.15	235.904	2.5137	0.010123	--	--	--	--	--	--	--	--	--
Cluster-1913.44388	9279.03	1632.45	2.5072	0.015482	hypothetical protein EMIHUDRAFT_444990 [Emiliania huxleyi CCMP1516]	--	--	--	--	--	--	--	--
Cluster-1913.54205	20905.5	3686.24	2.5037	0.0090336	--	--	--	--	--	--	--	--	--
Cluster-1913.11215	1062.46	187.818	2.5006	0.033809	hypothetical protein EMIHUDRAFT_222838 [Emiliania huxleyi CCMP1516]	--	--	--	--	--	--	--	--
Cluster-1913.44470	233.448	41.147	2.4996	0.0051364	hypothetical protein EMIHUDRAFT_444990 [Emiliania huxleyi CCMP1516]	--	--	--	--	--	--	--	--
Cluster-1913.53719	155059	27458.5	2.4975	0.043058	hypothetical chloroplast RF35 ..plastid.. [Emiliania huxleyi]	--	--	--	Uncharacterized protein ycf35 OS=Guillardia theta OX=55529 GN=ycf35 PE=3 SV=1	--	--	--	--
Cluster-1913.53299	135.98	24.1404	2.4954	0.043544	NADH dehydrogenase subunit 6 [Emiliania huxleyi]	--	--	NADH-ubiquinone/plastoquinone oxidoreductase chain 6	--	mitochondrial electron transport, NADH to ubiquinone//oxidation-reduction process//sodium ion transport//proton transport//ubiquinone biosynthetic process	NADH dehydrogenase (ubiquinone) activity	--	--
Cluster-1913.54471	67801.8	12043	2.4931	0.024622	--	--	--	--	--	--	--	--	--
Cluster-1913.50840	4710.63	839.29	2.4888	0.018923	NADH dehydrogenase subunit 2 ..mitochondrion.. [Emiliania huxleyi]	--	NADH-ubiquinone oxidoreductase chain 2	NADH-ubiquinone/plastoquinone oxidoreductase chain 4L	NADH-quinone oxidoreductase subunit N OS=Parvibaculum lavamentivorans (strain DS-1 / DSM 13023 / NCIMB 13966) OX=402881 GN=nuoN PE=3 SV=1	oxidation-reduction process//ATP synthesis coupled electron transport	oxidoreductase activity, acting on NAD(P)H	--	--
Cluster-1913.53902	331971	59159.4	2.4884	0.017291	hypothetical chloroplast RF80 [Emiliania huxleyi]	Emiliania huxleyi culture-collection CCMP:1516 plastid, complete genome	--	--	Uncharacterized protein ycf80 OS=Guillardia theta OX=55529 GN=ycf80 PE=3 SV=1	--	--	--	--
Cluster-1913.46154	4348.02	778.074	2.4829	0.024731	hypothetical protein VITISV_012000 [Vitis vinifera]	Emiliania huxleyi culture-collection CCMP:1516 plastid, complete genome	--	--	--	--	--	--	--
Cluster-1913.53325	12461.9	2236.13	2.4784	0.0084523	--	--	--	--	--	--	--	--	--
Cluster-1913.69923	122.889	22.1622	2.4757	0.041375	hypothetical protein EMIHUDRAFT_196777 [Emiliania huxleyi CCMP1516]	--	--	--	Protein KIAA0556 OS=Mus musculus OX=10090 GN=Kiaa0556 PE=1 SV=2	--	--	--	--
Cluster-1913.50293	381.332	68.775	2.474	0.03347	ribulose-1,5-bisphosphate carboxylase..oxygenase small subunit ..plastid.. [Phaeocystis antarctica]	Phaeocystis globosa strain Pg-G(A) chloroplast, complete genome	ribulose-bisphosphate carboxylase small chain	--	Ribulose bisphosphate carboxylase small chain OS=Chrysotila carterae OX=13221 GN=rbcS PE=3 SV=1	--	--	--	--
Cluster-1913.84091	100.773	18.1035	2.4691	0.008943	--	--	--	DALR anticodon binding domain	--	proline metabolic process//arginyl-tRNA aminoacylation//arginine metabolic process	arginine-tRNA ligase activity//ATP binding	--	--
Cluster-1913.49159	15797.8	2856.16	2.4675	0.036375	40S ribosomal protein S29 [Coccomyxa subellipsoidea C-169]	--	small subunit ribosomal protein S29e	Ribosomal protein S14p/S29e//IclR helix-turn-helix domain	40S ribosomal protein S29 OS=Griffithsia japonica OX=83288 GN=RPS29 PE=3 SV=1	ribosome biogenesis//regulation of transcription, DNA-templated//translation	DNA binding//structural constituent of ribosome	ribosome//intracellular	40S ribosomal protein S29
Cluster-1913.54562	325741	59006.9	2.4648	0.017377	ABC transporter ..chloroplast.. [Emiliania huxleyi]	Phaeocystis antarctica strain CCMP1374 plastid, complete genome	--	HPr Serine kinase N terminus//Photosystem II reaction centre I protein (PSII 4.8 kDa protein)//AAA domain (dynein-related subfamily)//Photosystem II reaction centre X protein (PsbX)//YGGT family//Ribosomal protein L19//Mu DNA-binding domain//IlvGEDA operon leader peptide//Uncharacterized protein family (UPF0051)//Ribosomal protein S18//ATPase family associated with various cellular activities (AA…	UPF0051 protein ycf24 OS=Porphyra purpurea OX=2787 GN=ycf24 PE=3 SV=1	ribosome biogenesis//branched-chain amino acid biosynthetic process//phosphorelay signal transduction system//phosphorylation//iron-sulfur cluster assembly//regulation of carbohydrate metabolic process//translation//photosynthesis	protein kinase activity//ATPase activity//ATP binding//DNA binding//structural constituent of ribosome//phosphorelay sensor kinase activity	photosystem II reaction center//intracellular//ribosome//membrane//protein histidine kinase complex//photosystem II	AAA+-type ATPase
Cluster-1913.90019	168.783	30.4976	2.4589	0.019493	--	--	--	NgoPII restriction endonuclease	Protein starmaker OS=Danio rerio OX=7955 GN=stm PE=2 SV=1	DNA restriction-modification system//DNA catabolic process	Type II site-specific deoxyribonuclease activity//DNA binding	Type II site-specific deoxyribonuclease complex	--
Cluster-1913.54981	304.008	55.45	2.4583	0.032332	apocytochrome b ..mitochondrion.. [Emiliania huxleyi]	--	--	Cytochrome b(C-terminal)/b6/petD	Cytochrome b OS=Phytophthora megasperma OX=4788 GN=cob PE=3 SV=1	obsolete electron transport	electron carrier activity//oxidoreductase activity	membrane	Cytochrome b
Cluster-1913.62638	61.8261	11.1981	2.4488	0.019454	--	--	--	Mitochondrial ATP synthase g subunit	--	ATP synthesis coupled proton transport//proton transport	hydrogen ion transmembrane transporter activity	mitochondrial proton-transporting ATP synthase complex, coupling factor F(o)	--
Cluster-1913.53517	45264.4	8291.36	2.4487	0.019931	--	Emiliania huxleyi culture-collection CCMP:1516 mitochondrion, complete genome	--	--	--	--	--	--	--
Cluster-1913.54273	1384.11	253.811	2.4481	0.018989	--	--	--	--	--	--	--	--	--
Cluster-1913.53720	9242.85	1695.3	2.4469	0.035135	RecName: Full=Photosystem I reaction center subunit XI; AltName: Full=PSI subunit V; AltName: Full=PSI-L	--	photosystem I subunit XI	Photosystem I reaction centre subunit XI	Photosystem I reaction center subunit XI OS=Isochrysis galbana OX=37099 GN=psaL PE=2 SV=2	photosynthesis	--	photosystem I//photosystem I reaction center	--
Cluster-1913.54284	4888.66	904.944	2.4334	0.034401	ATP-dependent clp protease ATP binding subunit ..chloroplast.. [Chrysochromulina parva]	--	--	--	ATP-dependent Clp protease ATP-binding subunit ClpA homolog OS=Porphyra purpurea OX=2787 GN=clpC PE=3 SV=1	--	--	--	--
Cluster-1913.54271	19564.8	3629.61	2.4304	0.011623	--	--	--	--	--	--	--	--	--
Cluster-1913.54512	7636.38	1417.33	2.4299	0.012135	--	Emiliania huxleyi mitochondrion, complete genome	--	--	--	--	--	--	--
Cluster-1913.63744	19.1141	3.62038	2.4295	0.025173	Serine..threonine-protein phosphatase 6 regulatory ankyrin repeat subunit B [Tetrabaena socialis]	--	--	Ankyrin repeat//16S rRNA methyltransferase RsmF//Ankyrin repeat//Ribosomal L32p protein family//Elongation factor SelB, winged helix	Ankyrin-2 OS=Homo sapiens OX=9606 GN=ANK2 PE=1 SV=4	ribosome biogenesis//regulation of translational elongation//translation//selenocysteine incorporation	RNA binding//GTP binding//translation elongation factor activity//methyltransferase activity//protein binding//structural constituent of ribosome	cytoplasm//large ribosomal subunit//ribosome	--
Cluster-1913.62534	82.0545	15.2971	2.4254	0.0081177	hypothetical protein EMIHUDRAFT_449967 [Emiliania huxleyi CCMP1516]	--	--	Neurohypophysial hormones, N-terminal Domain	Leukocyte receptor cluster member 8 homolog OS=Danio rerio OX=7955 GN=leng8 PE=2 SV=1	neuropeptide signaling pathway	neurohypophyseal hormone activity	extracellular region	Leucine permease transcriptional regulator
Cluster-1913.54344	41884.1	7800.57	2.4248	0.029523	--	--	--	--	--	--	--	--	--
Cluster-1913.34969	44.558	8.2997	2.4218	0.031804	hypothetical protein EMIHUDRAFT_114150 [Emiliania huxleyi CCMP1516]	--	--	Protein tyrosine kinase//Protein kinase domain//Helix-loop-helix DNA-binding domain//Phenylalanine zipper	--	signal transduction//protein phosphorylation//intracellular signal transduction	protein dimerization activity//signal transducer activity//ATP binding//protein kinase activity	--	--
Cluster-1913.66804	168.158	31.3676	2.4214	0.016673	hypothetical protein EMIHUDRAFT_123293, partial [Emiliania huxleyi CCMP1516]	--	--	Autophagy protein Apg6//Apolipoprotein A1/A4/E domain//Bacillus haemolytic enterotoxin (HBL)//ZPR1 zinc-finger domain//Bone marrow stromal antigen 2//Transmembrane protein//Outer membrane protein (OmpH-like)//Transcriptional regulator of RNA polII, SAGA, subunit//Syntaxin 6, N-terminal//Exonuclease VII, large subunit	--	defense response to virus//lipid transport//DNA catabolic process//lipoprotein metabolic process//pathogenesis//autophagy//Golgi vesicle transport	unfolded protein binding//lipid binding//zinc ion binding//exodeoxyribonuclease VII activity	membrane//integral component of membrane//extracellular region//SAGA-type complex//exodeoxyribonuclease VII complex	--
Cluster-1913.53922	8470.96	1582.16	2.4207	0.027137	cytochrome oxidase subunit I, partial ..mitochondrion.. [Isochrysis galbana]	Isochrysis galbana mitochondrial COXI gene for cytochrome oxidase subunit I, partial cds	cytochrome c oxidase subunit 1	Cytochrome C and Quinol oxidase polypeptide I	Cytochrome c oxidase subunit 1 OS=Balaenoptera borealis OX=9768 GN=MT-CO1 PE=3 SV=1	obsolete electron transport//proton transport//aerobic respiration//mitochondrial electron transport, cytochrome c to oxygen//oxidation-reduction process	heme binding//iron ion binding//cytochrome-c oxidase activity//electron carrier activity	respiratory chain complex IV//integral component of membrane	Cytochrome c oxidase, subunit I
Cluster-1913.7526	2181.75	411.185	2.4073	0.033134	--	--	--	--	--	--	--	--	--
Cluster-1913.54227	87679.4	16645.8	2.3971	0.012859	--	Emiliania huxleyi culture-collection CCMP:1516 mitochondrion, complete genome	--	--	--	--	--	--	--
Cluster-1913.56258	4151.87	788.83	2.3962	0.016658	cytochrome c oxidase subunit 3 ..mitochondrion.. [Emiliania huxleyi]	--	cytochrome c oxidase subunit 3	--	Cytochrome c oxidase subunit 3 OS=Chondrus crispus OX=2769 GN=COX3 PE=3 SV=1	--	--	--	Cytochrome oxidase subunit III and related proteins
Cluster-1913.54982	3327.27	632.387	2.3954	0.014715	NADH dehydrogenase subunit 5 ..mitochondrion.. [Emiliania huxleyi]	--	NADH-ubiquinone oxidoreductase chain 5	--	NADH-ubiquinone oxidoreductase chain 5 OS=Acanthamoeba castellanii OX=5755 GN=ND5 PE=3 SV=1	--	--	--	--
Cluster-1913.95519	427.931	81.3572	2.3939	0.042279	hypothetical protein EMIHUDRAFT_460515 [Emiliania huxleyi CCMP1516]	--	--	Sugar (and other) transporter//Major Facilitator Superfamily	Putative polyol transporter 2 OS=Arabidopsis thaliana OX=3702 GN=PLT2 PE=3 SV=1	transmembrane transport	transmembrane transporter activity	integral component of membrane	--
Cluster-1913.51489	119.074	22.7524	2.3934	0.014154	--	--	--	--	--	--	--	--	--
Cluster-1913.46928	1026.96	195.892	2.3896	0.044582	ribosomal protein L44 [Karlodinium veneficum]	PREDICTED: Seriola lalandi dorsalis 60S ribosomal protein L44-like (LOC111645764), mRNA	--	Ribosomal protein L44	60S ribosomal protein L44 OS=Kluyveromyces marxianus OX=4911 GN=RPL44 PE=3 SV=2	ribosome biogenesis//translation	structural constituent of ribosome	ribosome//intracellular	60S ribosomal protein L44
Cluster-1913.54462	96377.3	18396.4	2.3893	0.023763	--	Plasmodiophora brassicae 16S ribosomal RNA gene, partial sequence; mitochondrial gene for mitochondrial product	--	--	--	--	--	--	--
Cluster-1913.52145	4211.04	805.352	2.3867	0.02774	cytochrome c oxidase subunit 3 ..mitochondrion.. [Emiliania huxleyi]	--	cytochrome c oxidase subunit 3	--	Cytochrome c oxidase subunit 3 OS=Helianthus annuus OX=4232 GN=COX3 PE=3 SV=1	--	--	--	Cytochrome oxidase subunit III and related proteins
Cluster-1913.82694	280.708	53.5781	2.3851	0.048179	hypothetical protein EMIHUDRAFT_250374 [Emiliania huxleyi CCMP1516]	--	--	--	Cell wall protein ecm33 OS=Schizosaccharomyces pombe (strain 972 / ATCC 24843) OX=284812 GN=ecm33 PE=1 SV=2	--	--	--	--
Cluster-1913.65091	278.858	53.465	2.3822	0.046534	--	--	--	--	--	--	--	--	--
Cluster-1913.56627	1766.1	339.926	2.3781	0.012772	putative transcription factor Hap3..NF-YB family [Rosa chinensis]	Emiliania huxleyi CCMP1516 putative histone H4 mRNA	--	Core histone H2A/H2B/H3/H4//Transcription initiation factor IID, 31kD subunit//TATA box binding protein associated factor (TAF)	Histone H4 OS=Stylonychia lemnae OX=5949 PE=3 SV=2	DNA-templated transcription, initiation	DNA binding	nucleus	--
Cluster-1913.102049	96.9403	18.4582	2.3761	0.01018	hypothetical protein EMIHUDRAFT_455551 [Emiliania huxleyi CCMP1516]	--	--	Major Facilitator Superfamily//Sugar (and other) transporter	MFS-type transporter SLC18B1 OS=Mus musculus OX=10090 GN=Slc18b1 PE=2 SV=2	transmembrane transport	transmembrane transporter activity	integral component of membrane	--
Cluster-1913.52035	144.302	27.9105	2.3756	0.013276	--	--	--	--	--	--	--	--	--
Cluster-1913.53488	154011	29868.5	2.3663	0.027189	cytochrome oxidase subunit I, partial ..mitochondrion.. [Isochrysis galbana]	Isochrysis galbana mitochondrial COXI gene for cytochrome oxidase subunit I, partial cds	cytochrome c oxidase subunit 1	--	Probable intron-encoded endonuclease aI5 OS=Ustilago maydis (strain 521 / FGSC 9021) OX=237631 GN=aI5 PE=3 SV=2	--	--	--	Cytochrome c oxidase, subunit I
Cluster-1913.53100	2682.52	521.678	2.3625	0.035073	ATP synthase F0 subunit 9 ..mitochondrion.. [Emiliania huxleyi]	--	--	ATP synthase subunit C	--	ATP hydrolysis coupled proton transport//proton transport	hydrogen ion transmembrane transporter activity	proton-transporting two-sector ATPase complex, proton-transporting domain	--
Cluster-1913.53698	3177.33	624.171	2.3481	0.036246	ribulose-1,5-bisphosphate carboxylase..oxygenase small subunit ..plastid.. [Emiliania huxleyi]	--	--	--	Ribulose bisphosphate carboxylase small chain OS=Chrysotila carterae OX=13221 GN=rbcS PE=3 SV=1	--	--	--	--
Cluster-1913.54268	87.9531	17.2509	2.348	0.030387	photosystem II protein D1 ..plastid.. [Emiliania huxleyi]	Isochrysis sp. SAG 927-2 photosystem II reaction center protein D1 (psbA) gene, partial cds; chloroplast	photosystem II P680 reaction center D1 protein	Photosynthetic reaction centre protein	Photosystem II protein D1 OS=Emiliania huxleyi OX=2903 GN=psbA PE=3 SV=1	photosynthetic electron transport in photosystem II//photosynthesis, light reaction//obsolete electron transport	electron transporter, transferring electrons within the cyclic electron transport pathway of photosynthesis activity	--	--
Cluster-1913.48135	81.1059	15.9152	2.3469	0.0035779	hypothetical protein EMIHUDRAFT_465622 [Emiliania huxleyi CCMP1516]	Emiliania huxleyi CCMP1516 hypothetical protein mRNA	trehalose 6-phosphate synthase/phosphatase	Trehalose-phosphatase//Liver-expressed antimicrobial peptide 2 precursor (LEAP-2)//Glycosyltransferase family 20//Starch binding domain	Probable alpha,alpha-trehalose-phosphate synthase [UDP-forming] 7 OS=Arabidopsis thaliana OX=3702 GN=TPS7 PE=1 SV=1	defense response to bacterium//trehalose biosynthetic process	starch binding//catalytic activity	--	Trehalose-6-phosphate synthase component TPS1 and related subunits
Cluster-1913.53867	27345.1	5381.11	2.3453	0.030596	--	--	--	--	--	--	--	--	--
Cluster-1913.41119	636.244	125.381	2.3421	0.047302	hypothetical protein EMIHUDRAFT_221598 [Emiliania huxleyi CCMP1516]	--	large subunit ribosomal protein L24e	--	60S ribosomal protein L24-A OS=Schizosaccharomyces pombe (strain 972 / ATCC 24843) OX=284812 GN=rpl2401 PE=3 SV=1	--	--	--	60s ribosomal protein L24
Cluster-1913.47351	1119.02	221.103	2.3386	0.036847	--	--	--	Rubivirus non-structural protein//Zinc finger, C3HC4 type (RING finger)	--	purine nucleobase metabolic process//proteolysis	cysteine-type endopeptidase activity//nucleoside-triphosphatase activity//metal ion binding//hydrolase activity, acting on acid anhydrides//RNA-directed RNA polymerase activity	RNA-directed RNA polymerase complex	--
Cluster-1913.54242	96205.6	19038.4	2.3372	0.045207	hypothetical protein EMIHUDRAFT_79785 [Emiliania huxleyi CCMP1516]	Isochrysis galbana strain FACHB-861 18S ribosomal RNA gene, partial sequence	--	ATP synthase j chain	Protein TAR1 OS=Kluyveromyces lactis (strain ATCC 8585 / CBS 2359 / DSM 70799 / NBRC 1267 / NRRL Y-1140 / WM37) OX=284590 GN=TAR1-A PE=4 SV=2	proton transport//ATP synthesis coupled proton transport	hydrogen ion transmembrane transporter activity	proton-transporting ATP synthase complex, coupling factor F(o)	--
Cluster-1913.52032	11063.1	2205.13	2.3269	0.03133	--	Chrysochromulina parva chloroplast, complete genome	--	--	--	--	--	--	--
Cluster-1913.85670	40.5612	8.07579	2.3182	0.035007	hypothetical protein THAOC_33747 [Thalassiosira oceanica]	--	--	--	--	--	--	--	--
Cluster-1913.53979	37141.1	7464.85	2.3149	0.028604	cytochrome c biogenesis protein [Emiliania huxleyi]	Phaeocystis globosa strain Pg-G(A) chloroplast, complete genome	--	Ribosomal protein S6//Cytochrome C assembly protein//Photosystem I reaction centre subunit VIII	Cytochrome c biogenesis protein CcsA OS=Acaryochloris marina (strain MBIC 11017) OX=329726 GN=ccsA PE=3 SV=1	photosynthesis//cytochrome complex assembly//translation//ribosome biogenesis	structural constituent of ribosome//heme binding//rRNA binding	ribosome//photosystem I	--
Cluster-1913.13140	134.711	27.2103	2.3125	0.04478	--	--	--	--	--	--	--	--	--
Cluster-1913.41445	41.8976	8.6093	2.308	0.040316	hypothetical protein EMIHUDRAFT_63180 [Emiliania huxleyi CCMP1516]	Emiliania huxleyi CCMP1516 hypothetical protein partial mRNA	DNA excision repair protein ERCC-2	Helicase C-terminal domain//Helical and beta-bridge domain//Transcription factor TFIID (or TATA-binding protein, TBP)//DEAD_2//Beta defensin//DEAD/DEAH box helicase//Type III restriction enzyme, res subunit	General transcription and DNA repair factor IIH helicase subunit XPD OS=Arabidopsis thaliana OX=3702 GN=XPD PE=1 SV=1	defense response//nucleobase-containing compound metabolic process//DNA-templated transcription, initiation	DNA binding//ATP binding//nucleic acid binding//hydrolase activity//ATP-dependent helicase activity//hydrolase activity, acting on acid anhydrides, in phosphorus-containing anhydrides//ATP-dependent DNA helicase activity	replication fork//extracellular region//nucleus	RNA polymerase II transcription initiation/nucleotide excision repair factor TFIIH, 5'-3' helicase subunit RAD3
Cluster-1913.53918	1683.74	339.917	2.3078	0.045152	predicted protein [Thalassiosira pseudonana CCMP1335]	--	--	Glutathione-dependent formaldehyde-activating enzyme	--	metabolic process	carbon-sulfur lyase activity	--	--
Cluster-1913.54750	5608.86	1137.34	2.302	0.039355	--	--	--	Mycobacterium 19 kDa lipoprotein antigen	--	--	--	membrane	--
Cluster-1913.54460	13588.3	2758.03	2.3006	0.035283	hypothetical protein EMIHUDRAFT_461107 [Emiliania huxleyi CCMP1516]	--	--	Tetratricopeptide repeat//TPR repeat	--	--	protein binding	--	--
Cluster-1913.52851	8323.63	1696.92	2.2944	0.030375	NADH dehydrogenase subunit 4 [Emiliania huxleyi]	--	NADH-ubiquinone oxidoreductase chain 4	--	NADH-quinone oxidoreductase subunit M OS=Rhodobacter capsulatus OX=1061 GN=nuoM PE=3 SV=1	--	--	--	--
Cluster-1913.103961	79.2197	16.1661	2.2941	0.0035583	hypothetical protein Ctob_000108 [Chrysochromulina sp. CCMP291]	--	--	bZIP transcription factor//bZIP Maf transcription factor//Basic region leucine zipper	--	regulation of transcription, DNA-templated	DNA binding//sequence-specific DNA binding//transcription factor activity, sequence-specific DNA binding	transcription factor complex//nucleus	--
Cluster-1913.53209	16933.1	3457.29	2.2922	0.040413	NADH dehydrogenase subunit 5 ..mitochondrion.. [Emiliania huxleyi]	--	NADH-ubiquinone oxidoreductase chain 5	--	NADH-ubiquinone oxidoreductase chain 5 OS=Metridium senile OX=6116 GN=ND5 PE=3 SV=1	--	--	--	NADH dehydrogenase subunits 2, 5, and related proteins
Cluster-1913.53674	23943.8	4902.12	2.2882	0.039152	cytochrome oxidase subunit I, partial ..mitochondrion.. [Coscinodiscus sp. MBTD-CMFRI-S025]	Coscinodiscus sp. MBTD-CMFRI-S025 cytochrome oxidase subunit I (COI) gene, partial cds; mitochondrial	cytochrome c oxidase subunit 1	--	Cytochrome c oxidase subunit 1 OS=Marchantia polymorpha OX=3197 GN=COX1 PE=3 SV=2	--	--	--	Cytochrome c oxidase, subunit I
Cluster-1913.41455	191.741	39.1174	2.288	0.040238	--	--	--	--	--	--	--	--	--
Cluster-1913.53788	29401.6	6031.61	2.2853	0.02461	--	--	--	--	--	--	--	--	--
Cluster-1913.54064	21497.5	4411.8	2.2847	0.042106	hypothetical chloroplast RF20 ..chloroplast.. [Emiliania huxleyi]	--	--	--	Uncharacterized protein ycf20 OS=Porphyra purpurea OX=2787 GN=ycf20 PE=3 SV=1	--	--	--	--
Cluster-1913.16651	25.9589	5.36115	2.2811	0.045435	--	--	--	Vacuolar sorting 38 and autophagy-related subunit 14//emp24/gp25L/p24 family/GOLD//Autophagy protein Apg6//Fusaric acid resistance protein family//Protein of unknown function (DUF972)//Protein of unknown function (DUF904)//Outer membrane protein (OmpH-like)//Prefoldin subunit	--	positive regulation of autophagy//barrier septum assembly//autophagy//FtsZ-dependent cytokinesis//transport//protein folding//DNA replication	unfolded protein binding	cytoplasm//integral component of membrane//plasma membrane//prefoldin complex	--
Cluster-1913.491	21.619	4.38029	2.28	0.037284	hypothetical protein BVRB_042430, partial [Beta vulgaris subsp. vulgaris]	Cutibacterium acnes strain A1-14 chromosome	--	--	--	--	--	--	--
Cluster-1913.53336	3290	677.596	2.2792	0.028815	--	--	--	--	--	--	--	--	--
Cluster-1913.53201	1899.99	392.202	2.2771	0.021779	--	--	--	--	--	--	--	--	--
Cluster-1913.54083	521.685	107.845	2.2742	0.008034	--	--	--	--	--	--	--	--	--
Cluster-1913.101613	32.7625	6.79836	2.2703	0.048903	--	--	--	mRNA cap methylation, RNMT-activating mini protein	--	methylation	RNA binding	mRNA cap binding complex	--
Cluster-1913.54392	47.3323	9.92752	2.2702	0.035093	hypothetical protein THAOC_22276 [Thalassiosira oceanica]	--	--	Molybdopterin guanine dinucleotide synthesis protein B	--	Mo-molybdopterin cofactor biosynthetic process	GTP binding	--	--
Cluster-1913.51101	17699.1	3675.55	2.2676	0.043846	hypothetical protein EMIHUDRAFT_102836 [Emiliania huxleyi CCMP1516]	--	--	Dienelactone hydrolase family//Prolyl oligopeptidase family//Phospholipase/Carboxylesterase//Thioesterase domain	Valacyclovir hydrolase OS=Homo sapiens OX=9606 GN=BPHL PE=1 SV=1	proteolysis//biosynthetic process	hydrolase activity//hydrolase activity, acting on ester bonds//serine-type peptidase activity	--	Predicted hydrolase
Cluster-1913.54206	734936	153508	2.2593	0.046207	photosystem II protein D1 ..chloroplast.. [Phaeocystis globosa]	Emiliania huxleyi culture-collection CCMP:1516 plastid, complete genome	photosystem II P680 reaction center D1 protein	Photosynthetic reaction centre protein	Photosystem II protein D1 OS=Emiliania huxleyi OX=2903 GN=psbA PE=3 SV=1	obsolete electron transport//photosynthesis, light reaction//photosynthetic electron transport in photosystem II	electron transporter, transferring electrons within the cyclic electron transport pathway of photosynthesis activity	--	--
Cluster-1913.24098	38.3285	8.05837	2.2559	0.028643	hypothetical protein EMIHUDRAFT_362850 [Emiliania huxleyi CCMP1516]	--	--	Sodium ion transport-associated//RNA recognition motif. (a.k.a. RRM, RBD, or RNP domain)	Polyadenylate-binding protein 3 OS=Arabidopsis thaliana OX=3702 GN=PABN3 PE=1 SV=1	sodium ion transport	nucleic acid binding//voltage-gated sodium channel activity	voltage-gated sodium channel complex	Splicing factor RNPS1, SR protein superfamily
Cluster-1913.54103	9428.68	1974.45	2.2555	0.031307	cytochrome oxidase subunit I, partial ..mitochondrion.. [Isochrysis galbana]	Coscinodiscus sp. MBTD-CMFRI-S025 cytochrome oxidase subunit I (COI) gene, partial cds; mitochondrial	cytochrome c oxidase subunit 1	Cytochrome C and Quinol oxidase polypeptide I	Cytochrome c oxidase subunit 1 OS=Marchantia polymorpha OX=3197 GN=COX1 PE=3 SV=2	aerobic respiration//mitochondrial electron transport, cytochrome c to oxygen//oxidation-reduction process//proton transport//obsolete electron transport	iron ion binding//heme binding//electron carrier activity//cytochrome-c oxidase activity	respiratory chain complex IV//integral component of membrane	Cytochrome c oxidase, subunit I
Cluster-1913.60112	805.284	169.596	2.2455	0.0076359	hypothetical protein EMIHUDRAFT_433378 [Emiliania huxleyi CCMP1516]	Emiliania huxleyi CCMP1516 hypothetical protein mRNA	T-complex protein 1 subunit zeta	TCP-1/cpn60 chaperonin family//C2H2-type zinc finger	T-complex protein 1 subunit zeta OS=Gallus gallus OX=9031 GN=CCT6 PE=1 SV=3	--	metal ion binding//ATP binding	--	Chaperonin complex component, TCP-1 zeta subunit (CCT6)
Cluster-1913.54183	1200.31	254.893	2.2356	0.018156	--	Emiliania huxleyi culture-collection CCMP:1516 plastid, complete genome	--	--	--	--	--	--	--
Cluster-1913.54001	18958.3	4025.67	2.2355	0.042563	photosystem II protein D1 ..chloroplast.. [Phaeocystis globosa]	Emiliania huxleyi culture-collection CCMP:1516 plastid, complete genome	photosystem II P680 reaction center D1 protein	Photosynthetic reaction centre protein	Photosystem II protein D1 OS=Emiliania huxleyi OX=2903 GN=psbA PE=3 SV=1	photosynthesis, light reaction//photosynthetic electron transport in photosystem II//obsolete electron transport	electron transporter, transferring electrons within the cyclic electron transport pathway of photosynthesis activity	--	--
Cluster-1913.29475	52.4611	11.0587	2.2321	0.015923	predicted protein [Thalassiosira pseudonana CCMP1335]	--	--	Chlorophyllase enzyme//Presenilin//Serine carboxypeptidase S28//C2 domain//X-Pro dipeptidyl-peptidase (S15 family)//Prolyl oligopeptidase family	Monoacylglycerol lipase OS=Mycobacterium tuberculosis (strain ATCC 25618 / H37Rv) OX=83332 GN=Rv0183 PE=1 SV=2	chlorophyll metabolic process//chlorophyll catabolic process//proteolysis	hydrolase activity//chlorophyllase activity//aspartic-type endopeptidase activity//serine-type peptidase activity//protein binding	integral component of membrane	--
Cluster-1913.13600	527.942	112.404	2.2301	0.03412	--	--	--	A1 Propeptide	--	proteolysis	aspartic-type endopeptidase activity	--	--
Cluster-1913.54039	33216.3	7098.55	2.2263	0.030474	ribosomal protein S2 ..chloroplast.. [Emiliania huxleyi]	Emiliania huxleyi culture-collection CCMP:1516 plastid, complete genome	small subunit ribosomal protein S2	Ribosomal protein S2//ATP synthase A chain	30S ribosomal protein S2, chloroplastic OS=Emiliania huxleyi OX=2903 GN=rps2 PE=3 SV=1	translation//proton transport//ATP synthesis coupled proton transport//ribosome biogenesis	structural constituent of ribosome//hydrogen ion transmembrane transporter activity	ribosome//intracellular	Mitochondrial/chloroplast ribosomal protein S2
Cluster-1913.82303	250.425	53.5684	2.2259	0.022317	o- family 2 [Chrysochromulina sp. CCMP291]	--	--	Nse1 non-SMC component of SMC5-6 complex//ubiE/COQ5 methyltransferase family//Protein-L-isoaspartate(D-aspartate) O-methyltransferase (PCMT)//Methyltransferase domain//Dimerisation domain//O-methyltransferase//AdoMet dependent proline di-methyltransferase//Methyltransferase small domain	N,N-dimethyltransferase OxyT OS=Streptomyces rimosus OX=1927 GN=oxyT PE=1 SV=1	protein methylation//cellular protein modification process//N-terminal protein amino acid methylation//metabolic process//S-adenosylmethionine metabolic process//DNA repair	protein-L-isoaspartate (D-aspartate) O-methyltransferase activity//O-methyltransferase activity//methyltransferase activity//protein dimerization activity	Smc5-Smc6 complex	--
Cluster-1913.7006	42.5624	9.1209	2.2215	0.016918	--	--	--	--	--	--	--	--	--
Cluster-1913.54202	27380.2	5891.96	2.2163	0.027262	--	--	--	--	--	--	--	--	--
Cluster-1913.54757	26256.9	5678.6	2.2091	0.017975	60 kDa chaperonin ..chloroplast.. [Chrysochromulina parva]	Emiliania huxleyi culture-collection CCMP:1516 plastid, complete genome	--	Sec-independent protein translocase protein (TatC)//TCP-1/cpn60 chaperonin family//Eukaryotic integral membrane protein (DUF1751)	60 kDa chaperonin, chloroplastic OS=Emiliania huxleyi OX=2903 GN=groL PE=3 SV=1	retrograde vesicle-mediated transport, Golgi to ER	ATP binding	integral component of membrane	Mitochondrial chaperonin, Cpn60/Hsp60p
Cluster-1913.11074	57.2538	12.5203	2.2065	0.035085	vacuolar protein sorting protein 2A [Emiliania huxleyi CCMP1516]	--	charged multivesicular body protein 2A	Snf7//Fatty acid synthesis protein//RbsD / FucU transport protein family	Charged multivesicular body protein 2a OS=Mus musculus OX=10090 GN=Chmp2a PE=1 SV=1	fatty acid biosynthetic process//monosaccharide metabolic process//vacuolar transport	transferase activity, transferring acyl groups other than amino-acyl groups//isomerase activity//catalytic activity//monosaccharide binding	--	Vacuolar assembly/sorting protein DID4
Cluster-1913.28	63.9156	13.6733	2.2053	0.03714	glutathione peroxidase [Emiliania huxleyi CCMP1516]	--	--	AhpC/TSA family//Glutathione peroxidase	Glutathione peroxidase 1 OS=Sus scrofa OX=9823 GN=GPX1 PE=2 SV=2	oxidation-reduction process//obsolete peroxidase reaction//response to oxidative stress//glutathione metabolic process	glutathione peroxidase activity//antioxidant activity//oxidoreductase activity	--	Glutathione peroxidase
Cluster-1913.51614	142.637	30.9312	2.2006	0.047939	hypothetical protein EMIHUDRAFT_240879 [Emiliania huxleyi CCMP1516]	--	--	Procyclic acidic repetitive protein (PARP)//Lycopene cyclase protein	--	carotenoid biosynthetic process	oxidoreductase activity, acting on paired donors, with incorporation or reduction of molecular oxygen	membrane	--
Cluster-1913.919	47.0635	10.3605	2.1989	0.04177	hypothetical protein EMIHUDRAFT_198361 [Emiliania huxleyi CCMP1516]	--	--	Cytochrome c oxidase assembly protein COX16//LUC7 N_terminus	DnaJ homolog subfamily C member 8 OS=Homo sapiens OX=9606 GN=DNAJC8 PE=1 SV=2	mRNA splice site selection	mRNA binding	mitochondrial membrane//U1 snRNP	Predicted molecular chaperone (DnaJ superfamily)
Cluster-1913.54977	84.9369	18.4453	2.1961	0.031766	--	--	--	--	--	--	--	--	--
Cluster-1913.53787	14198.1	3099.81	2.1955	0.039772	--	--	--	--	--	--	--	--	--
Cluster-1913.53681	101648	22239.4	2.1924	0.027476	--	--	--	--	--	--	--	--	--
Cluster-1913.53757	25.942	5.65626	2.1816	0.037274	RecName: Full=Photosystem II protein D1; Short=PSII D1 protein; AltName: Full=Photosystem II Q..B.. protein; Flags: Precursor	Emiliania huxleyi culture-collection CCMP:1516 plastid, complete genome	photosystem II P680 reaction center D1 protein	Photosynthetic reaction centre protein	Photosystem II protein D1 OS=Emiliania huxleyi OX=2903 GN=psbA PE=3 SV=1	photosynthesis, light reaction//photosynthetic electron transport in photosystem II//obsolete electron transport	electron transporter, transferring electrons within the cyclic electron transport pathway of photosynthesis activity	--	--
Cluster-1913.82710	377.139	84.0165	2.1711	0.019715	predicted protein [Bathycoccus prasinos]	--	--	--	Cell wall protein ecm33 OS=Schizosaccharomyces pombe (strain 972 / ATCC 24843) OX=284812 GN=ecm33 PE=1 SV=2	--	--	--	--
Cluster-1913.53267	37393.6	8330	2.1664	0.01979	photosystem I assembly protein Ycf3 ..plastid.. [Emiliania huxleyi]	Phaeocystis globosa strain Pg-G(A) chloroplast, complete genome	--	Tetratricopeptide repeat//TPR repeat//Plant specific mitochondrial import receptor subunit TOM20//Ribosomal protein S14p/S29e//Ribosomal protein L34//Tetratricopeptide repeat//Ribosomal protein S16//Novel Ras effector 1 C-terminal SARAH (Sav/Rassf/Hpo) domain//Tetratricopeptide repeat//Plastid and cyanobacterial ribosomal protein (PSRP-3 / Ycf65)//Tetratricopeptide repeat//Tetratricopeptide repea…	Photosystem I assembly protein Ycf3 OS=Emiliania huxleyi OX=2903 GN=ycf3 PE=3 SV=1	ribosome biogenesis//translation//signal transduction//protein import into mitochondrial outer membrane	protein binding//structural constituent of ribosome	mitochondrial outer membrane translocase complex//ribosome//intracellular	--
Cluster-1913.50308	564.128	125.798	2.1631	0.045729	--	--	--	--	--	--	--	--	--
Cluster-1913.54193	128812	28843.4	2.1589	0.038355	--	--	--	--	--	--	--	--	--
Cluster-1913.51715	10040.4	2260.55	2.1511	0.039495	NADH dehydrogenase subunit 5 [Emiliania huxleyi]	--	--	Mitochondrial ATP synthase B chain precursor (ATP-synt_B)//NADH dehydrogenase subunit 5 C-terminus	NADH-ubiquinone oxidoreductase chain 5 OS=Arabidopsis thaliana OX=3702 GN=ND5 PE=2 SV=3	sodium ion transport//oxidation-reduction process//mitochondrial electron transport, NADH to ubiquinone//ATP synthesis coupled proton transport//ubiquinone biosynthetic process//proton transport//ATP synthesis coupled electron transport	NADH dehydrogenase (ubiquinone) activity//hydrogen ion transmembrane transporter activity	--	--
Cluster-1913.47866	1831.62	414.198	2.1454	0.012288	ATP synthase F0 subunit 6 ..mitochondrion.. [Emiliania huxleyi]	--	F-type H+-transporting ATPase subunit a	--	ATP synthase subunit a OS=Chondrus crispus OX=2769 GN=ATP6 PE=3 SV=1	--	--	--	ATP synthase F0 subunit 6 and related proteins
Cluster-1913.82580	112.319	25.4358	2.1429	0.0255	hypothetical protein EMIHUDRAFT_118001 [Emiliania huxleyi CCMP1516]	--	--	--	--	--	--	--	--
Cluster-1913.82203	108.072	24.3991	2.1419	0.020732	hypothetical protein EMIHUDRAFT_466520 [Emiliania huxleyi CCMP1516]	--	--	Phorbol esters/diacylglycerol binding domain (C1 domain)//Enterobacterial Ail/Lom protein//Single-strand binding protein family//OB-fold nucleic acid binding domain//Replication factor-A protein 1, N-terminal domain	Replication protein A 70 kDa DNA-binding subunit OS=Xenopus laevis OX=8355 GN=rpa1 PE=1 SV=1	DNA replication//intracellular signal transduction	single-stranded DNA binding//nucleic acid binding//DNA binding	nucleus//cell outer membrane	Single-stranded DNA-binding replication protein A (RPA), large (70 kD) subunit and related ssDNA-binding proteins
Cluster-1913.54209	49052.8	11125.5	2.1404	0.043947	hypothetical chloroplast RF45 ..chloroplast.. [Emiliania huxleyi]	Cylindrotheca closterium chloroplast, complete genome	--	IstB-like ATP binding protein//Archaeal ATPase//ATPase family associated with various cellular activities (AAA)//AAA domain (dynein-related subfamily)//AAA domain (Cdc48 subfamily)//Type II/IV secretion system protein//R3H domain//SRP54-type protein, GTPase domain//ATPase family associated with various cellular activities (AAA)//NTPase//RNA helicase//Centromere kinetochore component W//ABC transp…	Uncharacterized protein ycf45 OS=Porphyra purpurea OX=2787 GN=ycf45 PE=3 SV=1	SRP-dependent cotranslational protein targeting to membrane//tRNA threonylcarbamoyladenosine modification//kinetochore assembly//transport//mitotic nuclear division	GTP binding//RNA binding//ATPase activity//nucleic acid binding//RNA helicase activity//kinase activity//DNA binding//ATP binding//nucleotide phosphatase activity, acting on free nucleotides	--	--
Cluster-1913.19477	396.236	90.0105	2.1349	0.032889	hypothetical protein EMIHUDRAFT_444048 [Emiliania huxleyi CCMP1516]	Emiliania huxleyi CCMP1516 hypothetical protein mRNA	pyruvate dehydrogenase E1 component beta subunit	Transketolase, C-terminal domain	Pyruvate dehydrogenase E1 component subunit beta-1, mitochondrial OS=Oryza sativa subsp. japonica OX=39947 GN=Os08g0536000 PE=2 SV=1	metabolic process	catalytic activity	--	Pyruvate dehydrogenase E1, beta subunit
Cluster-1913.58237	19550.6	4468.22	2.1294	0.048354	ribosomal protein S14 ..mitochondrion.. [Emiliania huxleyi]	--	NADH-ubiquinone oxidoreductase chain 1	NADH-ubiquinone/plastoquinone oxidoreductase chain 6//Ribosomal protein S14p/S29e	NADH-ubiquinone oxidoreductase chain 1 OS=Marchantia polymorpha OX=3197 GN=ND1 PE=3 SV=2	sodium ion transport//oxidation-reduction process//mitochondrial electron transport, NADH to ubiquinone//proton transport//ubiquinone biosynthetic process//ribosome biogenesis//translation	structural constituent of ribosome//NADH dehydrogenase (ubiquinone) activity	intracellular//ribosome	--
Cluster-1913.74096	252.401	57.6334	2.1257	0.047252	hypothetical protein EMIHUDRAFT_459379 [Emiliania huxleyi CCMP1516]	Monoraphidium neglectum hypothetical protein mRNA	20S proteasome subunit beta 3	Proteasome subunit	Proteasome subunit beta type-3 OS=Picea mariana OX=3335 GN=PBC1 PE=2 SV=1	proteolysis involved in cellular protein catabolic process	threonine-type endopeptidase activity	proteasome core complex	20S proteasome, regulatory subunit beta type PSMB3/PUP3
Cluster-1913.49240	71.3136	16.2781	2.1215	0.018742	unknown [Picea sitchensis]	Leishmania mexicana MHOM/GT/2001/U1103 putative T-complex protein 1, theta subunit partial mRNA	T-complex protein 1 subunit theta	TCP-1/cpn60 chaperonin family//Propionate catabolism activator	T-complex protein 1 subunit theta OS=Bos taurus OX=9913 GN=CCT8 PE=1 SV=3	phosphorelay signal transduction system	DNA binding//phosphorelay response regulator activity//ATP binding	--	Chaperonin complex component, TCP-1 theta subunit (CCT8)
Cluster-1913.90774	343.849	78.9535	2.1189	0.021907	--	--	--	Paramyxovirinae P phosphoprotein C-terminal region//Heavy-metal-associated domain	--	transcription, DNA-templated//purine nucleobase metabolic process//metal ion transport//viral genome replication	RNA binding//metal ion binding//RNA-directed RNA polymerase activity	RNA-directed RNA polymerase complex	--
Cluster-1913.46842	106.779	24.4066	2.1183	0.045056	hypothetical protein Ctob_010973 [Chrysochromulina sp. CCMP291]	--	--	DEAD/DEAH box helicase//Ubiquitin family//Type III restriction enzyme, res subunit//Cytochrome C1 family//PhoH-like protein	Polyubiquitin (Fragment) OS=Acetabularia peniculus OX=35862 PE=3 SV=2	obsolete electron transport	DNA binding//ATP binding//nucleic acid binding//protein binding//hydrolase activity//heme binding//electron carrier activity	--	Ubiquitin and ubiquitin-like proteins
Cluster-1913.53845	1.03579e+06	240872	2.1044	0.035287	--	Emiliania huxleyi mitochondrion, complete genome	--	--	--	--	--	--	--
Cluster-1913.54042	289493	67362.2	2.1035	0.037089	--	--	--	--	--	--	--	--	--
Cluster-1913.54090	2838.91	665.566	2.0928	0.042575	cytochrome c oxidase subunit 2 ..mitochondrion.. [Chrysochromulina parva]	Kikihia sp. 'nelsonensis' isolate Knel02.NN.JDH.01 cytochrome oxidase subunit II (COII) gene, partial cds; mitochondrial	cytochrome c oxidase subunit 2	--	Cytochrome c oxidase subunit 2 OS=Marchantia polymorpha OX=3197 GN=COX2 PE=3 SV=3	--	--	--	Cytochrome c oxidase, subunit II, and related proteins
Cluster-1913.79020	400.227	94.1013	2.0864	0.01199	FAP9..RABL5, ras superfamily GTPase-like protein [Emiliania huxleyi CCMP1516]	--	--	Inositol phospholipid synthesis and fat-storage-inducing TM	--	lipid storage	--	endoplasmic reticulum membrane	--
Cluster-1913.74845	873.959	208.16	2.0688	0.049742	hypothetical protein EMIHUDRAFT_247215 [Emiliania huxleyi CCMP1516]	--	--	6,7-dimethyl-8-ribityllumazine synthase	--	riboflavin biosynthetic process	--	riboflavin synthase complex	--
Cluster-1913.63963	331.097	79.4662	2.0586	0.040059	RNA helicase UPF1, UPF2-interacting domain-containing protein [Cynara cardunculus var. scolymus]	Spizellomyces punctatus DAOM BR117 hypothetical protein (SPPG_08182), mRNA	regulator of nonsense transcripts 1	Capsid protein (F protein)//PapC N-terminal domain	Regulator of nonsense transcripts 1 homolog OS=Neurospora crassa (strain ATCC 24698 / 74-OR23-1A / CBS 708.71 / DSM 1257 / FGSC 987) OX=367110 GN=2E4.130 PE=3 SV=1	--	protein binding//structural molecule activity	viral capsid	RNA helicase nonsense mRNA reducing factor (pNORF1)
Cluster-1913.82702	1037.77	249.887	2.0554	0.017585	predicted protein [Bathycoccus prasinos]	--	--	--	Cell wall protein ecm33 OS=Schizosaccharomyces pombe (strain 972 / ATCC 24843) OX=284812 GN=ecm33 PE=1 SV=2	--	--	--	--
Cluster-1913.45152	1545.7	374.194	2.0471	0.0062828	nfx1-type zinc finger-containing protein 1 [Chrysochromulina sp. CCMP291]	--	--	Parvovirus non-structural protein NS1//IstB-like ATP binding protein//AAA domain (dynein-related subfamily)//Hepatitis C virus capsid protein//Type II/IV secretion system protein//TIP49 C-terminus//AAA domain (Cdc48 subfamily)//NTPase//SRP54-type protein, GTPase domain//Predicted AdoMet-dependent methyltransferase//ATPase family associated with various cellular activities (AAA)//Holliday junction…	Putative uncharacterized transmembrane protein DDB_G0290641 OS=Dictyostelium discoideum OX=44689 GN=DDB_G0290641 PE=4 SV=2	arginine metabolic process//spermidine biosynthetic process//sucrose metabolic process//tRNA threonylcarbamoyladenosine modification//cytoskeleton organization//galactose metabolic process//gluconeogenesis//DNA repair//viral genome replication//regulation of transcription, DNA-templated//SRP-dependent cotranslational protein targeting to membrane//proline metabolic process//streptomycin biosynthe…	GTP binding//glucokinase activity//ATP binding//structural molecule activity//FMN binding//methyltransferase activity//ATPase activity//RNA helicase activity//DNA helicase activity//actin binding//RNA binding//adenosylmethionine decarboxylase activity//four-way junction helicase activity//nucleotide phosphatase activity, acting on free nucleotides//transcription factor binding	viral capsid//Holliday junction helicase complex//replication fork//transcription factor complex	--
Cluster-1913.11991	53.1571	12.9771	2.0454	0.017387	hypothetical protein EMIHUDRAFT_457710 [Emiliania huxleyi CCMP1516]	--	--	--	--	--	--	--	--
Cluster-1913.82697	50.9024	12.1883	2.0432	0.048031	predicted protein [Bathycoccus prasinos]	--	--	--	--	--	--	--	--
Cluster-1913.27193	984.272	239.101	2.0415	0.034612	--	--	--	--	--	--	--	--	--
Cluster-1913.59218	508.225	123.513	2.0387	0.015686	hypothetical protein Ctob_005444 [Chrysochromulina sp. CCMP291]	--	--	Leucine rich repeat//NAD:arginine ADP-ribosyltransferase//Leucine Rich repeat//Commissureless//Adenylate cyclase associated (CAP) N terminal//ADP-ribosyltransferase exoenzyme	--	cytoskeleton organization//protein ADP-ribosylation//axon guidance//pathogenesis	protein binding//NAD(P)+-protein-arginine ADP-ribosyltransferase activity//actin binding	extracellular region	--
Cluster-1913.64509	154.537	37.5309	2.0343	0.03713	phosphoribosylformylglycinamidine synthase [Thraustotheca clavata]	--	capping protein (actin filament) muscle Z-line, beta	F-actin capping protein, beta subunit//Geminin	F-actin-capping protein subunit beta OS=Dictyostelium discoideum OX=44689 GN=acpA PE=1 SV=1	regulation of DNA replication//barbed-end actin filament capping	--	F-actin capping protein complex	F-actin capping protein, beta subunit
Cluster-1913.49550	300.17	73.9618	2.0206	0.02557	--	--	--	--	--	--	--	--	--
Cluster-1913.51311	65.0463	15.9661	2.017	0.038737	--	--	--	--	--	--	--	--	--
Cluster-1913.86288	55.5098	13.722	2.0096	0.047633	NAD-dependent deacetylase sirtuin 2-like protein, partial [Chrysochromulina sp. CCMP291]	--	NAD-dependent deacetylase sirtuin 2	Sir2 family	NAD-dependent protein deacetylase Sirt2 OS=Drosophila melanogaster OX=7227 GN=Sirt2 PE=3 SV=1	--	NAD+ binding	--	Sirtuin 5 and related class III sirtuins (SIR2 family)
Cluster-1913.93836	136.496	33.9179	2.0063	0.031929	predicted protein [Phaeodactylum tricornutum CCAP 1055..1]	--	--	Desulfoferrodoxin//RNA polymerase Rpb1 C-terminal repeat	--	oxidation-reduction process//transcription from RNA polymerase II promoter	DNA binding//iron ion binding//oxidoreductase activity	DNA-directed RNA polymerase II, core complex	--
Cluster-1913.58788	412.367	102.568	2.0047	0.021998	UDP-glucuronic acid decarboxylase 1 [Symbiodinium microadriaticum]	PREDICTED: Seriola lalandi dorsalis UDP-glucuronic acid decarboxylase 5-like (LOC111649218), partial mRNA	UDP-glucuronate decarboxylase	NAD dependent epimerase/dehydratase family	UDP-glucuronic acid decarboxylase 5 OS=Arabidopsis thaliana OX=3702 GN=UXS5 PE=2 SV=1	--	catalytic activity//coenzyme binding	--	dTDP-glucose 4-6-dehydratase/UDP-glucuronic acid decarboxylase
Cluster-1913.47667	6051	1511.18	2.0014	0.02511	NADH dehydrogenase subunit 1 ..mitochondrion.. [Phaeocystis antarctica]	--	NADH-ubiquinone oxidoreductase chain 1	--	NADH-ubiquinone oxidoreductase chain 1 OS=Marchantia polymorpha OX=3197 GN=ND1 PE=3 SV=2	--	--	--	NADH dehydrogenase subunit 1
Cluster-1913.3083	256.668	64.4367	1.9937	0.046699	hypothetical protein EMIHUDRAFT_226526 [Emiliania huxleyi CCMP1516]	--	--	--	--	--	--	--	--
Cluster-1913.53558	10887.8	2738.23	1.9914	0.028776	NADH dehydrogenase subunit 6 ..mitochondrion.. [Emiliania huxleyi]	--	--	NADH-ubiquinone/plastoquinone oxidoreductase chain 6//DHHC palmitoyltransferase	NADH-ubiquinone oxidoreductase chain 6 OS=Cyanidium caldarium OX=2771 GN=ND6 PE=3 SV=1	sodium ion transport//ubiquinone biosynthetic process//proton transport//oxidation-reduction process//mitochondrial electron transport, NADH to ubiquinone	NADH dehydrogenase (ubiquinone) activity//zinc ion binding	--	--
Cluster-1913.53569	9993.92	2522	1.9865	0.03255	--	--	--	RNA 2'-O ribose methyltransferase substrate binding	--	--	methyltransferase activity	--	--
Cluster-1913.70458	207.179	52.6429	1.9741	0.036637	hypothetical protein EMIHUDRAFT_444500 [Emiliania huxleyi CCMP1516]	Emiliania huxleyi CCMP1516 hypothetical protein mRNA	26S proteasome regulatory subunit T2	ATPase family associated with various cellular activities (AAA)//NTPase//Threonylcarbamoyl adenosine biosynthesis protein TsaE//AAA domain (Cdc48 subfamily)//PhoH-like protein//TIP49 C-terminus//ABC transporter//ATPase family associated with various cellular activities (AAA)//Zeta toxin//AAA domain (dynein-related subfamily)//Sigma-54 interaction domain//IstB-like ATP binding protein//Holliday ju…	26S proteasome regulatory subunit 4 homolog OS=Oryza sativa subsp. japonica OX=39947 GN=TBP2 PE=2 SV=2	tRNA threonylcarbamoyladenosine modification//regulation of transcription, DNA-templated//DNA replication//DNA recombination//DNA repair	four-way junction helicase activity//nucleotide phosphatase activity, acting on free nucleotides//ATP binding//DNA binding//kinase activity//RNA binding//DNA helicase activity//RNA helicase activity//ATPase activity//transcription factor binding	replication fork//Holliday junction helicase complex//transcription factor complex	26S proteasome regulatory complex, ATPase RPT2
Cluster-1913.50195	31.2537	7.95736	1.9726	0.03715	hypothetical protein EMIHUDRAFT_438506 [Emiliania huxleyi CCMP1516]	--	elongation factor 1-gamma	Glutathione S-transferase, N-terminal domain//Glutathione S-transferase, N-terminal domain//Glutathione S-transferase, N-terminal domain//Nickel-dependent hydrogenase	Probable elongation factor 1-gamma 1 OS=Arabidopsis thaliana OX=3702 GN=At1g09640 PE=1 SV=1	--	nickel cation binding//protein binding	--	Glutathione S-transferase
Cluster-1913.2308	28.5475	7.36765	1.9517	0.049628	--	--	--	--	--	--	--	--	--
Cluster-1913.52948	45538.8	11841.6	1.9432	0.035953	NADH dehydrogenase subunit 5 ..mitochondrion.. [Emiliania huxleyi]	Proteromonas lacertae mitochondrion, complete genome	NADH-ubiquinone oxidoreductase chain 5	--	NADH-ubiquinone oxidoreductase chain 5 OS=Chondrus crispus OX=2769 GN=ND5 PE=3 SV=1	--	--	--	NADH dehydrogenase subunits 2, 5, and related proteins
Cluster-1913.73680	2434.82	636.108	1.937	0.04677	hypothetical protein EMIHUDRAFT_440953 [Emiliania huxleyi CCMP1516]	Emiliania huxleyi CCMP1516 hypothetical protein mRNA	--	--	Protein PYP1 OS=Pyropia yezoensis OX=2788 PE=1 SV=1	--	--	--	--
Cluster-1913.56793	121.786	31.8968	1.9352	0.042072	hypothetical protein EMIHUDRAFT_236301 [Emiliania huxleyi CCMP1516]	--	--	Potassium channel Kv1.4 tandem inactivation domain	Clusterin-associated protein 1 homolog OS=Danio rerio OX=7955 GN=cluap1 PE=2 SV=2	potassium ion transport	potassium ion binding//voltage-gated potassium channel activity	voltage-gated potassium channel complex//integral component of membrane	--
Cluster-4366.0	123.462	32.3813	1.9318	0.029938	CRAL..TRIO domain-containing protein [Fragilariopsis cylindrus CCMP1102]	--	--	--	--	--	--	--	--
Cluster-1913.63892	73.4414	19.1026	1.9288	0.045577	hypothetical protein EMIHUDRAFT_446643 [Emiliania huxleyi CCMP1516]	Manduca sexta ribosomal protein S24 (rps24) mRNA, complete cds	small subunit ribosomal protein S24e	Ribosomal protein S24e	40S ribosomal protein S24 OS=Dictyostelium discoideum OX=44689 GN=rps24 PE=3 SV=1	translation//ribosome biogenesis	structural constituent of ribosome	ribosome//intracellular	40S ribosomal protein S24
Cluster-1913.32038	109.604	28.8098	1.9206	0.016227	--	--	--	--	--	--	--	--	--
Cluster-1913.53673	5496.77	1453.83	1.9188	0.039074	putative transcriptional regulator ycf27 ..plastid.. [Emiliania huxleyi]	--	--	Response regulator receiver domain//Transcriptional regulatory protein, C terminal	Probable transcriptional regulator ycf27 OS=Pyropia yezoensis OX=2788 GN=ycf27 PE=3 SV=2	regulation of transcription, DNA-templated//phosphorelay signal transduction system	DNA binding	--	--
Cluster-1913.20084	178.273	47.2494	1.9165	0.032001	--	--	--	Autophagy protein Apg6//Core histone H2A/H2B/H3/H4//Hyaluronidase protein (HylP)//Fibronectin-attachment protein (FAP)//TPR/MLP1/MLP2-like protein	--	carbohydrate metabolic process//protein import into nucleus//capsule polysaccharide biosynthetic process//autophagy	DNA binding//extracellular matrix binding//hyalurononglucosaminidase activity	extracellular region	CCAAT-binding factor, subunit C (HAP5)
Cluster-1913.57035	1757.56	467.708	1.9104	0.03885	--	--	--	--	--	--	--	--	--
Cluster-3504.5	23.5188	6.15688	1.903	0.045393	--	--	--	--	--	--	--	--	--
Cluster-1913.2874	124.152	32.988	1.9017	0.023826	hypothetical protein Ctob_006515 [Chrysochromulina sp. CCMP291]	--	--	Chlamydia cysteine-rich outer membrane protein 3	--	--	extracellular matrix structural constituent	proteinaceous extracellular matrix	--
Cluster-1913.48876	3166.97	870.591	1.863	0.03337	NADH dehydrogenase subunit 5 [Emiliania huxleyi]	--	--	--	--	--	--	--	--
Cluster-1913.18039	197.911	54.5855	1.8625	0.016896	intraflagellar transport protein 74-like protein [Chrysochromulina sp. CCMP291]	--	--	Fibrinogen alpha/beta chain family//Valyl tRNA synthetase tRNA binding arm//TMPIT-like protein//Sigma-70, non-essential region//Mitotic checkpoint protein//ABC transporter C-terminal domain//Septum formation initiator//RNA polymerase II transcription mediator complex subunit 9//Bacteriophage Mu Gam like protein//B-cell receptor-associated protein 31-like	Intraflagellar transport protein 74 homolog OS=Mus musculus OX=10090 GN=Ift74 PE=1 SV=2	isoleucine biosynthetic process//valyl-tRNA aminoacylation//valine biosynthetic process//regulation of transcription, DNA-templated//DNA-templated transcription, initiation//leucine biosynthetic process//mitotic spindle assembly checkpoint//DNA protection//platelet activation//intracellular protein transport//protein polymerization//signal transduction//cell cycle//regulation of transcription fro…	sigma factor activity//nucleotide binding//transcription factor activity, sequence-specific DNA binding//ATP binding//DNA binding//double-stranded DNA binding//protein binding, bridging//valine-tRNA ligase activity//receptor binding//RNA polymerase II transcription cofactor activity	fibrinogen complex//endoplasmic reticulum//transcription factor complex//mediator complex//cytoplasm//integral component of membrane	--
Cluster-1913.44300	2043.08	563.644	1.8583	0.011204	putative aarf domain-containing protein kinase 1-like protein [Chrysochromulina sp. CCMP291]	Emiliania huxleyi CCMP1516 putative histone H3 partial mRNA	UDP-glucose 4-epimerase	3-beta hydroxysteroid dehydrogenase/isomerase family//Formyl transferase//Protein kinase domain//Ribosomal protein S18//TrkA-N domain//MH1 domain//NAD dependent epimerase/dehydratase family//TATA box binding protein associated factor (TAF)//PCNA-associated factor//Transcription initiation factor IID, 31kD subunit//short chain dehydrogenase//Putative NAD(P)-binding//D-Ala-D-Ala carboxypeptidase 3 …	UDP-glucose 4-epimerase OS=Mus musculus OX=10090 GN=Gale PE=1 SV=1	oxidation-reduction process//protein phosphorylation//regulation of transcription, DNA-templated//metabolic process//steroid biosynthetic process//androgen metabolic process//potassium ion transport//regulation of cell cycle//estrogen metabolic process//translation//proteolysis//biosynthetic process//siroheme biosynthetic process//C21-steroid hormone metabolic process//DNA-templated transcription…	serine-type carboxypeptidase activity//oxidoreductase activity//precorrin-2 dehydrogenase activity//catalytic activity//structural constituent of ribosome//oxidoreductase activity, acting on the CH-OH group of donors, NAD or NADP as acceptor//ATP binding//chitin binding//hydroxymethyl-, formyl- and related transferase activity//coenzyme binding//protein kinase activity//3-beta-hydroxy-delta5-ster…	intracellular//nucleus//ribosome//extracellular region	UDP-glucose 4-epimerase/UDP-sulfoquinovose synthase
Cluster-1913.99667	128.475	35.704	1.8434	0.039291	adaptor protein complex 4 subunit mu [Isochrysis galbana]	--	AP-4 complex subunit mu-1	--	AP-4 complex subunit mu OS=Arabidopsis thaliana OX=3702 GN=AP4M PE=2 SV=1	--	--	--	Adaptor complexes medium subunit family
Cluster-1913.45914	145.709	40.7861	1.8343	0.030591	hypothetical protein EMIHUDRAFT_441764 [Emiliania huxleyi CCMP1516]	PREDICTED: Equus caballus ribosomal protein S15 (RPS15), mRNA	small subunit ribosomal protein S15e	Anaerobic ribonucleoside-triphosphate reductase//Surp module//DNA directed RNA polymerase, 7 kDa subunit//Mpv17 / PMP22 family//Ribosomal protein S19	40S ribosomal protein S15 OS=Podospora anserina OX=5145 GN=RPS15 PE=3 SV=1	translation//RNA processing//DNA replication//oxidation-reduction process//transcription, DNA-templated//purine nucleobase metabolic process//ribosome biogenesis//pyrimidine nucleobase metabolic process	structural constituent of ribosome//DNA binding//ribonucleoside-triphosphate reductase activity//RNA binding//oxidoreductase activity//DNA-directed RNA polymerase activity	nucleolus//integral component of membrane//ribosome	40S ribosomal protein S15
Cluster-1913.39788	611.855	172.274	1.8267	0.034303	hypothetical protein EMIHUDRAFT_444655 [Emiliania huxleyi CCMP1516]	Phytophthora sojae hypothetical protein partial mRNA	cyclin-dependent kinase 2	Tetratricopeptide repeat//Protein kinase domain//Protein tyrosine kinase//DNA polymerase (viral) N-terminal domain	Cyclin-dependent kinase 5 homolog OS=Dictyostelium discoideum OX=44689 GN=cdk5 PE=2 SV=2	DNA replication//protein phosphorylation	protein binding//ATP binding//DNA binding//DNA-directed DNA polymerase activity//protein kinase activity	DNA polymerase complex	Protein kinase PCTAIRE and related kinases
Cluster-1913.54659	85951.5	24397.8	1.8168	0.04124	NADH dehydrogenase subunit 3 [Emiliania huxleyi]	Emiliania huxleyi culture-collection CCMP:1516 mitochondrion, complete genome	NADH-ubiquinone oxidoreductase chain 3	DHHC palmitoyltransferase//NADH-ubiquinone/plastoquinone oxidoreductase, chain 3	NADH-ubiquinone oxidoreductase chain 3 OS=Reclinomonas americana OX=48483 GN=NAD3 PE=3 SV=1	sodium ion transport//ubiquinone biosynthetic process//proton transport//mitochondrial electron transport, NADH to ubiquinone//oxidation-reduction process	NADH dehydrogenase (ubiquinone) activity//zinc ion binding	--	NADH dehydrogenase subunit 3 and related proteins
Cluster-1913.38571	98.6058	27.9683	1.8165	0.033783	hypothetical protein EMIHUDRAFT_226185 [Emiliania huxleyi CCMP1516]	--	--	TIR domain//TIR domain	--	signal transduction	protein binding	--	--
Cluster-1913.69823	1020.44	294.572	1.7933	0.042147	--	--	--	--	--	--	--	--	--
Cluster-1913.49902	113.342	32.7551	1.7913	0.014227	mob kinase activator 1a [Chrysochromulina sp. CCMP291]	--	MOB kinase activator 1	Dihydrodipicolinate reductase, C-terminus	MOB kinase activator-like 1 OS=Drosophila melanogaster OX=7227 GN=mats PE=1 SV=1	lysine biosynthetic process//lysine biosynthetic process via diaminopimelate//oxidation-reduction process	4-hydroxy-tetrahydrodipicolinate reductase	--	Cell cycle-associated protein Mob1-1
Cluster-1913.72437	127.654	37.5623	1.7638	0.048991	hypothetical protein EMIHUDRAFT_459546 [Emiliania huxleyi CCMP1516]	Emiliania huxleyi CCMP1516 hypothetical protein mRNA	DNA-directed RNA polymerase II subunit RPB1	RNA polymerase Rpb1 C-terminal repeat//RNA polymerase Rpb1, domain 6//RNA polymerase Rpb1, domain 5//RNA polymerase Rpb1, domain 4//Calmodulin binding domain//RNA polymerase Rpb1, domain 2//RNA polymerase Rpb1, domain 3//Frog antimicrobial peptide//RNA polymerase Rpb1, domain 7//RNA polymerase Rpb1, domain 1	DNA-directed RNA polymerase II subunit 1 OS=Arabidopsis thaliana OX=3702 GN=NRPB1 PE=1 SV=3	purine nucleobase metabolic process//transcription, DNA-templated//transcription from RNA polymerase II promoter//defense response//pyrimidine nucleobase metabolic process//potassium ion transport	calmodulin binding//DNA-directed RNA polymerase activity//calcium-activated potassium channel activity//DNA binding	integral component of membrane//DNA-directed RNA polymerase II, core complex//extracellular region//nucleolus	RNA polymerase II, large subunit
Cluster-1913.76945	585.021	174.287	1.7457	0.036637	--	--	--	CW-type Zinc Finger	--	--	zinc ion binding	--	--
Cluster-1913.16464	182.842	54.8852	1.733	0.043319	hypothetical protein Ctob_001758 [Chrysochromulina sp. CCMP291]	--	--	Ankyrin repeat//Ankyrin repeat	cAMP-dependent protein kinase regulatory subunit OS=Blastocladiella emersonii OX=4808 GN=PKAR PE=2 SV=1	--	protein binding	--	cAMP-dependent protein kinase types I and II, regulatory subunit
Cluster-1913.55583	166.76	50.2215	1.7296	0.041206	predicted protein [Ostreococcus lucimarinus CCE9901]	--	thioredoxin 1	Thioredoxin//Redoxin	Thioredoxin H1 OS=Arabidopsis thaliana OX=3702 GN=TRX1 PE=1 SV=1	cell redox homeostasis	oxidoreductase activity	--	Thioredoxin
Cluster-1913.53912	41561.3	12555.9	1.7269	0.047581	--	--	--	--	--	--	--	--	--
Cluster-1913.55332	2906.31	883	1.7191	0.043749	elongation factor Tu, partial ..plastid.., partial [Gephyrocapsa oceanica]	Uncultured bacterium ARCTIC13_G_06 genomic sequence	elongation factor Tu	Elongation factor Tu domain 2	Elongation factor Tu, chloroplastic OS=Emiliania huxleyi OX=2903 GN=tufA PE=3 SV=1	--	GTP binding	--	Mitochondrial translation elongation factor Tu
Cluster-1913.77961	79.8104	24.2647	1.7168	0.041686	Cyanate hydratase [Symbiodinium microadriaticum]	--	cyanate lyase	Cyanate lyase C-terminal domain	Cyanate hydratase OS=Thalassiosira pseudonana OX=35128 GN=CYN PE=3 SV=1	cyanate metabolic process	--	--	--
Cluster-1913.3167	49.4255	15.9993	1.6305	0.049742	--	--	--	--	--	--	--	--	--
Cluster-1913.42279	656.787	222.817	1.5601	0.023191	hypothetical protein FisN_9Hh045 [Fistulifera solaris]	--	--	7 transmembrane receptor (rhodopsin family)	--	G-protein coupled receptor signaling pathway	G-protein coupled receptor activity	integral component of membrane	--
Cluster-1913.73653	100.898	35.4479	1.5022	0.046839	radial spoke head protein 4-like a isoform 1 [Chrysochromulina sp. CCMP291]	--	--	--	Radial spoke head protein 6 homolog A OS=Mus musculus OX=10090 GN=Rsph6a PE=1 SV=1	--	--	--	--
