# Supplementary material for: RNA-seq Insights Into the Impact of Alteromonas macleodii on Isochrysis galbana
Source: Front Microbiol. 2021 Sep 8;12:711998. doi: 10.3389/fmicb.2021.711998 (PMC8456094; doi:10.3389/fmicb.2021.711998)
Supplement: Supplementary file 4 [file Table_4.XLS]

## Sheet: Table S4
Table S4 Genes in Isocrysis galbana with significantly decrease transcript abundances in co-culture, as compared to the mono-culture.
Gene ID	Ig_Am Readcount	Ig Readcount	Log2 FoldChange	P value	Nr	Nt	KO Description	Pfam Description	Swissprot Description	BP Description	MF Description	CC Description	KOG Description
Cluster-1913.72606	0	542.644	-10.995	0.00097421	hypothetical protein EMIHUDRAFT_465093 [Emiliania huxleyi CCMP1516]	--	--	Fungal tRNA ligase phosphodiesterase domain//Zeta toxin	NEDD4-binding protein 2 OS=Homo sapiens OX=9606 GN=N4BP2 PE=1 SV=2	tRNA splicing, via endonucleolytic cleavage and ligation	RNA ligase (ATP) activity//kinase activity//ATP binding	--	--
Cluster-1913.70263	0	524.596	-10.946	0.0013476	--	--	--	Rer1 family//Nucleotidyl transferase	--	biosynthetic process	nucleotidyltransferase activity	integral component of membrane	--
Cluster-1913.55295	0	428.082	-10.653	0.0020471	hypothetical protein EMIHUDRAFT_212990 [Emiliania huxleyi CCMP1516]	--	--	50S ribosome-binding GTPase//ABC transporter//AAA domain, putative AbiEii toxin, Type IV TA system//Protein of unknown function, DUF258//ABC-2 type transporter	ABC transporter G family member 22 OS=Arabidopsis thaliana OX=3702 GN=ABCG22 PE=1 SV=1	--	ATP binding//GTPase activity//GTP binding//ATPase activity	membrane	--
Cluster-1913.33344	0	401.39	-10.56	0.0016339	--	--	--	--	--	--	--	--	--
Cluster-1913.63436	0	399.819	-10.554	0.0020781	hypothetical protein EMIHUDRAFT_438684 [Emiliania huxleyi CCMP1516]	--	--	--	--	--	--	--	--
Cluster-1913.64165	0	394.437	-10.535	0.0011962	hypothetical protein EMIHUDRAFT_252992 [Emiliania huxleyi CCMP1516]	--	--	TRAF-type zinc finger//hAT family C-terminal dimerisation region	--	--	protein dimerization activity//zinc ion binding	--	--
Cluster-1913.63007	0	379.505	-10.479	0.0017893	ABC1 family protein, partial [Emiliania huxleyi CCMP1516]	--	aarF domain-containing kinase	Protein kinase domain//FYVE zinc finger	Probable protein kinase UbiB OS=Haemophilus somnus (strain 129Pt) OX=205914 GN=ubiB PE=3 SV=1	protein phosphorylation	protein kinase activity//metal ion binding//ATP binding	--	--
Cluster-1913.92947	0	366.369	-10.428	0.0012903	hypothetical protein EMIHUDRAFT_109724 [Emiliania huxleyi CCMP1516]	--	--	UBX domain//Ubiquitin fusion degradation protein UFD1//Zn-finger in Ran binding protein and others	--	ubiquitin-dependent protein catabolic process	protein binding//zinc ion binding	--	--
Cluster-1913.55392	0	317.675	-10.223	0.0016243	hypothetical protein EMIHUDRAFT_434798 [Emiliania huxleyi CCMP1516]	--	--	--	--	--	--	--	Transcription factor, Myb superfamily
Cluster-1913.39521	0	299.209	-10.136	0.0024085	hypothetical protein EMIHUDRAFT_355967 [Emiliania huxleyi CCMP1516]	--	--	F-box-like//DNA N-6-adenine-methyltransferase (Dam)//SelR domain//Alphavirus glycoprotein J//Bacterial cellulose synthase subunit//Lantibiotic alpha//Lens epithelial cell protein LEP503//Sperm histone P2	CRAL-TRIO domain-containing protein C23B6.04c OS=Schizosaccharomyces pombe (strain 972 / ATCC 24843) OX=284812 GN=SPCC23B6.04c PE=1 SV=1	spermatogenesis//UDP-glucose metabolic process//DNA methylation on adenine//multicellular organismal development//defense response to Gram-positive bacterium//oxidation-reduction process//DNA methylation//suppression by virus of host apoptotic process	site-specific DNA-methyltransferase (adenine-specific) activity//protein binding//peptide-methionine (R)-S-oxide reductase activity//DNA binding	nucleus//membrane//nucleosome	Phosphatidylinositol transfer protein PDR16 and related proteins
Cluster-1913.51120	0	262.629	-9.9478	0.0021225	alpha-tubulin [Chloromonas sp. ANT3]	Isochrysis galbana alpha-tubulin mRNA, partial cds	tubulin alpha	Tubulin/FtsZ family, GTPase domain//DNA-binding 11 kDa phosphoprotein	Tubulin alpha-1/alpha-2 chain OS=Volvox carteri OX=3067 GN=TUBA1 PE=3 SV=1	viral protein processing	DNA binding//GTPase activity	--	Alpha tubulin
Cluster-1913.43794	0	235.886	-9.7934	0.00018256	formate-tetrahydrofolate ligase [Micractinium conductrix]	Emiliania huxleyi CCMP1516 putative methylenetetrahydrofolate dehydrogenase mRNA	formate--tetrahydrofolate ligase	Ketopantoate reductase PanE/ApbA C terminal//APJ endogenous ligand//Formate--tetrahydrofolate ligase	Formate--tetrahydrofolate ligase OS=Arabidopsis thaliana OX=3702 GN=THFS PE=2 SV=1	folic acid-containing compound biosynthetic process//oxidation-reduction process//signal transduction//glyoxylate metabolic process	ATP binding//oxidoreductase activity//NADP binding//hormone activity//apelin receptor binding//formate-tetrahydrofolate ligase activity	--	C1-tetrahydrofolate synthase
Cluster-1913.73427	0	232.472	-9.7722	0.0018165	cyclic nucleotide gated ion channel [Emiliania huxleyi CCMP1516]	--	--	Protein of unknown function (DUF3628)//Ligand-gated ion channel//Ion transport protein	Cyclic nucleotide-gated channel cone photoreceptor subunit alpha OS=Gallus gallus OX=9031 PE=2 SV=1	ion transport//synaptic transmission//signal transduction//transmembrane transport	ionotropic glutamate receptor activity//hydrolase activity, acting on acid anhydrides//ion channel activity	membrane	Cyclic nucleotide-gated cation channel CNGA1-3 and related proteins
Cluster-1913.54443	0	216.961	-9.6722	0.0027208	hypothetical protein EMIHUDRAFT_434762 [Emiliania huxleyi CCMP1516]	--	D-galacturonate reductase	Oxidoreductase family, NAD-binding Rossmann fold//Saccharopine dehydrogenase NADP binding domain	--	oxidation-reduction process	oxidoreductase activity	--	--
Cluster-1913.84964	0	211.951	-9.6388	0.0033384	leucine rich repeat family protein [Chrysochromulina sp. CCMP291]	--	--	HEAT repeat//Herpesvirus US12 family//ANTH domain//Late cornified envelope//Sex peptide (SP) family	--	epidermis development//evasion or tolerance of host defenses by virus//regulation of female receptivity, post-mating//signal transduction	phospholipid binding//protein binding//hormone activity	extracellular region	--
Cluster-1913.43847	0	208.19	-9.613	0.0038784	hypothetical protein EMIHUDRAFT_417362 [Emiliania huxleyi CCMP1516]	--	guanylate cyclase soluble subunit beta	Ectoine synthase//Adenylate and Guanylate cyclase catalytic domain	Adenylate cyclase type 9 OS=Xenopus laevis OX=8355 GN=adcy9 PE=1 SV=2	intracellular signal transduction//cyclic nucleotide biosynthetic process//ectoine biosynthetic process	ectoine synthase activity//phosphorus-oxygen lyase activity	--	Adenylyl cyclase
Cluster-1913.23884	0	186.554	-9.455	4.46e-05	copii coat protein [Chrysochromulina sp. CCMP291]	Emiliania huxleyi CCMP1516 secretory protein 23C (SEC23C), partial mRNA	protein transport protein SEC23	Sec23/Sec24 trunk domain//Sec23/Sec24 zinc finger//Sec23/Sec24 helical domain	Protein transport protein SEC23 OS=Cryptococcus neoformans var. neoformans serotype D (strain B-3501A) OX=283643 GN=SEC23 PE=3 SV=1	ER to Golgi vesicle-mediated transport//intracellular protein transport	zinc ion binding	COPII vesicle coat	Vesicle coat complex COPII, subunit SEC23
Cluster-1913.26532	0	186.35	-9.4532	0.0050376	hypothetical protein EMIHUDRAFT_230206 [Emiliania huxleyi CCMP1516]	--	--	Flavivirus RNA-directed RNA polymerase	--	purine nucleobase metabolic process	RNA-directed RNA polymerase activity//ATP binding	RNA-directed RNA polymerase complex	--
Cluster-1913.40720	0	183.631	-9.4318	3e-07	hypothetical protein Ctob_016236, partial [Chrysochromulina sp. CCMP291]	--	--	Mitochondrial 28S ribosomal protein S30 (PDCD9)//Ferrous iron transport protein B C terminus//Zinc knuckle	--	ferrous iron transport//translation//ribosome biogenesis	zinc ion binding//ferrous iron transmembrane transporter activity//nucleic acid binding//structural constituent of ribosome	integral component of membrane//mitochondrion//ribosome	--
Cluster-1913.57482	0	177.524	-9.3826	0.0042749	kinesin-like protein kif17-like protein [Chrysochromulina sp. CCMP291]	--	--	Neocarzinostatin family//BTB/POZ domain	Kelch-like protein diablo OS=Anopheles gambiae OX=7165 GN=dbo PE=3 SV=4	defense response	protein binding//DNA binding	--	--
Cluster-1913.81226	0	177.151	-9.3796	0.0042304	hypothetical protein EMIHUDRAFT_451837 [Emiliania huxleyi CCMP1516]	--	--	--	Vacuolar protein sorting-associated protein 13 OS=Drosophila melanogaster OX=7227 GN=Vps13 PE=1 SV=2	--	--	--	Vacuolar protein sorting-associated protein
Cluster-1913.38748	0	173.96	-9.3539	0.0048761	hypothetical protein EMIHUDRAFT_95980 [Emiliania huxleyi CCMP1516]	--	--	Gag polyprotein, inner coat protein p12//Tetratricopeptide repeat//Tetratricopeptide repeat//Amino-transferase class IV	--	metabolic process	catalytic activity//protein binding	viral capsid	--
Cluster-1913.92790	0	172.111	-9.3386	0.0048449	isocitrate dehydrogenase [Chrysochromulina sp. CCMP291]	Micromonas commoda isocitrate dehydrogenase (NADP+), bacteria-like protein (IDHP), partial mRNA	--	EF-hand domain pair//EF hand//Adenylate cyclase associated (CAP) N terminal//EF hand//EF-hand domain//EF-hand domain pair//Isocitrate/isopropylmalate dehydrogenase	Isocitrate dehydrogenase [NADP] OS=Mycobacterium tuberculosis (strain CDC 1551 / Oshkosh) OX=83331 GN=icd PE=3 SV=1	oxidation-reduction process//cytoskeleton organization	oxidoreductase activity, acting on the CH-OH group of donors, NAD or NADP as acceptor//actin binding//calcium ion binding	--	NADP-dependent isocitrate dehydrogenase
Cluster-1913.32192	0	170.939	-9.3289	0.00023018	hypothetical protein EMIHUDRAFT_101236 [Emiliania huxleyi CCMP1516]	--	--	Chorion family 2//Inositol polyphosphate kinase	Inositol-trisphosphate 3-kinase B OS=Homo sapiens OX=9606 GN=ITPKB PE=1 SV=5	multicellular organismal development	inositol-1,4,5-trisphosphate 3-kinase activity	chorion	1D-myo-inositol-triphosphate 3-kinase A
Cluster-1913.73426	0	165.209	-9.2796	0.0031324	cyclic nucleotide gated ion channel [Emiliania huxleyi CCMP1516]	--	--	Ion transport protein//Protein of unknown function (DUF3628)	Cyclic nucleotide-gated olfactory channel OS=Bos taurus OX=9913 GN=CNGA2 PE=1 SV=1	transmembrane transport//ion transport	ion channel activity//hydrolase activity, acting on acid anhydrides	membrane	Cyclic nucleotide-gated cation channel CNGA1-3 and related proteins
Cluster-1913.6007	0	164.053	-9.2694	0.0031587	leucine-rich repeat-containing protein 49, partial [Chrysochromulina sp. CCMP291]	--	--	Leucine rich repeat//V-type ATPase 116kDa subunit family	Leucine-rich repeat-containing protein 49 OS=Mus musculus OX=10090 GN=Lrrc49 PE=1 SV=1	proton transport//ATP hydrolysis coupled proton transport	hydrogen ion transmembrane transporter activity//protein binding	proton-transporting V-type ATPase, V0 domain	Protein phosphatase 1, regulatory subunit, and related proteins
Cluster-1913.14564	0	163.401	-9.2633	0.0035511	hypothetical protein EMIHUDRAFT_445207 [Emiliania huxleyi CCMP1516]	--	--	TolA C-terminal//C2 domain	--	transport	transporter activity//protein binding	membrane	--
Cluster-1913.69369	0	157.832	-9.2134	0.0039586	hypothetical protein PHYSODRAFT_521894 [Phytophthora sojae]	Isochrysis galbana enoyl-ACP reductase (ENR) gene, complete cds	--	Calcium-activated BK potassium channel alpha subunit//MiAMP1//Ion transport protein//Ligand-gated ion channel	Calcium-activated potassium channel slo-1 OS=Caenorhabditis elegans OX=6239 GN=slo-1 PE=1 SV=2	transmembrane transport//defense response//synaptic transmission//signal transduction//potassium ion transport//ion transport//negative regulation of growth	ion channel activity//ionotropic glutamate receptor activity//calcium-activated potassium channel activity	membrane	--
Cluster-1913.56198	0	151.333	-9.1528	0.0042443	hypothetical protein EMIHUDRAFT_240908 [Emiliania huxleyi CCMP1516]	--	--	Flavin containing amine oxidoreductase	Putative all-trans-retinol 13,14-reductase OS=Danio rerio OX=7955 GN=retsat PE=2 SV=1	oxidation-reduction process	oxidoreductase activity	--	--
Cluster-1913.60504	0	149.05	-9.1307	0.0039691	hypothetical protein EMIHUDRAFT_436008 [Emiliania huxleyi CCMP1516]	--	--	Translation initiation factor eIF3 subunit//TATA box binding protein associated factor (TAF)//Anaphylotoxin-like domain//AMP-binding enzyme//Presenilin//LIN37	Long-chain-fatty-acid--AMP ligase FadD32 OS=Mycobacterium tuberculosis (strain ATCC 25618 / H37Rv) OX=83332 GN=fadD32 PE=1 SV=1	regulation of translational initiation//metabolic process//DNA-templated transcription, initiation//cell cycle	aspartic-type endopeptidase activity//translation initiation factor activity//catalytic activity	nucleus//integral component of membrane//cytoplasm//extracellular region//eukaryotic translation initiation factor 3 complex//transcriptional repressor complex//ribosome	--
Cluster-1913.60363	0	143.21	-9.0731	0.0042754	--	--	--	F-box domain//F-box-like	--	--	protein binding	--	--
Cluster-1913.95781	0	142.629	-9.0676	0.006026	PREDICTED: pre-mRNA-processing factor 19 [Elaeis guineensis]	Emiliania huxleyi CCMP1516 hypothetical protein partial mRNA	--	Zinc-finger of the MIZ type in Nse subunit//WD domain, G-beta repeat//U-box domain	Pre-mRNA-processing factor 19 homolog 1 OS=Arabidopsis thaliana OX=3702 GN=PRP19A PE=1 SV=1	protein ubiquitination	protein binding//ubiquitin-protein transferase activity//zinc ion binding	--	mRNA splicing factor
Cluster-1913.97644	0	141.963	-9.0608	0.0066175	hypothetical protein EMIHUDRAFT_468382 [Emiliania huxleyi CCMP1516]	--	--	Serine dehydrogenase proteinase//Peptidase family S49	Na(+)/H(+) antiporter NhaA OS=Brucella abortus (strain 2308) OX=359391 GN=nhaA PE=3 SV=2	proteolysis	peptidase activity	integral component of membrane	--
Cluster-1913.30821	0	139.509	-9.0355	0.0050443	wd40 repeat-containing protein [Chrysochromulina sp. CCMP291]	--	regulatory associated protein of mTOR	WD domain, G-beta repeat	Target of rapamycin complex 1 subunit KOG1 OS=Saccharomyces cerevisiae (strain ATCC 204508 / S288c) OX=559292 GN=KOG1 PE=1 SV=2	--	protein binding	--	Guanine nucleotide binding protein MIP1
Cluster-1913.30340	0	139.1	-9.0312	0.0047243	--	Isochrysis galbana enoyl-ACP reductase (ENR) gene, complete cds	--	Developmental protein	Filamin-A OS=Mus musculus OX=10090 GN=Flna PE=1 SV=5	embryonic morphogenesis	--	tRNA-splicing ligase complex	--
Cluster-1913.56373	0	138.514	-9.0252	0.0054529	serine threonine kinase [Chrysochromulina sp. CCMP291]	--	5'-AMP-activated protein kinase, catalytic alpha subunit	Lipopolysaccharide kinase (Kdo/WaaP) family//Protein kinase domain//Protein tyrosine kinase	Serine/threonine-protein kinase Chk1 OS=Xenopus laevis OX=8355 GN=chek1 PE=1 SV=2	protein phosphorylation	ATP binding//protein kinase activity//phosphotransferase activity, alcohol group as acceptor	membrane	Serine/threonine protein kinase
Cluster-1913.96869	0	137.192	-9.0101	5.55e-05	hypothetical protein EMIHUDRAFT_459273 [Emiliania huxleyi CCMP1516]	--	anaphase-promoting complex subunit 1	--	Anaphase-promoting complex subunit 1 OS=Homo sapiens OX=9606 GN=ANAPC1 PE=1 SV=1	--	--	--	Anaphase-promoting complex (APC), subunit 1 (meiotic check point regulator/Tsg24)
Cluster-1913.100830	0	134.831	-8.9869	0.00021255	--	--	--	ZIP Zinc transporter//Fatty acid desaturase	--	lipid metabolic process//metal ion transport//transmembrane transport	metal ion transmembrane transporter activity	membrane	--
Cluster-1913.29712	0	132.725	-8.964	0.00030164	ankyrin neuronal-like protein, partial [Chrysochromulina sp. CCMP291]	--	--	HypF finger//Poly(A) polymerase central domain	--	RNA polyadenylation	zinc ion binding//polynucleotide adenylyltransferase activity	--	--
Cluster-1913.27713	0	129.325	-8.9263	0.0067977	hypothetical protein EMIHUDRAFT_109073 [Emiliania huxleyi CCMP1516]	--	--	Tetratricopeptide repeat//TPR repeat//SRP72 RNA-binding domain//Tetratricopeptide repeat//PTS system, Lactose/Cellobiose specific IIA subunit//Tetratricopeptide repeat//Tetratricopeptide repeat//Tetratricopeptide repeat//Tetratricopeptide repeat	Signal recognition particle subunit SRP72 OS=Canis lupus familiaris OX=9615 GN=SRP72 PE=1 SV=3	phosphoenolpyruvate-dependent sugar phosphotransferase system//SRP-dependent cotranslational protein targeting to membrane	7S RNA binding//protein binding	signal recognition particle	--
Cluster-1913.58768	0	128.023	-8.9114	5.06e-07	magnesium-chelatase H subunit [Klebsormidium nitens]	--	magnesium chelatase subunit H	CobN/Magnesium Chelatase//Domain of unknown function (DUF3479)	Magnesium-chelatase subunit H OS=Chlorobaculum parvum (strain NCIB 8327) OX=517417 GN=bchH PE=3 SV=2	biosynthetic process//chlorophyll metabolic process	magnesium chelatase activity	magnesium chelatase complex	--
Cluster-1913.34058	0	127.337	-8.9039	0.0072497	hypothetical protein EMIHUDRAFT_242846 [Emiliania huxleyi CCMP1516]	--	--	--	--	--	--	--	--
Cluster-1913.50364	7.06277	3402.31	-8.8521	9.08e-06	hypothetical protein EMIHUDRAFT_115314 [Emiliania huxleyi CCMP1516]	--	--	ATP synthase alpha/beta family, nucleotide-binding domain	--	--	ATP binding	--	--
Cluster-1913.74240	0	122.613	-8.8494	0.0083802	signal recognition particle 54 kda protein [Chrysochromulina sp. CCMP291]	Trichosporon asahii var. asahii CBS 2479 signal recognition particle 54 kDa protein partial mRNA	signal recognition particle subunit SRP54	Molybdopterin guanine dinucleotide synthesis protein B//SRP54-type protein, helical bundle domain//SRP54-type protein, GTPase domain//TSC-22/dip/bun family//Signal peptide binding domain//Septum formation initiator//Ethanolamine utilisation - propanediol utilisation//WD domain, G-beta repeat//50S ribosome-binding GTPase//Zeta toxin//Adenylylsulphate kinase//Protein of unknown function (DUF904)	Signal recognition particle 54 kDa protein 3 OS=Arabidopsis thaliana OX=3702 GN=SRP-54C PE=2 SV=2	regulation of transcription, DNA-templated//sulfate assimilation//Mo-molybdopterin cofactor biosynthetic process//purine nucleobase metabolic process//barrier septum assembly//cell cycle//SRP-dependent cotranslational protein targeting to membrane//FtsZ-dependent cytokinesis//cellular biogenic amine metabolic process	7S RNA binding//protein binding//adenylylsulfate kinase activity//kinase activity//ATP binding//transcription factor activity, sequence-specific DNA binding//GTP binding	cytoplasm//transcription factor complex//signal recognition particle	Signal recognition particle, subunit Srp54
Cluster-1913.61241	0	121.047	-8.8315	6.43e-05	hypothetical protein Ctob_012736 [Chrysochromulina sp. CCMP291]	--	--	Vitamin K-dependent gamma-carboxylase//Fringe-like	--	peptidyl-glutamic acid carboxylation	transferase activity, transferring glycosyl groups//gamma-glutamyl carboxylase activity	membrane	--
Cluster-1913.67362	0	120.096	-8.8181	0.0004282	hypothetical protein EMIHUDRAFT_448381 [Emiliania huxleyi CCMP1516]	--	--	BDHCT (NUC031) domain//MMPL family//Pectinesterase	Putative membrane protein YdgH OS=Bacillus subtilis (strain 168) OX=224308 GN=ydgH PE=1 SV=1	starch metabolic process//cell wall modification//DNA replication//sucrose metabolic process	ATP binding//DNA binding//pectinesterase activity//hydrolase activity, acting on acid anhydrides, in phosphorus-containing anhydrides	membrane//cell wall//nucleus	--
Cluster-1913.87288	0	118.767	-8.8035	0.0081375	aminopeptidase p [Chrysochromulina sp. CCMP291]	--	Xaa-Pro aminopeptidase	Creatinase/Prolidase N-terminal domain	Probable Xaa-Pro aminopeptidase P OS=Sordaria macrospora (strain ATCC MYA-333 / DSM 997 / K(L3346) / K-hell) OX=771870 GN=AMPP PE=3 SV=1	--	hydrolase activity	--	Xaa-Pro aminopeptidase
Cluster-1913.9350	0	118.643	-8.802	0.0051348	hypothetical protein EMIHUDRAFT_205504 [Emiliania huxleyi CCMP1516]	--	--	--	--	--	--	--	--
Cluster-1913.58741	0	115.84	-8.7671	2.26e-05	hypothetical protein Ctob_006999 [Chrysochromulina sp. CCMP291]	--	--	2Fe-2S iron-sulfur cluster binding domain	--	obsolete electron transport	electron carrier activity//iron-sulfur cluster binding	--	--
Cluster-1913.60697	0	115.429	-8.7607	1.88e-05	hypothetical protein CHLRE_11g467523v5 [Chlamydomonas reinhardtii]	--	--	--	Transposon TX1 uncharacterized 149 kDa protein OS=Xenopus laevis OX=8355 PE=4 SV=1	--	--	--	--
Cluster-1913.86357	0	114.211	-8.747	0.0070607	hypothetical protein EMIHUDRAFT_62674 [Emiliania huxleyi CCMP1516]	Emiliania huxleyi CCMP1516 hypothetical protein partial mRNA	phospholipid-translocating ATPase	Fruit fly transformer protein//Colicin pore forming domain//E1-E2 ATPase	Probable phospholipid-transporting ATPase IIB OS=Bos taurus OX=9913 GN=ATP9B PE=2 SV=1	mRNA processing//female sex differentiation//defense response to Gram-negative bacterium//cytolysis	nucleotide binding//metal ion binding	nucleus//integral component of membrane	P-type ATPase
Cluster-1913.32930	0	113.658	-8.74	0.0070112	hypothetical protein EMIHUDRAFT_101070 [Emiliania huxleyi CCMP1516]	--	stress-induced-phosphoprotein 1	HTLV Tax//Tetratricopeptide repeat//Tetratricopeptide repeat//Ribosomal protein L33//Tetratricopeptide repeat//Gammaherpesvirus capsid protein//Tetratricopeptide repeat//TPR repeat//Photosynthetic reaction centre protein	Hsp70-Hsp90 organizing protein 3 OS=Arabidopsis thaliana OX=3702 GN=HOP3 PE=2 SV=1	positive regulation of transcription, DNA-templated//photosynthetic electron transport in photosystem II//obsolete electron transport//ribosome biogenesis//translation//photosynthesis, light reaction	structural constituent of ribosome//protein binding//electron transporter, transferring electrons within the cyclic electron transport pathway of photosynthesis activity	intracellular//ribosome//viral capsid	Molecular co-chaperone STI1
Cluster-1913.44318	0	108.205	-8.6692	0.0059606	predicted protein [Micromonas pusilla CCMP1545]	--	--	Phage integrase family	--	DNA integration//DNA recombination	DNA binding	--	--
Cluster-1913.94697	0	108.018	-8.666	0.0059306	--	--	--	DDHD domain	--	--	metal ion binding	--	--
Cluster-1913.30411	0	107.598	-8.661	0.0078479	udp-sugar pyrophospharylase-like protein [Chrysochromulina sp. CCMP291]	--	--	Troponin	--	--	--	troponin complex	--
Cluster-1913.20361	0	107.449	-8.6587	0.0062903	hypothetical protein EMIHUDRAFT_456723 [Emiliania huxleyi CCMP1516]	--	cyclin-dependent kinase 2	Protein kinase domain//Protein tyrosine kinase	Dual specificity protein kinase lkh1 OS=Schizosaccharomyces pombe (strain 972 / ATCC 24843) OX=284812 GN=lkh1 PE=1 SV=3	protein phosphorylation	protein kinase activity//ATP binding	--	--
Cluster-1913.4776	0	106.4	-8.6448	0.0082676	hypothetical protein EMIHUDRAFT_40729, partial [Emiliania huxleyi CCMP1516]	--	trehalose 6-phosphate synthase/phosphatase	Chorion family 2//Trehalose-phosphatase//Glycosyltransferase family 20//Phenylacetic acid catabolic protein	Alpha,alpha-trehalose-phosphate synthase [UDP-forming] 1 OS=Arabidopsis thaliana OX=3702 GN=TPS1 PE=1 SV=1	multicellular organismal development//trehalose biosynthetic process//phenylacetate catabolic process	catalytic activity	chorion	Trehalose-6-phosphate synthase component TPS1 and related subunits
Cluster-1913.35188	0	104.293	-8.6161	0.006933	3-hydroxyacyl-CoA dehydrogenase, putative [Pythium insidiosum]	Rhodotorula graminis WP1 hypothetical protein partial mRNA	DNA replication licensing factor MCM6	Colicin-like bacteriocin tRNase domain//BED zinc finger//AAA domain (dynein-related subfamily)//Glycosyl hydrolase family 79, N-terminal domain//Zinc-binding dehydrogenase//MCM2/3/5 family//short chain dehydrogenase	3-hydroxyacyl-CoA dehydrogenase type-2 OS=Homo sapiens OX=9606 GN=HSD17B10 PE=1 SV=3	oxidation-reduction process//DNA replication//metabolic process//pathogenesis	ATPase activity//hydrolase activity, acting on glycosyl bonds//oxidoreductase activity//ATP binding//DNA binding	membrane	DNA replication licensing factor, MCM6 component
Cluster-1913.46932	0	102.967	-8.5975	0.0086112	hypothetical protein EMIHUDRAFT_433245 [Emiliania huxleyi CCMP1516]	--	--	Urea transporter	Urea transporter 1 OS=Homo sapiens OX=9606 GN=SLC14A1 PE=1 SV=2	urea transmembrane transport//urea transport	urea transmembrane transporter activity	integral component of membrane	--
Cluster-1913.44421	0	102.009	-8.5847	9.63e-06	leucine-rich repeat-containing protein 48 [Chrysochromulina sp. CCMP291]	Isochrysis galbana enoyl-ACP reductase (ENR) gene, complete cds	--	Prokaryotic metallothionein//Leucine rich repeat//Leucine Rich Repeat	Protein phosphatase 1 regulatory subunit 7 OS=Bos taurus OX=9913 GN=PPP1R7 PE=1 SV=1	--	metal ion binding//protein binding	--	Protein phosphatase 1, regulatory subunit, and related proteins
Cluster-1913.43754	0	101.287	-8.5738	9.89e-05	--	--	--	--	--	--	--	--	--
Cluster-1913.91866	0	100.671	-8.5651	0.0054787	FKBP-type peptidyl-prolyl cis-trans isomerase [Emiliania huxleyi CCMP1516]	--	FK506-binding protein 4/5	FKBP-type peptidyl-prolyl cis-trans isomerase//Procyclic acidic repetitive protein (PARP)//Dor1-like family	Peptidyl-prolyl cis-trans isomerase Mip OS=Coxiella burnetii (strain RSA 493 / Nine Mile phase I) OX=227377 GN=mip PE=1 SV=2	protein folding	--	membrane//Golgi transport complex	FKBP-type peptidyl-prolyl cis-trans isomerase
Cluster-1913.58223	0	99.5659	-8.5484	0.0068442	hypothetical protein EMIHUDRAFT_438491 [Emiliania huxleyi CCMP1516]	--	--	Pheophorbide a oxygenase//TLC ATP/ADP transporter	--	oxidation-reduction process//transport	ATP:ADP antiporter activity//chlorophyllide a oxygenase [overall] activity//ATP binding	integral component of membrane	--
Cluster-1913.86570	0	99.3695	-8.5469	0.00017846	hypothetical protein EMIHUDRAFT_420248 [Emiliania huxleyi CCMP1516]	--	--	Sigma-70, non-essential region//Tetratricopeptide repeat//DNA polymerase phi//Tetratricopeptide repeat//Integral membrane protein TerC family//MerT mercuric transport protein	Thylakoid membrane protein TERC, chloroplastic OS=Arabidopsis thaliana OX=3702 GN=TERC PE=1 SV=1	transcription, DNA-templated//DNA-templated transcription, initiation//mercury ion transport//DNA replication//regulation of transcription, DNA-templated	DNA-directed DNA polymerase activity//mercury ion transmembrane transporter activity//protein binding//transcription factor activity, sequence-specific DNA binding//sigma factor activity//DNA binding	integral component of membrane//transcription factor complex//membrane//DNA polymerase complex	--
Cluster-1913.54784	0	98.9969	-8.5397	1.36e-05	hypothetical protein EMIHUDRAFT_115090 [Emiliania huxleyi CCMP1516]	--	--	--	--	--	--	--	--
Cluster-1913.57176	0	98.3529	-8.5308	1.75e-06	hypothetical protein EMIHUDRAFT_452958 [Emiliania huxleyi CCMP1516]	--	staphylococcal nuclease domain-containing protein 1	--	Staphylococcal nuclease domain-containing protein 1 OS=Mus musculus OX=10090 GN=Snd1 PE=1 SV=1	--	--	--	Transcriptional coactivator p100
Cluster-1913.93566	0	96.5723	-8.5052	0.0082182	hsp70 nucleotide exchange factor FES1 [Selaginella moellendorffii]	--	nucleotide exchange factor SIL1	V-ATPase subunit H//HEAT repeat//Adaptin N terminal region//Metallothionein family 11//Armadillo/beta-catenin-like repeat	Hsp70 nucleotide exchange factor FES1 OS=Ustilago maydis (strain 521 / FGSC 9021) OX=237631 GN=FES1 PE=3 SV=2	ATP hydrolysis coupled proton transport//vesicle-mediated transport//intracellular protein transport	hydrolase activity, acting on acid anhydrides, catalyzing transmembrane movement of substances//protein binding//copper ion binding	vacuolar proton-transporting V-type ATPase, V1 domain//membrane coat	Armadillo/beta-catenin-like repeat-containing protein
Cluster-1913.77978	0	94.8564	-8.4793	0.0079639	aig1 family protein [Chrysochromulina sp. CCMP291]	--	--	Ubiquitin-binding zinc-finger//GAF domain//Protein of unknown function, DUF258//50S ribosome-binding GTPase//ABC transporter//IucA / IucC family	--	iron ion transport//siderophore biosynthetic process	siderophore transmembrane transporter activity//GTP binding//ATP binding//GTPase activity//ubiquitin binding//protein binding//ATPase activity	--	--
Cluster-1913.25403	0	94.565	-8.4746	0.0080372	Polyprenyl synthetase [Emiliania huxleyi CCMP1516]	--	farnesyl diphosphate synthase	Polyprenyl synthetase//zinc RING finger of MSL2//Fruit fly transformer protein	Farnesyl pyrophosphate synthase OS=Gibberella fujikuroi OX=5127 GN=FPPS PE=3 SV=1	female sex differentiation//mRNA processing//isoprenoid biosynthetic process	ubiquitin protein ligase activity	nucleus	Polyprenyl synthetase
Cluster-1913.40409	0	94.1264	-8.4682	0.0084835	mfs-type transporter, partial [Chrysochromulina sp. CCMP291]	--	--	Oxoglutarate and iron-dependent oxygenase degradation C-term//Sugar (and other) transporter//LacY proton/sugar symporter//Major Facilitator Superfamily	MFS-type transporter SLC18B1 OS=Homo sapiens OX=9606 GN=SLC18B1 PE=1 SV=1	transmembrane transport//oxidation-reduction process//transport	L-ascorbic acid binding//iron ion binding//oxidoreductase activity, acting on paired donors, with incorporation or reduction of molecular oxygen, 2-oxoglutarate as one donor, and incorporation of one atom each of oxygen into both donors//transmembrane transporter activity	integral component of membrane//membrane	Vesicular amine transporter
Cluster-1913.35850	0	93.6128	-8.4608	0.00014299	predicted protein [Micromonas pusilla CCMP1545]	--	solute carrier family 30 (zinc transporter), member 5/7	Cation efflux family//Ribulose bisphosphate carboxylase large chain, catalytic domain//EamA-like transporter family//Potassium channel Kv1.4 tandem inactivation domain//Transglycosylase associated protein//SET domain	Zinc transporter 5 OS=Mus musculus OX=10090 GN=Slc30a5 PE=1 SV=1	transmembrane transport//cation transport//potassium ion transport	potassium ion binding//magnesium ion binding//cation transmembrane transporter activity//protein binding//voltage-gated potassium channel activity	integral component of membrane//voltage-gated potassium channel complex//membrane	Putative Zn2+ transporter MSC2 (cation diffusion facilitator superfamily)
Cluster-1913.57177	0	92.2151	-8.4384	0.0083179	dek1-calpain-like protein [Chrysochromulina sp. CCMP291]	--	--	Calpain family cysteine protease//SmpA / OmlA family//Snake toxin//Peptidase S68	Calpain-D OS=Drosophila melanogaster OX=7227 GN=sol PE=1 SV=2	pathogenesis//cellular response to DNA damage stimulus//proteolysis//apoptotic process	calcium-dependent cysteine-type endopeptidase activity	outer membrane//extracellular region//intracellular	Cytosolic Ca2+-dependent cysteine protease (calpain), large subunit (EF-Hand protein superfamily)
Cluster-1913.78356	0	91.9874	-8.4351	0.0077017	hypothetical protein EMIHUDRAFT_204262 [Emiliania huxleyi CCMP1516]	--	--	Leucine Rich Repeat//IQ calmodulin-binding motif//Lysyl oxidase//Leucine rich repeat	NLR family CARD domain-containing protein 3 OS=Homo sapiens OX=9606 GN=NLRC3 PE=1 SV=2	oxidation-reduction process	protein binding//oxidoreductase activity, acting on the CH-NH2 group of donors, oxygen as acceptor//copper ion binding	--	--
Cluster-1913.101153	0	90.0208	-8.4043	0.0013206	hypothetical protein EMIHUDRAFT_40729, partial [Emiliania huxleyi CCMP1516]	--	trehalose 6-phosphate synthase/phosphatase	Trehalose-phosphatase//Chorion family 2//Glycosyltransferase family 20	Alpha,alpha-trehalose-phosphate synthase [UDP-forming] 1 OS=Arabidopsis thaliana OX=3702 GN=TPS1 PE=1 SV=1	trehalose biosynthetic process//multicellular organismal development	catalytic activity	chorion	Trehalose-6-phosphate synthase component TPS1 and related subunits
Cluster-1913.56689	0.243544	165.576	-8.4041	0.0024156	hypothetical protein EMIHUDRAFT_101622 [Emiliania huxleyi CCMP1516]	--	--	--	Disintegrin and metalloproteinase domain-containing protein 23 OS=Mus musculus OX=10090 GN=Adam23 PE=1 SV=1	--	--	--	Meltrins, fertilins and related Zn-dependent metalloproteinases of the ADAMs family
Cluster-1913.62229	0	90.0995	-8.403	0.00044236	hypothetical protein EMIHUDRAFT_453362 [Emiliania huxleyi CCMP1516]	--	--	--	--	--	--	--	--
Cluster-1913.41767	0	89.4318	-8.3946	9.54e-06	hypothetical protein EMIHUDRAFT_450002 [Emiliania huxleyi CCMP1516]	--	--	EamA-like transporter family//UAA transporter family	Solute carrier family 35 member C2 OS=Homo sapiens OX=9606 GN=SLC35C2 PE=1 SV=2	transmembrane transport	--	membrane//integral component of membrane	Predicted integral membrane protein
Cluster-1913.70088	0	88.8102	-8.3843	0.0015069	ubiquitin domain containing protein, partial [Chrysochromulina sp. CCMP291]	--	--	Ubiquitin carboxyl-terminal hydrolase	Ubiquitin carboxyl-terminal hydrolase 24 OS=Mus musculus OX=10090 GN=Usp24 PE=1 SV=1	protein deubiquitination	ubiquitinyl hydrolase activity	--	--
Cluster-1913.85572	0	88.3185	-8.3762	0.0096612	copper-transporting ATPase HMA4-like [Quercus suber]	--	Cu+-exporting ATPase	Heavy-metal-associated domain//Protein of unknown function (DUF3628)//E1-E2 ATPase	Copper-transporting ATPase HMA4 OS=Oryza sativa subsp. japonica OX=39947 GN=HMA4 PE=1 SV=1	metal ion transport	hydrolase activity, acting on acid anhydrides//metal ion binding//nucleotide binding	--	Cation transport ATPase
Cluster-1913.58769	0	88.2827	-8.3742	0.00018552	hypothetical protein CHLRE_11g477625v5 [Chlamydomonas reinhardtii]	--	magnesium chelatase subunit H	CobN/Magnesium Chelatase//Domain of unknown function (DUF3479)	Magnesium-chelatase subunit H OS=Chlorobaculum parvum (strain NCIB 8327) OX=517417 GN=bchH PE=3 SV=2	chlorophyll metabolic process//biosynthetic process	magnesium chelatase activity	magnesium chelatase complex	--
Cluster-1913.38725	0	87.9333	-8.3697	0.0083363	--	--	--	Plexin repeat//EGF-like domain	--	--	protein binding	membrane	--
Cluster-1913.78800	0	87.0334	-8.3558	0.00049371	exostosin-like glycosyltransferase, partial [Chrysochromulina sp. CCMP291]	--	--	Spumavirus gag protein	--	viral entry into host cell//microtubule-dependent intracellular transport of viral material towards nucleus//viral release from host cell	--	host cell nucleus//viral capsid//host cytoskeleton//host cell cytoplasm	--
Cluster-1913.56726	0	86.9709	-8.3536	0.00021243	--	--	--	GRIP domain//Neurotransmitter-gated ion-channel ligand binding domain	Gamma-aminobutyric acid receptor subunit beta OS=Lymnaea stagnalis OX=6523 PE=2 SV=1	protein targeting to Golgi//ion transport//transport	protein binding//extracellular ligand-gated ion channel activity	membrane	--
Cluster-1913.50825	0	86.8852	-8.3512	7.74e-06	hypothetical protein EMIHUDRAFT_451393 [Emiliania huxleyi CCMP1516]	--	--	RNA recognition motif. (a.k.a. RRM, RBD, or RNP domain)//RNA binding domain//Calcium-dependent channel, 7TM region, putative phosphate	--	regulation of RNA metabolic process//mRNA catabolic process	nucleic acid binding//poly(A)-specific ribonuclease activity//metal ion binding//RNA binding	membrane//nucleus//cytoplasm	--
Cluster-1913.20595	0	86.2778	-8.3414	0.0085295	hypothetical protein EMIHUDRAFT_456468 [Emiliania huxleyi CCMP1516]	Emiliania huxleyi CCMP1516 hypothetical protein mRNA	vesicle-fusing ATPase	NB-ARC domain//Holliday junction DNA helicase ruvB N-terminus//RNA helicase//Type III restriction enzyme, res subunit//IstB-like ATP binding protein//AAA domain (dynein-related subfamily)//Sigma-54 interaction domain//ABC transporter//ATPase family associated with various cellular activities (AAA)//TIP49 C-terminus//PhoH-like protein//AAA domain (Cdc48 subfamily)//Threonylcarbamoyl adenosine bios…	Vesicle-fusing ATPase OS=Dictyostelium discoideum OX=44689 GN=nsfA PE=1 SV=1	regulation of transcription, DNA-templated//DNA recombination//DNA repair//tRNA threonylcarbamoyladenosine modification	RNA helicase activity//DNA helicase activity//ATPase activity//hydrolase activity//transcription factor binding//four-way junction helicase activity//ADP binding//DNA binding//ATP binding//RNA binding	transcription factor complex//replication fork//Holliday junction helicase complex	AAA+-type ATPase
Cluster-1913.81955	0	84.9654	-8.32	0.0082968	hypothetical protein EMIHUDRAFT_449118 [Emiliania huxleyi CCMP1516]	--	--	Carbamoyl-phosphate synthase L chain, ATP binding domain//Tyrosine hydroxylase N terminal//Adenylate cyclase associated (CAP) N terminal	Hydroxyproline O-arabinosyltransferase 2 OS=Arabidopsis thaliana OX=3702 GN=HPAT2 PE=1 SV=1	oxidation-reduction process//tyrosine metabolic process//cytoskeleton organization	ATP binding//actin binding//tyrosine 3-monooxygenase activity	--	--
Cluster-1913.57100	0	85.0446	-8.3197	0.00099381	hypothetical protein EMIHUDRAFT_451787 [Emiliania huxleyi CCMP1516]	--	--	Casein kinase II regulatory subunit//MMPL family	Putative membrane protein SCO6666 OS=Streptomyces coelicolor (strain ATCC BAA-471 / A3(2) / M145) OX=100226 GN=SCO6666 PE=3 SV=1	regulation of protein kinase activity	protein kinase regulator activity	membrane//protein kinase CK2 complex	--
Cluster-1913.80303	0	83.2397	-8.2917	0.00012065	hypothetical protein EMIHUDRAFT_116832 [Emiliania huxleyi CCMP1516]	Emiliania huxleyi CCMP1516 hypothetical protein partial mRNA	exportin-2 (importin alpha re-exporter)	CAS/CSE protein, C-terminus//Cse1//Armadillo/beta-catenin-like repeat//Importin-beta N-terminal domain	Exportin-2 OS=Oreochromis niloticus OX=8128 GN=cse1l PE=2 SV=1	intracellular protein transport	Ran GTPase binding//protein binding	--	Nuclear export receptor CSE1/CAS (importin beta superfamily)
Cluster-1913.81287	0	83.2723	-8.2914	0.011035	hypothetical protein EMIHUDRAFT_434731 [Emiliania huxleyi CCMP1516]	--	--	WW domain//Tymovirus endopeptidase	NEDD4-like E3 ubiquitin-protein ligase WWP2 OS=Mus musculus OX=10090 GN=Wwp2 PE=1 SV=1	proteolysis//viral process	protein binding//cysteine-type endopeptidase activity	--	Ubiquitin protein ligase RSP5/NEDD4
Cluster-1913.35638	0	83.1143	-8.2873	1.03e-05	lysosomal alpha-mannosidase-like protein [Chrysochromulina sp. CCMP291]	--	alpha-mannosidase	Alpha mannosidase, middle domain//Glycosyl hydrolases family 38 C-terminal domain//Glycosyl hydrolases family 38 N-terminal domain	Lysosomal alpha-mannosidase OS=Macaca fascicularis OX=9541 GN=MAN2B1 PE=2 SV=1	carbohydrate metabolic process//mannose metabolic process	alpha-mannosidase activity//hydrolase activity, hydrolyzing O-glycosyl compounds//zinc ion binding//mannosidase activity	--	Glycosyl hydrolase, family 38 - alpha-mannosidase
Cluster-1913.76988	0	82.9284	-8.2859	0.00057018	cellulase, partial [Chrysochromulina sp. CCMP291]	--	--	Cellulase (glycosyl hydrolase family 5)	--	carbohydrate metabolic process	hydrolase activity, hydrolyzing O-glycosyl compounds	--	--
Cluster-1913.48910	0	81.907	-8.2677	0.0069841	leucine-rich repeat-containing protein 46 [Chrysochromulina sp. CCMP291]	--	--	Leucine Rich Repeat//Zinc-binding domain of primase-helicase//Leucine rich repeat	Leucine-rich repeat-containing protein 46 OS=Mus musculus OX=10090 GN=Lrrc46 PE=1 SV=2	transcription, DNA-templated//DNA replication, synthesis of RNA primer	DNA primase activity//zinc ion binding//helicase activity//protein binding	nucleolus//replication fork	--
Cluster-1913.51532	0	81.7657	-8.2652	0.0096001	hypothetical protein EMIHUDRAFT_470808 [Emiliania huxleyi CCMP1516]	--	heat shock transcription factor, other eukaryote	Hpt domain//Interleukin 4//HSF-type DNA-binding	Heat stress transcription factor B-2b OS=Oryza sativa subsp. japonica OX=39947 GN=HSFB2B PE=2 SV=1	signal transduction//immune response//phosphorelay signal transduction system//cell proliferation//growth//regulation of transcription, DNA-templated	interleukin-4 receptor binding//sequence-specific DNA binding//signal transducer activity//transcription factor activity, sequence-specific DNA binding//growth factor activity	nucleus//transcription factor complex//extracellular region//interleukin-4 receptor complex	Heat shock transcription factor
Cluster-1913.29406	0	80.9655	-8.251	0.0090681	hypothetical protein EMIHUDRAFT_456451 [Emiliania huxleyi CCMP1516]	Isochrysis galbana enoyl-ACP reductase (ENR) gene, complete cds	--	Methyl-CpG binding domain	--	--	DNA binding	nucleus	--
Cluster-1913.38602	0	80.6299	-8.2451	8.28e-06	--	--	--	--	--	--	--	--	--
Cluster-1913.13751	0	80.5327	-8.2431	0.010669	--	--	--	Bacterial export proteins, family 1	--	protein targeting	--	membrane	--
Cluster-1913.39048	0	80.3258	-8.2385	0.0013783	adenosylmethionine-8-amino-7-oxononanoate aminotransferase [Chrysochromulina sp. CCMP291]	Arthrobacter sp. PAMC25486, complete genome	bifunctional dethiobiotin synthetase / adenosylmethionine---8-amino-7-oxononanoate aminotransferase	Aminotransferase class-III//Beta-eliminating lyase	Adenosylmethionine-8-amino-7-oxononanoate aminotransferase OS=Salmonella typhimurium (strain LT2 / SGSC1412 / ATCC 700720) OX=99287 GN=bioA PE=3 SV=2	cellular amino acid metabolic process	lyase activity//pyridoxal phosphate binding//transaminase activity	--	Ornithine aminotransferase
Cluster-1913.97691	0	79.9775	-8.2323	0.0086305	hypothetical protein Ctob_000514 [Chrysochromulina sp. CCMP291]	Isochrysis galbana enoyl-ACP reductase (ENR) gene, complete cds	--	--	--	--	--	--	--
Cluster-1913.21744	0	79.5437	-8.2261	0.00010369	hypothetical protein EMIHUDRAFT_447919 [Emiliania huxleyi CCMP1516]	--	DNA methyltransferase 1-associated protein 1	Vps16, N-terminal region//DNA methyltransferase 1-associated protein 1 (DMAP1)//Vps16, C-terminal region	SWR1-complex protein 4 OS=Arabidopsis thaliana OX=3702 GN=SWC4 PE=1 SV=1	intracellular protein transport//negative regulation of transcription, DNA-templated	--	cytoplasm//nucleus	DNA methyltransferase 1-associated protein-1
Cluster-1913.29446	0.487088	212.587	-8.2209	0.00053708	hypothetical protein Ctob_004832 [Chrysochromulina sp. CCMP291]	Emiliania huxleyi CCMP1516 hypothetical protein partial mRNA	--	Structural protein 2	--	--	structural molecule activity	--	--
Cluster-1913.20519	0	78.9307	-8.2135	3.38e-05	hypothetical protein EMIHUDRAFT_112289 [Emiliania huxleyi CCMP1516]	--	--	Rubivirus non-structural protein//Cytochrome c oxidase subunit VIIc//WW domain//Homeobox associated leucine zipper	--	mitochondrial electron transport, cytochrome c to oxygen//proton transport//purine nucleobase metabolic process//regulation of transcription, DNA-templated//proteolysis	cytochrome-c oxidase activity//sequence-specific DNA binding//nucleoside-triphosphatase activity//transcription factor activity, sequence-specific DNA binding//cysteine-type endopeptidase activity//hydrolase activity, acting on acid anhydrides//RNA-directed RNA polymerase activity//protein binding	RNA-directed RNA polymerase complex//respiratory chain complex IV//transcription factor complex	--
Cluster-1913.51169	0	78.5592	-8.2061	0.0097881	hydroxyacyl-coenzyme a mitochondrial precursor [Chrysochromulina sp. CCMP291]	--	3-hydroxybutyryl-CoA dehydrogenase	NAD binding domain of 6-phosphogluconate dehydrogenase//3-hydroxyacyl-CoA dehydrogenase, C-terminal domain//Domain of unknown function (DUF3479)//D-isomer specific 2-hydroxyacid dehydrogenase, NAD binding domain//Pyridine nucleotide-disulphide oxidoreductase//Pyridine nucleotide-disulphide oxidoreductase//3-hydroxyacyl-CoA dehydrogenase, NAD binding domain//UDP-glucose/GDP-mannose dehydrogenase f…	Hydroxyacyl-coenzyme A dehydrogenase, mitochondrial OS=Rattus norvegicus OX=10116 GN=Hadh PE=2 SV=1	isoleucine catabolic process//lysine catabolic process//valine catabolic process//chlorophyll metabolic process//pentose-phosphate shunt//tryptophan metabolic process//leucine catabolic process//oxidation-reduction process//fatty acid biosynthetic process//fatty acid metabolic process//benzoate metabolic process//D-gluconate metabolic process	oxidoreductase activity, acting on the CH-OH group of donors, NAD or NADP as acceptor//3-hydroxyacyl-CoA dehydrogenase activity//phosphogluconate dehydrogenase (decarboxylating) activity//oxidoreductase activity//magnesium chelatase activity//NAD binding	magnesium chelatase complex	Hydroxyacyl-CoA dehydrogenase/enoyl-CoA hydratase
Cluster-1913.95565	0	77.6458	-8.1912	0.00027299	hypothetical protein EMIHUDRAFT_350242 [Emiliania huxleyi CCMP1516]	--	--	Coronavirus nucleocapsid protein//PPIC-type PPIASE domain//EF-hand domain pair//EF-hand domain//Anti-sigma-K factor rskA//AP-1 complex-associated regulatory protein	--	regulation of Arp2/3 complex-mediated actin nucleation//vesicle targeting, trans-Golgi to endosome//negative regulation of substrate adhesion-dependent cell spreading//negative regulation of cell motility	calcium ion binding//AP-1 adaptor complex binding//isomerase activity	plasma membrane//viral nucleocapsid//integral component of membrane	Uncharacterized conserved protein
Cluster-1913.45235	0	77.3639	-8.184	0.0099138	fructose- -bisphosphatase [Chrysochromulina sp. CCMP291]	--	--	Herpesvirus UL46 protein//Ubiquitin family	NPL4-like protein 1 OS=Arabidopsis thaliana OX=3702 GN=At3g63000 PE=1 SV=1	regulation of transcription, DNA-templated	protein binding	--	Predicted methyltransferase
Cluster-1913.31382	0	77.2632	-8.1832	0.010648	hypothetical protein EMIHUDRAFT_363397 [Emiliania huxleyi CCMP1516]	--	--	Glycosyl hydrolase family 3 N terminal domain//Glycosyl hydrolase family 3 C-terminal domain//Pyridoxal phosphate biosynthetic protein PdxA	Probable beta-glucosidase D OS=Aspergillus niger (strain CBS 513.88 / FGSC A1513) OX=425011 GN=bglD PE=3 SV=2	vitamin B6 metabolic process//oxidation-reduction process//carbohydrate metabolic process//pyridoxine biosynthetic process	4-hydroxythreonine-4-phosphate dehydrogenase activity//hydrolase activity, hydrolyzing O-glycosyl compounds//NAD binding	--	--
Cluster-1913.89793	0	75.9427	-8.1587	0.0094502	--	--	--	Tryptophanase operon leader peptide	--	regulation of DNA-templated transcription, termination//transcriptional attenuation by ribosome	--	--	--
Cluster-1913.59943	0	75.6238	-8.1532	0.00084495	Leucine-rich repeat protein SHOC-2 [Symbiodinium microadriaticum]	--	--	Methyltransferase domain	--	metabolic process	methyltransferase activity	--	--
Cluster-1913.21003	0	75.362	-8.1476	0.011885	hypothetical protein EMIHUDRAFT_631866 [Emiliania huxleyi CCMP1516]	--	GTP-binding protein	Archaeal ATPase//RNA helicase//50S ribosome-binding GTPase//ABC transporter//Ras family//Guanylate-binding protein, N-terminal domain//Ferrous iron transport protein B//ADP-ribosylation factor family//Ras of Complex, Roc, domain of DAPkinase//Protein of unknown function, DUF258//AIG1 family	GTPase Der OS=Hyphomonas neptunium (strain ATCC 15444) OX=228405 GN=der PE=3 SV=1	small GTPase mediated signal transduction//ferrous iron transport	ATP binding//RNA helicase activity//GTPase activity//ATPase activity//RNA binding//ferrous iron transmembrane transporter activity//GTP binding	integral component of membrane	Mitochondrial GTPase
Cluster-1913.75852	0	75.0148	-8.1403	0.0095035	hypothetical protein EMIHUDRAFT_62642 [Emiliania huxleyi CCMP1516]	--	--	Cytochrome b(C-terminal)/b6/petD//Armadillo/beta-catenin-like repeat//LIM domain//HEAT repeat//Myosin head (motor domain)	Unconventional myosin-VI OS=Homo sapiens OX=9606 GN=MYO6 PE=1 SV=4	obsolete electron transport	oxidoreductase activity//ATP binding//protein binding//zinc ion binding//electron carrier activity//motor activity	membrane//myosin complex	Myosin class VI heavy chain
Cluster-1913.16658	0	74.959	-8.1398	0.0079579	hypothetical protein GPECTOR_5g426 [Gonium pectorale]	Emiliania huxleyi CCMP1516 hypothetical protein partial mRNA	pre-mRNA-processing factor 19	U-box domain//Zinc-finger of the MIZ type in Nse subunit//WD domain, G-beta repeat	Pre-mRNA-processing factor 19 OS=Oryza sativa subsp. japonica OX=39947 GN=PRP19 PE=2 SV=1	protein ubiquitination	protein binding//ubiquitin-protein transferase activity//zinc ion binding	--	mRNA splicing factor
Cluster-1913.24313	0	74.7937	-8.1371	0.0021524	vacuolar protein sorting 54 [Emiliania huxleyi CCMP1516]	--	--	Vps54-like protein	Vacuolar protein sorting-associated protein 54 OS=Rattus norvegicus OX=10116 GN=Vps54 PE=2 SV=1	retrograde transport, endosome to Golgi	--	--	--
Cluster-1913.23895	0	74.54	-8.1316	0.014641	copii coat protein [Chrysochromulina sp. CCMP291]	Emiliania huxleyi CCMP1516 secretory protein 23C (SEC23C), partial mRNA	protein transport protein SEC23	Sec23/Sec24 trunk domain//Sec23/Sec24 zinc finger//Sec23/Sec24 helical domain	Protein transport protein SEC23 OS=Coccidioides immitis (strain RS) OX=246410 GN=SEC23 PE=3 SV=1	intracellular protein transport//ER to Golgi vesicle-mediated transport	zinc ion binding	COPII vesicle coat	Vesicle coat complex COPII, subunit SEC23
Cluster-1913.44245	0	73.8347	-8.118	0.011154	hypothetical protein EMIHUDRAFT_441845 [Emiliania huxleyi CCMP1516]	--	--	Extracellular link domain	Probable endoplasmic reticulum-Golgi intermediate compartment protein 3 OS=Dictyostelium discoideum OX=44689 GN=ergic3 PE=3 SV=1	cell adhesion	hyaluronic acid binding	--	--
Cluster-1913.22973	0	73.6651	-8.1146	0.014158	hypothetical protein ACHHYP_14408 [Achlya hypogyna]	--	--	--	--	--	--	--	--
Cluster-1913.51478	0	73.2393	-8.1071	5.03e-05	hypothetical protein EMIHUDRAFT_442526 [Emiliania huxleyi CCMP1516]	--	--	--	--	--	--	--	--
Cluster-1913.37995	0	71.746	-8.0764	2.17e-05	biotin synthase [Chrysochromulina sp. CCMP291]	Emiliania huxleyi CCMP1516 biotin synthase, BioB mRNA	biotin synthase	Radical SAM superfamily	Biotin synthase, mitochondrial OS=Arabidopsis thaliana OX=3702 GN=BIO2 PE=1 SV=1	--	catalytic activity//iron-sulfur cluster binding	--	Biotin synthase
Cluster-1913.62114	0	71.288	-8.0669	8.15e-06	putative DNA topoisomerase II [Emiliania huxleyi CCMP1516]	--	DNA topoisomerase II	DNA gyrase/topoisomerase IV, subunit A//DNA gyrase B//Herpesviridae UL52/UL70 DNA primase	DNA topoisomerase 2-alpha OS=Mus musculus OX=10090 GN=Top2a PE=1 SV=2	DNA topological change//transcription, DNA-templated//DNA replication, synthesis of RNA primer//DNA replication	DNA primase activity//DNA topoisomerase type II (ATP-hydrolyzing) activity//ATP binding//DNA binding	replication fork//nucleolus	DNA topoisomerase type II
Cluster-1913.21712	0	70.6839	-8.0537	0.011076	hypothetical protein H257_15509 [Aphanomyces astaci]	--	ubiquitin carboxyl-terminal hydrolase 4/11/15	Ubiquitin carboxyl-terminal hydrolase	Ubiquitin carboxyl-terminal hydrolase 11 OS=Homo sapiens OX=9606 GN=USP11 PE=1 SV=3	protein deubiquitination	ubiquitinyl hydrolase activity	--	Ubiquitin C-terminal hydrolase
Cluster-1913.18639	0	69.5818	-8.0332	0.00077328	nfx1-type zinc finger-containing protein 1 [Chrysochromulina sp. CCMP291]	Luteipulveratus mongoliensis strain MN07-A0370 genome	--	Mediator complex subunit 3 fungal//Viral (Superfamily 1) RNA helicase//Torsin//ATPase family associated with various cellular activities (AAA)//Tubulin-specific chaperone C N-terminal domain//NTPase//Carbohydrate binding domain (family 19)//PhoH-like protein//ATPase family associated with various cellular activities (AAA)//ABC transporter//NADH pyrophosphatase zinc ribbon domain//AAA domain (dyne…	Putative uncharacterized transmembrane protein DDB_G0290641 OS=Dictyostelium discoideum OX=44689 GN=DDB_G0290641 PE=4 SV=2	regulation of transcription from RNA polymerase II promoter//DNA recombination//DNA repair//chitin catabolic process	RNA polymerase II transcription cofactor activity//RNA binding//chitin binding//four-way junction helicase activity//nucleotide phosphatase activity, acting on free nucleotides//ATP binding//tubulin binding//hydrolase activity//metal ion binding//RNA helicase activity//ATPase activity	Holliday junction helicase complex//replication fork//tubulin complex//mediator complex	--
Cluster-1913.56283	0	69.0365	-8.0214	0.0010915	chloroplast sedoheptulose-1,7-bisphosphatase [Prymnesium parvum]	Emiliania huxleyi CCMP1516 hypothetical protein mRNA	sedoheptulose-bisphosphatase	Fructose-1-6-bisphosphatase	Sedoheptulose-1,7-bisphosphatase, chloroplastic OS=Spinacia oleracea OX=3562 PE=2 SV=1	gluconeogenesis//fructose metabolic process//pentose-phosphate shunt//mannose metabolic process//carbon utilization//glycolytic process//carbohydrate metabolic process	fructose 1,6-bisphosphate 1-phosphatase activity//phosphoric ester hydrolase activity	--	Fructose-1,6-bisphosphatase
Cluster-1913.53571	0	68.6474	-8.0127	0.012413	Translin-associated factor X-interacting 1 [Chlorella sorokiniana]	--	--	Transmembrane protein//NADH pyrophosphatase zinc ribbon domain	--	--	hydrolase activity//metal ion binding	integral component of membrane	--
Cluster-1913.2918	0	68.3515	-8.0074	9.61e-05	hypothetical protein EMIHUDRAFT_449248 [Emiliania huxleyi CCMP1516]	Aureococcus anophagefferens hypothetical protein (RRL2), partial mRNA	ribonucleoside-diphosphate reductase subunit M1	Ribonucleotide reductase, all-alpha domain//Ribonucleotide reductase, barrel domain	Ribonucleoside-diphosphate reductase large subunit OS=Arabidopsis thaliana OX=3702 GN=RNR1 PE=1 SV=1	pyrimidine nucleobase metabolic process//purine nucleobase metabolic process//deoxyribonucleoside diphosphate metabolic process//oxidation-reduction process//DNA replication	ribonucleoside-diphosphate reductase activity, thioredoxin disulfide as acceptor//ATP binding	ribonucleoside-diphosphate reductase complex	Ribonucleotide reductase, alpha subunit
Cluster-1913.19287	0	68.2458	-8.0036	0.010478	hypothetical protein EMIHUDRAFT_468985 [Emiliania huxleyi CCMP1516]	--	--	Nuclear transition protein 2//hAT family C-terminal dimerisation region	Hepatocyte growth factor OS=Homo sapiens OX=9606 GN=HGF PE=1 SV=2	spermatogenesis	DNA binding//protein dimerization activity	nucleosome//nucleus	--
Cluster-1913.15818	0	67.9355	-7.998	0.010498	vesicle transport through interaction with t-snares [Emiliania huxleyi CCMP1516]	--	--	Divalent cation transporter	--	cation transport	cation transmembrane transporter activity	--	--
Cluster-1913.91574	0	67.2634	-7.9834	0.013746	hypothetical protein AURANDRAFT_64216 [Aureococcus anophagefferens]	--	--	--	--	--	--	--	--
Cluster-1913.29825	0	66.4871	-7.9663	0.01146	hypothetical protein EMIHUDRAFT_97878 [Emiliania huxleyi CCMP1516]	--	protein XRP2	--	Protein XRP2 OS=Xenopus laevis OX=8355 GN=rp2 PE=2 SV=3	--	--	--	--
Cluster-1913.67830	0	65.7841	-7.9523	0.00071811	pathogenesis-related transcriptional activator [Chrysochromulina sp. CCMP291]	--	--	--	--	--	--	--	--
Cluster-1913.58128	0	65.4406	-7.9427	0.011224	putative PAS domain protein [Emiliania huxleyi CCMP1516]	--	non-specific serine/threonine protein kinase	PAS fold//Anti-sigma-K factor rskA//PAS fold//Centromere protein B dimerisation domain	Phototropin-2 OS=Arabidopsis thaliana OX=3702 GN=PHOT2 PE=1 SV=2	regulation of transcription, DNA-templated	protein binding//DNA binding//chromatin binding	chromosome, centromeric region//chromatin//plasma membrane//integral component of membrane//nucleus	--
Cluster-1913.89133	0	64.706	-7.9276	0.014813	hypothetical protein EMIHUDRAFT_461622 [Emiliania huxleyi CCMP1516]	--	--	Tetratricopeptide repeat//3-keto-5-aminohexanoate cleavage enzyme//Tetratricopeptide repeat//TPR repeat//Tetratricopeptide repeat//Snake toxin//Coleoptericin	Pentatricopeptide repeat-containing protein At5g02860 OS=Arabidopsis thaliana OX=3702 GN=At5g02860 PE=2 SV=1	pathogenesis//L-lysine catabolic process to acetate//defense response to bacterium	transferase activity//protein binding//identical protein binding	extracellular region	--
Cluster-1913.53012	0	64.4262	-7.9197	0.013315	hypothetical protein EMIHUDRAFT_240879 [Emiliania huxleyi CCMP1516]	--	--	Lycopene cyclase protein//Fumarylacetoacetate (FAA) hydrolase family//Procyclic acidic repetitive protein (PARP)	--	metabolic process//carotenoid biosynthetic process	catalytic activity//oxidoreductase activity, acting on paired donors, with incorporation or reduction of molecular oxygen	membrane	--
Cluster-1913.9082	0	63.8653	-7.9089	0.012785	hypothetical protein Ctob_001691 [Chrysochromulina sp. CCMP291]	--	--	--	--	--	--	--	--
Cluster-1913.4916	0	63.8835	-7.9074	0.01425	hypothetical protein EMIHUDRAFT_197941 [Emiliania huxleyi CCMP1516]	--	--	--	--	--	--	--	--
Cluster-1913.88078	0	63.6493	-7.904	0.013025	hypothetical protein EMIHUDRAFT_358943 [Emiliania huxleyi CCMP1516]	--	--	NHR1 homology to TAF	--	regulation of transcription, DNA-templated	transcription factor activity, sequence-specific DNA binding	transcription factor complex	--
Cluster-1913.65680	0.898092	138.034	-7.8943	0.004952	hypothetical protein EMIHUDRAFT_111026 [Emiliania huxleyi CCMP1516]	--	--	Protein of unknown function (DUF2890)//IPT/TIG domain//C2 domain//Fingers domain of DNA polymerase lambda	--	viral process	protein binding//DNA polymerase activity//DNA binding	nucleus	--
Cluster-1913.17291	0	62.7551	-7.8836	0.015573	hypothetical protein Ctob_013648 [Chrysochromulina sp. CCMP291]	--	--	Nuclear envelope localisation domain	--	--	--	integral component of membrane	--
Cluster-1913.57272	0	62.6324	-7.8808	0.010293	hypothetical protein EMIHUDRAFT_434678 [Emiliania huxleyi CCMP1516]	--	--	Diaphanous FH3 Domain//Ribosomal L32p protein family//Ilarvirus coat protein//Adenylate cyclase associated (CAP) N terminal//Diaphanous GTPase-binding Domain//Protein of unknown function (DUF3628)	Formin-like protein 6 OS=Oryza sativa subsp. japonica OX=39947 GN=FH6 PE=2 SV=2	actin cytoskeleton organization//cytoskeleton organization//cellular component organization//translational initiation//ribosome biogenesis//translation	hydrolase activity, acting on acid anhydrides//Rho GTPase binding//structural constituent of ribosome//RNA binding//actin binding	ribosome//large ribosomal subunit//virion	Rho GTPase effector BNI1 and related formins
Cluster-1913.44717	0	61.4219	-7.8533	0.00090403	chloroplast cytochrome b6, partial [Isochrysis galbana]	Isochrysis galbana clone ISCB61 chloroplast cytochrome b6 mRNA, partial cds; nuclear gene for chloroplast product	cytochrome b6-f complex iron-sulfur subunit	Cytochrome B6-F complex Fe-S subunit//Rieske [2Fe-2S] domain	Cytochrome b6-f complex iron-sulfur subunit 1, chloroplastic OS=Nicotiana tabacum OX=4097 GN=petC1 PE=2 SV=2	oxidation-reduction process//obsolete electron transport	2 iron, 2 sulfur cluster binding//plastoquinol--plastocyanin reductase activity//oxidoreductase activity	thylakoid membrane//cytochrome b6f complex	Ubiquinol cytochrome c reductase, subunit RIP1
Cluster-1913.69075	0	61.2722	-7.849	0.018136	--	--	--	--	--	--	--	--	--
Cluster-1913.26245	0	61.1041	-7.8461	0.00011789	hypothetical protein MARPO_0068s0016 [Marchantia polymorpha]	--	--	Putative Phosphatase	Bifunctional TH2 protein, mitochondrial OS=Arabidopsis thaliana OX=3702 GN=TH2 PE=1 SV=1	metabolic process	phosphatase activity	--	--
Cluster-1913.31100	0	60.996	-7.8425	0.017754	hypothetical protein Ctob_007179 [Chrysochromulina sp. CCMP291]	--	--	--	--	--	--	--	--
Cluster-1913.54203	0	60.7862	-7.8377	0.011857	hypothetical protein EMIHUDRAFT_210516 [Emiliania huxleyi CCMP1516]	--	--	Cation transport protein	--	cation transport//transmembrane transport	cation transmembrane transporter activity	--	--
Cluster-1913.41557	0	60.6735	-7.8348	0.017846	hypothetical protein CHLRE_13g566700v5 [Chlamydomonas reinhardtii]	PREDICTED: Acanthochromis polyacanthus U2 small nuclear ribonucleoprotein B''-like (LOC110946801), transcript variant X3, mRNA	U2 small nuclear ribonucleoprotein B''	RNA recognition motif. (a.k.a. RRM, RBD, or RNP domain)//Calcipressin	U2 small nuclear ribonucleoprotein B'' OS=Mus musculus OX=10090 GN=Snrpb2 PE=1 SV=1	calcium-mediated signaling	nucleic acid binding	--	Spliceosomal protein snRNP-U1A/U2B
Cluster-1913.43671	0	60.3533	-7.8262	0.012815	hypothetical protein EMIHUDRAFT_105178 [Emiliania huxleyi CCMP1516]	--	--	Zinc finger, C4 type (two domains)//Secreted protein acidic and rich in cysteine Ca binding region//EF-hand domain//EF-hand domain pair//EF hand//EF-hand domain pair//EF hand	--	signal transduction//regulation of transcription, DNA-templated	zinc ion binding//sequence-specific DNA binding//transcription factor activity, sequence-specific DNA binding//calcium ion binding	transcription factor complex//nucleus//proteinaceous extracellular matrix	--
Cluster-1913.47326	0	60.0832	-7.8197	5.02e-05	hypothetical protein EMIHUDRAFT_449489 [Emiliania huxleyi CCMP1516]	--	--	FAD-binding domain//Baculoviridae late expression factor 5//Oxidoreductase NAD-binding domain//Ferric reductase NAD binding domain	Protein DD3-3 OS=Dictyostelium discoideum OX=44689 GN=DD3-3 PE=2 SV=1	oxidation-reduction process//regulation of transcription, DNA-templated	oxidoreductase activity	--	--
Cluster-1913.30262	0	60.0533	-7.8181	4.36e-05	hypothetical protein EMIHUDRAFT_254699, partial [Emiliania huxleyi CCMP1516]	--	--	Raf-like Ras-binding domain	Tether containing UBX domain for GLUT4 OS=Homo sapiens OX=9606 GN=ASPSCR1 PE=1 SV=1	signal transduction	receptor signaling protein activity	--	--
Cluster-1913.88665	0	59.81	-7.8151	0.0004576	hypothetical protein EMIHUDRAFT_459546 [Emiliania huxleyi CCMP1516]	Emiliania huxleyi CCMP1516 hypothetical protein mRNA	DNA-directed RNA polymerase II subunit RPB1	RNA polymerase Rpb1, domain 6//RNA polymerase Rpb1, domain 5//RNA polymerase Rpb1 C-terminal repeat//RNA polymerase Rpb1, domain 4//Calmodulin binding domain//RNA polymerase Rpb1, domain 7//RNA polymerase Rpb1, domain 1//RNA polymerase Rpb1, domain 3//RNA polymerase Rpb1, domain 2//Frog antimicrobial peptide	DNA-directed RNA polymerase II subunit 1 OS=Arabidopsis thaliana OX=3702 GN=NRPB1 PE=1 SV=3	pyrimidine nucleobase metabolic process//transcription from RNA polymerase II promoter//defense response//purine nucleobase metabolic process//transcription, DNA-templated//potassium ion transport	DNA-directed RNA polymerase activity//calmodulin binding//DNA binding//calcium-activated potassium channel activity	extracellular region//DNA-directed RNA polymerase II, core complex//integral component of membrane//nucleolus	RNA polymerase II, large subunit
Cluster-1913.79302	0	59.8827	-7.8149	2.35e-05	--	--	--	Synaptotagmin-like mitochondrial-lipid-binding domain	--	--	lipid binding	--	--
Cluster-1913.46288	1.70481	413.832	-7.811	0.0061513	hypothetical protein EMIHUDRAFT_105178 [Emiliania huxleyi CCMP1516]	--	--	Phage integrase, N-terminal SAM-like domain//TraA//Secreted protein acidic and rich in cysteine Ca binding region//EF-hand domain//EF-hand domain pair//EF hand//EF-hand domain pair//EF hand//Zinc finger, C4 type (two domains)	--	regulation of transcription, DNA-templated//DNA integration//conjugation//signal transduction	DNA binding//calcium ion binding//transcription factor activity, sequence-specific DNA binding//zinc ion binding//sequence-specific DNA binding	proteinaceous extracellular matrix//transcription factor complex//extracellular region//nucleus	--
Cluster-1913.65685	0	59.6659	-7.8088	0.015328	hypothetical protein EMIHUDRAFT_111026 [Emiliania huxleyi CCMP1516]	Emiliania huxleyi CCMP1516 hypothetical protein partial mRNA	--	Anthrax receptor extracellular domain//IPT/TIG domain	--	signal transduction	protein binding//receptor activity	integral component of membrane	--
Cluster-1913.47240	0	59.1821	-7.7986	0.013768	hypothetical protein AK812_SmicGene3545 [Symbiodinium microadriaticum]	--	--	NADH dehydrogenase transmembrane subunit//Trypsin	--	obsolete electron transport//oxidation-reduction process//proteolysis	serine-type endopeptidase activity//oxidoreductase activity, acting on NAD(P)H, quinone or similar compound as acceptor	--	--
Cluster-1913.64251	0.511343	128.313	-7.7898	0.0054249	hypothetical protein EMIHUDRAFT_444992 [Emiliania huxleyi CCMP1516]	--	--	Neurotransmitter-gated ion-channel transmembrane region//F-box-like//MIF4G domain	Regulator of nonsense transcripts UPF2 OS=Arabidopsis thaliana OX=3702 GN=UPF2 PE=2 SV=1	ion transport	RNA binding//protein binding	membrane	Nonsense-mediated mRNA decay 2 protein
Cluster-1913.23360	0	58.371	-7.7789	0.00019273	hypothetical protein EMIHUDRAFT_444392 [Emiliania huxleyi CCMP1516]	Emiliania huxleyi CCMP1516 hypothetical protein mRNA	--	CHDCT2 (NUC038) domain//Anaphase-promoting complex subunit 1//Protein kinase domain//Protein tyrosine kinase//Lipopolysaccharide kinase (Kdo/WaaP) family	Probable serine/threonine-protein kinase DDB_G0267514 OS=Dictyostelium discoideum OX=44689 GN=DDB_G0267514 PE=3 SV=1	protein phosphorylation//regulation of transcription, DNA-templated	hydrolase activity, acting on acid anhydrides, in phosphorus-containing anhydrides//protein kinase activity//zinc ion binding//DNA binding//ATP binding//phosphotransferase activity, alcohol group as acceptor	nucleus//anaphase-promoting complex//membrane	--
Cluster-1913.47740	0	58.1099	-7.7737	0.0005907	hypothetical protein EMIHUDRAFT_442526 [Emiliania huxleyi CCMP1516]	--	--	--	--	--	--	--	--
Cluster-1913.18646	0	58.0657	-7.7724	0.0014673	nfx1-type zinc finger-containing protein 1 [Chrysochromulina sp. CCMP291]	Luteipulveratus mongoliensis strain MN07-A0370 genome	--	Carbohydrate binding domain (family 19)//NTPase//ATPase family associated with various cellular activities (AAA)//Tubulin-specific chaperone C N-terminal domain//Mediator complex subunit 3 fungal//Viral (Superfamily 1) RNA helicase//IstB-like ATP binding protein//Holliday junction DNA helicase ruvB N-terminus//AAA domain (dynein-related subfamily)//NADH pyrophosphatase zinc ribbon domain//ABC tra…	Putative uncharacterized transmembrane protein DDB_G0290641 OS=Dictyostelium discoideum OX=44689 GN=DDB_G0290641 PE=4 SV=2	regulation of transcription from RNA polymerase II promoter//DNA repair//DNA recombination//chitin catabolic process	chitin binding//RNA polymerase II transcription cofactor activity//tubulin binding//ATP binding//nucleotide phosphatase activity, acting on free nucleotides//four-way junction helicase activity//hydrolase activity//ATPase activity//metal ion binding	Holliday junction helicase complex//tubulin complex//replication fork//mediator complex	--
Cluster-1913.43255	0	58.0068	-7.7701	0.010822	zinc carboxypeptidase family protein [Chrysochromulina sp. CCMP291]	Guillardia theta CCMP2712 hypothetical protein (GUITHDRAFT_80782) mRNA, partial cds	--	phosphotransferase system, EIIB//Zinc carboxypeptidase//Nepovirus coat protein, C-terminal domain	Cytosolic carboxypeptidase 1 OS=Danio rerio OX=7955 GN=agtpbp1 PE=2 SV=1	proteolysis//carbohydrate transport	metallocarboxypeptidase activity//protein-N(PI)-phosphohistidine-sugar phosphotransferase activity//zinc ion binding	protein-N(PI)-phosphohistidine-sugar phosphotransferase complex//viral capsid	Zinc carboxypeptidase
Cluster-1913.92282	0	57.6906	-7.76	0.00050603	hypothetical protein EMIHUDRAFT_434317 [Emiliania huxleyi CCMP1516]	--	--	tRNase Z endonuclease	--	tRNA processing	--	--	--
Cluster-1913.34858	0	57.3384	-7.7513	0.016177	hypothetical protein EMIHUDRAFT_428205 [Emiliania huxleyi CCMP1516]	Emiliania huxleyi CCMP1516 hypothetical protein mRNA	serine-threonine kinase receptor-associated protein	WD domain, G-beta repeat	Serine-threonine kinase receptor-associated protein OS=Mus musculus OX=10090 GN=Strap PE=1 SV=2	--	protein binding	--	Serine/threonine kinase receptor-associated protein
Cluster-1913.33124	0	57.1706	-7.7467	0.00044776	--	--	--	--	--	--	--	--	--
Cluster-1913.83799	0	56.654	-7.7361	0.011068	hypothetical protein EMIHUDRAFT_237312 [Emiliania huxleyi CCMP1516]	--	PAB-dependent poly(A)-specific ribonuclease subunit 2	3'-5' exonuclease	PAN2-PAN3 deadenylation complex catalytic subunit PAN2 OS=Gallus gallus OX=9031 GN=PAN2 PE=2 SV=1	nucleobase-containing compound metabolic process	3'-5' exonuclease activity//nucleic acid binding	--	PAB-dependent poly(A) ribonuclease, subunit PAN2
Cluster-1913.6473	0	56.2753	-7.7271	4.54e-05	cysteine desulfurase [Chrysochromulina sp. CCMP291]	Clavibacter michiganensis subsp. michiganensis NCPPB 382 complete genome	cysteine desulfurase / selenocysteine lyase	--	Probable cysteine desulfurase OS=Synechocystis sp. (strain PCC 6803 / Kazusa) OX=1111708 GN=csd PE=1 SV=1	--	--	--	Cysteine desulfurase NFS1
Cluster-1913.7852	0	56.0667	-7.7211	0.011144	hypothetical protein EMIHUDRAFT_469967 [Emiliania huxleyi CCMP1516]	--	transcription elongation factor SPT5	Sarcosine oxidase, delta subunit family//Recombinase	Transcription elongation factor SPT5 OS=Mus musculus OX=10090 GN=Supt5h PE=1 SV=1	L-serine metabolic process//DNA recombination//glycine metabolic process//threonine metabolic process//tetrahydrofolate metabolic process	sarcosine oxidase activity//DNA binding//recombinase activity	--	RNA polymerase II transcription elongation factor DSIF/SUPT5H/SPT5
Cluster-1913.12498	0	55.9663	-7.7173	0.013394	CAMK..CAMK1 protein kinase [Saprolegnia diclina VS20]	--	calcium-dependent protein kinase	Protein kinase domain//Protein tyrosine kinase//Lipopolysaccharide kinase (Kdo/WaaP) family	Calcium/calmodulin-dependent protein kinase cmkB OS=Emericella nidulans OX=162425 GN=cmkB PE=1 SV=1	protein phosphorylation	ATP binding//phosphotransferase activity, alcohol group as acceptor//protein kinase activity	membrane	Ca2+/calmodulin-dependent protein kinase, EF-Hand protein superfamily
Cluster-1913.2565	0	55.6914	-7.7123	0.00044364	hypothetical protein EMIHUDRAFT_204578 [Emiliania huxleyi CCMP1516]	--	--	Major Facilitator Superfamily//Sugar-tranasporters, 12 TM//LacY proton/sugar symporter	--	molybdate ion transport//transmembrane transport//transport	molybdate ion transmembrane transporter activity	integral component of membrane//membrane	--
Cluster-1913.9813	0	55.5009	-7.7065	0.011302	predicted protein [Micromonas commoda]	--	--	Lipoprotein leucine-zipper//Peptidase family S49//Serine dehydrogenase proteinase//CD24 protein//Peptidase family S49 N-terminal//Glycosyltransferase family 28 N-terminal domain	Probable protease SohB OS=Haemophilus influenzae (strain ATCC 51907 / DSM 11121 / KW20 / Rd) OX=71421 GN=sohB PE=3 SV=1	carbohydrate metabolic process//cell adhesion//proteolysis//lipid glycosylation	peptidase activity//serine-type endopeptidase activity//transferase activity, transferring hexosyl groups	plasma membrane//outer membrane//integral component of membrane	--
Cluster-1913.99606	0	55.4706	-7.7054	0.016174	thaumatin domain family protein [Chrysochromulina sp. CCMP291]	--	--	--	Glucan endo-1,3-beta-glucosidase OS=Prunus avium OX=42229 PE=1 SV=1	--	--	--	--
Cluster-1913.51428	0	55.1336	-7.6971	0.0010028	serine-pyruvate aminotransferase [Chrysochromulina sp. CCMP291]	--	--	--	--	--	--	--	--
Cluster-1913.32032	0	55.0977	-7.696	0.016942	hypothetical protein EMIHUDRAFT_242331 [Emiliania huxleyi CCMP1516]	--	--	Alphavirus E3 glycoprotein	--	--	serine-type endopeptidase activity	virion membrane//viral capsid	--
Cluster-1913.11683	0	54.8905	-7.6917	0.00029811	hypothetical protein EMIHUDRAFT_210700 [Emiliania huxleyi CCMP1516]	--	--	Phage minor structural protein GP20//Transmembrane protein//Intermediate filament protein	--	--	structural molecule activity	intermediate filament//integral component of membrane	--
Cluster-1913.25232	0	54.5431	-7.6814	0.012009	hypothetical protein Ctob_010768 [Chrysochromulina sp. CCMP291]	--	--	Sex peptide (SP) family	Regulator of MON1-CCZ1 complex homolog OS=Dictyostelium discoideum OX=44689 GN=DDB_G0286707 PE=3 SV=1	regulation of female receptivity, post-mating//signal transduction	hormone activity	extracellular region	--
Cluster-1913.89518	0	54.3419	-7.6757	0.016515	vacuolar protein sorting-associated protein 41-like protein [Chrysochromulina sp. CCMP291]	--	--	Region in Clathrin and VPS//WD domain, G-beta repeat//NHL repeat//Fungal cellulose binding domain//Paramyxovirus non-structural protein C	Vacuolar protein sorting-associated protein 41 homolog OS=Solanum lycopersicum OX=4081 GN=VPS41 PE=2 SV=1	evasion or tolerance by virus of host immune response//vesicle-mediated transport//intracellular protein transport//carbohydrate metabolic process	protein binding//cellulose binding//hydrolase activity, hydrolyzing O-glycosyl compounds	extracellular region	Vacuolar assembly/sorting protein VPS41
Cluster-1913.95520	0	54.2509	-7.6737	0.011947	hypothetical protein EMIHUDRAFT_460515 [Emiliania huxleyi CCMP1516]	--	--	Sugar (and other) transporter//Major Facilitator Superfamily	Probable polyol transporter 4 OS=Arabidopsis thaliana OX=3702 GN=PLT4 PE=2 SV=1	transmembrane transport	transmembrane transporter activity	integral component of membrane	Predicted transporter (major facilitator superfamily)
Cluster-1913.84762	0	53.8988	-7.6643	0.0145	hypothetical protein EMIHUDRAFT_458993 [Emiliania huxleyi CCMP1516]	--	calcium-dependent protein kinase	EF-hand domain//Protein tyrosine kinase//Protein kinase domain//Lipopolysaccharide kinase (Kdo/WaaP) family//EF-hand domain pair//EF hand	Calcium/calmodulin-dependent protein kinase type 1 OS=Macrobrachium nipponense OX=159736 GN=CaMKI PE=2 SV=1	protein phosphorylation	calcium ion binding//ATP binding//phosphotransferase activity, alcohol group as acceptor//protein kinase activity	membrane	Ca2+/calmodulin-dependent protein kinase, EF-Hand protein superfamily
Cluster-1913.86504	0	53.5127	-7.6539	0.017223	hypothetical protein Ctob_007349 [Chrysochromulina sp. CCMP291]	--	--	von Willebrand factor type C domain//DEC-1 protein, N-terminal region	Protein dopey-1 homolog OS=Drosophila melanogaster OX=7227 GN=CG15099 PE=1 SV=1	chorion-containing eggshell formation	structural constituent of chorion//protein binding	chorion//extracellular region	Dopey and related predicted leucine zipper transcription factors
Cluster-1913.78127	0	53.4181	-7.6514	0.014169	uncharacterized protein LOC110928851 [Helianthus annuus]	--	--	RING-H2 zinc finger//Ring finger domain//Zinc finger, C3HC4 type (RING finger)//zinc-RING finger domain	--	--	zinc ion binding//metal ion binding//protein binding	--	--
Cluster-1913.35214	0	53.4178	-7.6512	0.020188	--	--	--	TolA binding protein trimerisation	--	protein trimerization	--	--	--
Cluster-1913.41750	0	52.958	-7.6358	0.0010294	hypothetical protein CHLRE_40g760247v5 [Chlamydomonas reinhardtii]	--	--	--	Transposon TX1 uncharacterized 149 kDa protein OS=Xenopus laevis OX=8355 PE=4 SV=1	--	--	--	--
Cluster-1913.89163	0	52.7299	-7.6324	0.0001535	receptor expression-enhancing protein 5-like protein, partial [Chrysochromulina sp. CCMP291]	--	receptor expression-enhancing protein 5/6	Haemolysin-III related	Receptor expression-enhancing protein 6 OS=Danio rerio OX=7955 GN=reep6 PE=2 SV=1	--	--	integral component of membrane	Protein involved in membrane traffic (YOP1/TB2/DP1/HVA22 family)
Cluster-1913.41943	0	52.531	-7.6261	0.014555	Adenosylmethionine-8-amino-7-oxononanoate aminotransferase [Symbiodinium microadriaticum]	Aeromicrobium erythreum strain AR18, complete genome	bifunctional dethiobiotin synthetase / adenosylmethionine---8-amino-7-oxononanoate aminotransferase	Aminotransferase class-III	Adenosylmethionine-8-amino-7-oxononanoate aminotransferase OS=Serratia marcescens OX=615 GN=bioA PE=3 SV=1	--	pyridoxal phosphate binding//transaminase activity	--	Ornithine aminotransferase
Cluster-1913.81289	0	52.4115	-7.6232	0.015222	hypothetical protein EMIHUDRAFT_434731 [Emiliania huxleyi CCMP1516]	--	--	Zinc finger C-x8-C-x5-C-x3-H type (and similar)//WW domain	NEDD4-like E3 ubiquitin-protein ligase WWP2 OS=Mus musculus OX=10090 GN=Wwp2 PE=1 SV=1	--	protein binding//metal ion binding	--	Ubiquitin protein ligase RSP5/NEDD4
Cluster-1913.16855	0	52.3643	-7.621	0.015147	hypothetical protein EMIHUDRAFT_454192 [Emiliania huxleyi CCMP1516]	--	--	Protein kinase domain	Serine/threonine-protein kinase AFC2 OS=Arabidopsis thaliana OX=3702 GN=AFC2 PE=1 SV=1	protein phosphorylation	ATP binding//protein kinase activity	--	--
Cluster-1913.49211	0	52.3101	-7.6191	0.015625	Sec1, SM superfamily protein [Emiliania huxleyi CCMP1516]	--	syntaxin-binding protein 1	Ribosomal L18p/L5e family//Sec1 family//Type III secretion needle MxiH, YscF, SsaG, EprI, PscF, EscF	Protein transport protein sec1 OS=Dictyostelium discoideum OX=44689 GN=sec1 PE=3 SV=1	protein transport//vesicle-mediated transport//vesicle docking involved in exocytosis//translation//pathogenesis//ribosome biogenesis	structural constituent of ribosome	intracellular//ribosome	Vesicle trafficking protein Sec1
Cluster-1913.45818	0	51.7412	-7.6048	0.0162	hypothetical protein EMIHUDRAFT_453405 [Emiliania huxleyi CCMP1516]	--	--	EamA-like transporter family//Magnesium transporter NIPA//Ligand-gated ion channel	NIPA-like protein 2 OS=Mus musculus OX=10090 GN=Nipal2 PE=2 SV=1	signal transduction//synaptic transmission//magnesium ion transport//ion transport	magnesium ion transmembrane transporter activity//ionotropic glutamate receptor activity	integral component of membrane//membrane	Uncharacterized conserved protein
Cluster-3893.0	0	51.6352	-7.601	0.014818	hypothetical protein EMIHUDRAFT_206208 [Emiliania huxleyi CCMP1516]	--	--	Glycosyl transferase family 8//2Fe-2S iron-sulfur cluster binding domain//Caveolin	2Fe-2S ferredoxin OS=Rickettsia montanensis OX=33991 GN=fdxB PE=3 SV=1	caveola assembly//obsolete electron transport	electron carrier activity//iron-sulfur cluster binding//transferase activity, transferring glycosyl groups	--	Ferredoxin
Cluster-1913.83598	0	51.5531	-7.5999	0.01907	--	--	--	--	--	--	--	--	--
Cluster-1913.97628	0	51.1637	-7.5892	0.014421	Cystathionine beta-lyase PatB [Symbiodinium microadriaticum]	--	--	Aminotransferase class I and II//Leucine Rich repeat//Beta-eliminating lyase//Alpha trans-inducing protein (Alpha-TIF)	Cystathionine beta-lyase PatB OS=Bacillus subtilis (strain 168) OX=224308 GN=patB PE=1 SV=1	regulation of transcription, DNA-templated//biosynthetic process//cellular amino acid metabolic process	DNA binding//pyridoxal phosphate binding//lyase activity//protein binding	--	Kynurenine aminotransferase, glutamine transaminase K
Cluster-1913.45119	0	51.1604	-7.5889	0.021059	hypothetical protein EMIHUDRAFT_205486 [Emiliania huxleyi CCMP1516]	--	--	P53 DNA-binding domain//Peptidase family C25	--	proteolysis	cysteine-type peptidase activity//transcription regulatory region DNA binding	--	--
Cluster-1913.88038	0	51.1604	-7.5889	0.021059	hypothetical protein EMIHUDRAFT_247620 [Emiliania huxleyi CCMP1516]	Emiliania huxleyi CCMP1516 hypothetical protein mRNA	--	Zinc-binding domain of Paramyxoviridae V protein//Calcineurin-like phosphoesterase	--	--	metal ion binding//hydrolase activity	--	--
Cluster-1913.62211	0	51.1978	-7.5887	0.014988	Sec1, SM superfamily protein [Emiliania huxleyi CCMP1516]	--	syntaxin-binding protein 1	Sec1 family//Ribosomal L18p/L5e family//Type III secretion needle MxiH, YscF, SsaG, EprI, PscF, EscF	Protein transport protein sec1 OS=Dictyostelium discoideum OX=44689 GN=sec1 PE=3 SV=1	ribosome biogenesis//pathogenesis//translation//vesicle docking involved in exocytosis//protein transport//vesicle-mediated transport	structural constituent of ribosome	ribosome//intracellular	Vesicle trafficking protein Sec1
Cluster-1913.30459	0	50.7687	-7.578	0.019814	putative acyl-CoA dehydrogenase [Emiliania huxleyi CCMP1516]	--	--	Acyl-CoA dehydrogenase, C-terminal domain//Acyl-CoA dehydrogenase, N-terminal domain//Acyl-CoA dehydrogenase, middle domain//Haemagglutinin	Probable acyl-CoA dehydrogenase 6 OS=Caenorhabditis elegans OX=6239 GN=acdh-6 PE=3 SV=2	oxidation-reduction process//signal transduction//fusion of virus membrane with host plasma membrane//metabolic process//obsolete electron transport	oxidoreductase activity, acting on the CH-CH group of donors//host cell surface receptor binding//flavin adenine dinucleotide binding//acyl-CoA dehydrogenase activity	viral envelope//cell surface	--
Cluster-1913.96810	0	50.7454	-7.5772	0.0224	--	--	--	--	--	--	--	--	--
Cluster-1913.100042	0	50.6896	-7.5757	0.018912	N-acetylglutamate synthase [Emiliania huxleyi CCMP1516]	--	amino-acid N-acetyltransferase	Acetyltransferase (GNAT) family//MOZ/SAS family//Alphavirus glycoprotein J//Acetyltransferase (GNAT) domain//Acetyltransferase (GNAT) domain	Amino-acid acetyltransferase OS=Pseudomonas mendocina (strain ymp) OX=399739 GN=argA PE=3 SV=1	regulation of transcription, DNA-templated//suppression by virus of host apoptotic process//acyl-carrier-protein biosynthetic process	transferase activity, transferring acyl groups other than amino-acyl groups//N-acetyltransferase activity	--	--
Cluster-1913.20909	0	50.5856	-7.5725	0.019434	--	--	--	His Kinase A (phospho-acceptor) domain	--	signal transduction//phosphorelay signal transduction system//phosphorylation	phosphorelay sensor kinase activity	protein histidine kinase complex	--
Cluster-1913.27801	0	50.5708	-7.5699	0.022927	glycoside hydrolase family 10 [Chrysochromulina sp. CCMP291]	--	--	Carbohydrate binding domain//CTF/NF-I family transcription modulation region//Centriole, cilia and spindle-associated//Glycosyl hydrolase family 10	Anti-sigma-I factor RsgI6 OS=Clostridium thermocellum (strain ATCC 27405 / DSM 1237 / NBRC 103400 / NCIMB 10682 / NRRL B-4536 / VPI 7372) OX=203119 GN=rsgI6 PE=1 SV=1	DNA replication//carbohydrate metabolic process//regulation of transcription, DNA-templated	transcription factor activity, sequence-specific DNA binding//hydrolase activity, acting on glycosyl bonds//hydrolase activity, hydrolyzing O-glycosyl compounds	nucleus//cytoskeleton//transcription factor complex	--
Cluster-1913.64604	0	50.4514	-7.569	0.013465	DNA helicase [Chrysochromulina sp. CCMP291]	--	ATP-dependent DNA helicase Q1	Type III restriction enzyme, res subunit//DEAD/DEAH box helicase//Eukaryotic translation initiation factor 4E binding protein (EIF4EBP)	ATP-dependent DNA helicase Q1 OS=Rattus norvegicus OX=10116 GN=Recql PE=1 SV=1	negative regulation of translational initiation	nucleic acid binding//eukaryotic initiation factor 4E binding//ATP binding//DNA binding//hydrolase activity	--	ATP-dependent DNA helicase
Cluster-1913.70287	0	50.2632	-7.5633	0.019559	zinc finger bed domain-containing protein 4-like protein, partial [Chrysochromulina sp. CCMP291]	--	--	Leucine Rich repeat//Leucine rich repeat//Exonuclease VII, large subunit//hAT family C-terminal dimerisation region	Zinc finger BED domain-containing protein DAYSLEEPER OS=Arabidopsis thaliana OX=3702 GN=HAT PE=1 SV=1	DNA catabolic process	protein binding//exodeoxyribonuclease VII activity//protein dimerization activity	exodeoxyribonuclease VII complex	--
Cluster-1913.61387	0	50.1229	-7.5573	0.01739	hypothetical protein EMIHUDRAFT_454531 [Emiliania huxleyi CCMP1516]	--	--	Ubiquitin-binding zinc-finger//UDP-glucuronate decarboxylase N-terminal//C2 domain//Fruit fly transformer protein//IQ calmodulin-binding motif	Putative vacuolar protein sorting-associated protein 13A OS=Dictyostelium discoideum OX=44689 GN=vps13A PE=2 SV=1	female sex differentiation//mRNA processing//sucrose metabolic process//nucleotide metabolic process//starch metabolic process	ubiquitin binding//protein binding//UDP-glucuronate decarboxylase activity	nucleus	Vacuolar protein sorting-associated protein
Cluster-1913.83179	0	50.0332	-7.5567	0.01913	--	--	--	--	--	--	--	--	--
Cluster-1913.61321	0.730631	173.635	-7.5563	0.0062895	hypothetical protein EMIHUDRAFT_201306 [Emiliania huxleyi CCMP1516]	Emiliania huxleyi CCMP1516 hypothetical protein partial mRNA	DNA excision repair protein ERCC-6	SNF2 family N-terminal domain//Fragile X-related 1 protein core C terminal//Type III restriction enzyme, res subunit	Protein CHROMATIN REMODELING 8 OS=Arabidopsis thaliana OX=3702 GN=CHR8 PE=2 SV=1	--	DNA binding//ATP binding//hydrolase activity//RNA binding	--	Transcription-coupled repair protein CSB/RAD26 (contains SNF2 family DNA-dependent ATPase domain)
Cluster-1913.38872	0	49.9407	-7.554	0.019686	hypothetical protein EMIHUDRAFT_462224 [Emiliania huxleyi CCMP1516]	--	--	InsA N-terminal domain//zinc RING finger of MSL2//DNA polymerase phi	Protein LTV1 homolog OS=Pongo abelii OX=9601 GN=LTV1 PE=2 SV=1	DNA replication//transcription, DNA-templated//transposition, DNA-mediated	ubiquitin protein ligase activity//DNA-directed DNA polymerase activity//DNA binding	DNA polymerase complex	--
Cluster-1913.37455	0	49.8346	-7.5513	0.017221	DNA mismatch repair protein msh6 [Chrysochromulina sp. CCMP291]	--	DNA mismatch repair protein MSH6	MutS domain III//MutS domain V//MutS family domain IV//RING-H2 zinc finger	DNA mismatch repair protein Msh6 OS=Mus musculus OX=10090 GN=Msh6 PE=1 SV=3	mismatch repair	mismatched DNA binding//ATP binding//zinc ion binding	--	Mismatch repair ATPase MSH6 (MutS family)
Cluster-1913.96639	0	49.6817	-7.5478	0.0011294	mfs-type transporter, partial [Chrysochromulina sp. CCMP291]	--	--	LacY proton/sugar symporter//Major Facilitator Superfamily//Ferroportin1 (FPN1)//Oxoglutarate and iron-dependent oxygenase degradation C-term//Sugar (and other) transporter	MFS-type transporter SLC18B1 OS=Homo sapiens OX=9606 GN=SLC18B1 PE=1 SV=1	transmembrane transport//iron ion transport//transport//iron ion transmembrane transport//oxidation-reduction process	oxidoreductase activity, acting on paired donors, with incorporation or reduction of molecular oxygen, 2-oxoglutarate as one donor, and incorporation of one atom each of oxygen into both donors//iron ion binding//iron ion transmembrane transporter activity//L-ascorbic acid binding//transmembrane transporter activity	integral component of membrane//membrane	Vesicular amine transporter
Cluster-1913.38996	0	49.6614	-7.5427	0.0001853	hypothetical protein EMIHUDRAFT_416101 [Emiliania huxleyi CCMP1516]	--	ubiquitin-conjugating enzyme E2 M	UEV domain//Transcriptional regulator Crl//RWD domain	NEDD8-conjugating enzyme Ubc12 OS=Xenopus tropicalis OX=8364 GN=ube2m PE=2 SV=1	positive regulation of transcription, DNA-templated//cellular protein modification process//protein transport	protein binding	cytoplasm	Ubiquitin-protein ligase
Cluster-1913.90699	0	49.4302	-7.5373	0.016988	hypothetical protein EMIHUDRAFT_97510 [Emiliania huxleyi CCMP1516]	--	--	--	Rab3 GTPase-activating protein non-catalytic subunit OS=Homo sapiens OX=9606 GN=RAB3GAP2 PE=1 SV=1	--	--	--	Rab3 GTPase-activating protein, non-catalytic subunit
Cluster-1913.93510	0	49.3746	-7.5358	0.016991	hypothetical protein EMIHUDRAFT_438491 [Emiliania huxleyi CCMP1516]	--	--	TLC ATP/ADP transporter//Pheophorbide a oxygenase	--	transport//oxidation-reduction process	chlorophyllide a oxygenase [overall] activity//ATP binding//ATP:ADP antiporter activity	integral component of membrane	--
Cluster-1913.50352	0	49.3214	-7.5351	6.08e-05	hypothetical protein SPRG_09342 [Saprolegnia parasitica CBS 223.65]	--	--	Big defensin	--	defense response to Gram-negative bacterium//defense response to Gram-positive bacterium	--	--	--
Cluster-4437.2	0	49.0643	-7.5286	0.021941	hypothetical protein EMIHUDRAFT_205041 [Emiliania huxleyi CCMP1516]	--	--	--	--	--	--	--	--
Cluster-1913.70765	0	49.0479	-7.5275	0.016537	--	--	--	F-box domain//F-box//F-box-like	--	--	protein binding	--	--
Cluster-1913.13676	0	48.7448	-7.5189	0.018305	--	--	--	--	--	--	--	--	--
Cluster-1913.47242	0	48.5224	-7.5115	0.016041	hypothetical protein AK812_SmicGene3545 [Symbiodinium microadriaticum]	--	--	NADH dehydrogenase transmembrane subunit	--	oxidation-reduction process//obsolete electron transport	oxidoreductase activity, acting on NAD(P)H, quinone or similar compound as acceptor	--	--
Cluster-1913.61124	0	48.4049	-7.5093	0.020095	hypothetical protein EMIHUDRAFT_434721 [Emiliania huxleyi CCMP1516]	--	--	ABC transporter C-terminal domain//Saposin-like type B, region 1//Photosystem II reaction centre T protein	--	lipid metabolic process//photosynthesis	DNA binding	photosystem II reaction center//membrane//photosystem II	--
Cluster-1913.78623	0	48.1686	-7.5018	0.018853	2,5-diketo-d-gluconic acid reductase A [Chrysochromulina sp. CCMP291]	--	--	--	Uncharacterized oxidoreductase YtbE OS=Bacillus subtilis (strain 168) OX=224308 GN=ytbE PE=1 SV=1	--	--	--	Aldo/keto reductase family proteins
Cluster-1913.61461	0	48.1364	-7.5013	0.014454	DNA-dependent protein kinase catalytic subunit, partial [Chrysochromulina sp. CCMP291]	--	DNA-dependent protein kinase catalytic subunit	Phosphatidylinositol 3- and 4-kinase//FATC domain//Ribosomal protein S14p/S29e//NUC194 domain//Adenovirus minor core protein PV//FAT domain	DNA-dependent protein kinase catalytic subunit OS=Gallus gallus OX=9031 GN=PRKDC PE=2 SV=1	double-strand break repair via nonhomologous end joining//translation//phosphorylation//serine family amino acid metabolic process//ribosome biogenesis	structural constituent of ribosome//DNA-dependent protein kinase activity//phosphotransferase activity, alcohol group as acceptor//ATP binding//DNA binding//protein binding	virion//DNA-dependent protein kinase-DNA ligase 4 complex//nucleus//ribosome//intracellular	DNA-dependent protein kinase
Cluster-1913.5205	0	48.0043	-7.4971	0.023647	hypothetical protein EMIHUDRAFT_446124 [Emiliania huxleyi CCMP1516]	--	--	2OG-Fe(II) oxygenase superfamily	--	oxidation-reduction process	oxidoreductase activity	--	--
Cluster-1913.70784	0	47.963	-7.4964	0.0057655	hypothetical protein EMIHUDRAFT_232993 [Emiliania huxleyi CCMP1516]	--	DNA mismatch repair protein MSH2	MutS domain V//MutS domain I//Protein melan-A//Presenilin	DNA mismatch repair protein MSH1, mitochondrial OS=Arabidopsis thaliana OX=3702 GN=MSH1 PE=1 SV=1	mismatch repair	mismatched DNA binding//aspartic-type endopeptidase activity//ATP binding	integral component of membrane//melanosome	Mismatch repair ATPase MSH6 (MutS family)
Cluster-1913.81441	0	47.9595	-7.4957	0.020809	hypothetical protein EMIHUDRAFT_441140 [Emiliania huxleyi CCMP1516]	--	--	Dephospho-CoA kinase	--	coenzyme A biosynthetic process//pantothenate biosynthetic process	ATP binding//dephospho-CoA kinase activity	--	--
Cluster-1913.15559	0	47.9672	-7.4942	0.017156	phosphoinositide 3-kinase regulatory subunit 4-like protein [Chrysochromulina sp. CCMP291]	--	phosphoinositide-3-kinase, regulatory subunit 4	WD domain, G-beta repeat//DNA recombination-mediator protein A//Protein kinase domain//[2Fe-2S] binding domain//HEAT repeat	Probable serine/threonine-protein kinase vps15 OS=Dictyostelium discoideum OX=44689 GN=vps15 PE=3 SV=1	oxidation-reduction process//DNA mediated transformation//protein phosphorylation	protein binding//metal ion binding//ATP binding//oxidoreductase activity//protein kinase activity	--	Protein kinase containing WD40 repeats
Cluster-1913.10716	0	47.7268	-7.4861	0.00033634	ankyrin repeat domain protein [Chrysochromulina sp. CCMP291]	--	--	Ankyrin repeat//Ankyrin repeat//Cation efflux family	--	cation transport//transmembrane transport	protein binding//cation transmembrane transporter activity	integral component of membrane	--
Cluster-1913.1449	0	47.3131	-7.4762	0.024778	--	--	--	TilS substrate C-terminal domain	--	tRNA processing	ligase activity, forming carbon-nitrogen bonds//nucleotide binding//ATP binding	cytoplasm	--
Cluster-1913.60274	0	47.1733	-7.4721	5.94e-05	ceramide synthase 2 [Emiliania huxleyi]	--	--	TLC domain	Ceramide synthase 5 OS=Homo sapiens OX=9606 GN=CERS5 PE=2 SV=1	--	--	integral component of membrane	Protein transporter of the TRAM (translocating chain-associating membrane) superfamily
Cluster-1913.21509	0	46.7025	-7.4563	0.016809	--	--	--	DNA-binding 11 kDa phosphoprotein	--	viral protein processing	DNA binding	--	--
Cluster-1913.27632	0	46.5995	-7.4543	0.023634	--	--	--	--	--	--	--	--	--
Cluster-1913.88250	0	46.4486	-7.4498	0.018487	hypothetical protein EMIHUDRAFT_246058 [Emiliania huxleyi CCMP1516]	--	--	--	--	--	--	--	--
Cluster-1913.28989	0	46.5337	-7.4486	0.0029215	hypothetical protein EMIHUDRAFT_454491 [Emiliania huxleyi CCMP1516]	Emiliania huxleyi CCMP1516 hypothetical protein partial mRNA	--	--	Structural maintenance of chromosomes protein 6B OS=Arabidopsis thaliana OX=3702 GN=SMC6B PE=2 SV=1	--	--	--	DNA repair protein RAD18 (SMC family protein)
Cluster-1913.679	0	46.142	-7.4411	0.00024925	nfx1-type zinc finger-containing protein 1 [Chrysochromulina sp. CCMP291]	Luteipulveratus mongoliensis strain MN07-A0370 genome	--	Threonylcarbamoyl adenosine biosynthesis protein TsaE//Carbohydrate binding domain (family 19)//Mediator complex subunit 3 fungal//Torsin//Viral (Superfamily 1) RNA helicase//RNA helicase//Holliday junction DNA helicase ruvB N-terminus//Sigma-54 interaction domain//Zeta toxin//ABC transporter//PhoH-like protein//NTPase//Tubulin-specific chaperone C N-terminal domain//ATPase family associated with…	Protein CfxQ homolog OS=Galdieria sulphuraria OX=130081 GN=cfxQ PE=3 SV=1	SRP-dependent cotranslational protein targeting to membrane//regulation of transcription from RNA polymerase II promoter//tRNA threonylcarbamoyladenosine modification//DNA recombination//DNA repair//regulation of transcription, DNA-templated//chitin catabolic process	chitin binding//GTP binding//RNA polymerase II transcription cofactor activity//RNA binding//tubulin binding//nucleotide phosphatase activity, acting on free nucleotides//four-way junction helicase activity//ATP binding//kinase activity//hydrolase activity//transcription factor binding//RNA helicase activity//ATPase activity//metal ion binding	Holliday junction helicase complex//replication fork//tubulin complex//mediator complex//transcription factor complex	--
Cluster-1913.70949	0	46.1396	-7.4399	0.021981	hypothetical protein EMIHUDRAFT_241989 [Emiliania huxleyi CCMP1516]	--	--	Peptidase family C4	--	proteolysis	cysteine-type peptidase activity	--	--
Cluster-1913.44315	0	46.0314	-7.4368	0.016063	predicted protein [Micromonas pusilla CCMP1545]	--	--	--	--	--	--	--	--
Cluster-1913.24446	0	45.7933	-7.4291	0.024044	hypothetical protein EMIHUDRAFT_414632 [Emiliania huxleyi CCMP1516]	--	solute carrier family 30 (zinc transporter), member 2	Transmembrane protein 173//Cation efflux family	Zinc transporter 3 OS=Bos taurus OX=9913 GN=SLC30A3 PE=2 SV=1	activation of innate immune response//transmembrane transport//cation transport//positive regulation of type I interferon production	cation transmembrane transporter activity	integral component of membrane	Zn2+ transporter
Cluster-1913.62029	0.730631	157.65	-7.4253	0.010389	--	--	--	--	--	--	--	--	--
Cluster-1913.86081	0	45.632	-7.424	0.024128	hypothetical protein Ctob_006794 [Chrysochromulina sp. CCMP291]	--	--	--	--	--	--	--	--
Cluster-1913.893	0	45.2207	-7.4124	0.00035209	Glutamine-dependent NAD..+.. synthetase [Symbiodinium microadriaticum]	Phytophthora sojae putative NAD+ synthasae partial mRNA	NAD+ synthase (glutamine-hydrolysing)	ClpX C4-type zinc finger//Carbon-nitrogen hydrolase	Glutamine-dependent NAD(+) synthetase OS=Dictyostelium discoideum OX=44689 GN=nadsyn1 PE=3 SV=1	nitrogen compound metabolic process	zinc ion binding//hydrolase activity, acting on carbon-nitrogen (but not peptide) bonds//protein dimerization activity	--	Predicted NAD synthase, contains CN hydrolase domain
Cluster-1913.35644	0	45.2253	-7.4116	0.00019738	lysosomal alpha-mannosidase-like protein [Chrysochromulina sp. CCMP291]	--	alpha-mannosidase	Glycosyl hydrolases family 38 C-terminal domain//Alpha mannosidase, middle domain//Glycosyl hydrolases family 38 N-terminal domain	Lysosomal alpha-mannosidase OS=Macaca fascicularis OX=9541 GN=MAN2B1 PE=2 SV=1	mannose metabolic process//carbohydrate metabolic process	mannosidase activity//hydrolase activity, hydrolyzing O-glycosyl compounds//zinc ion binding//alpha-mannosidase activity	--	Glycosyl hydrolase, family 38 - alpha-mannosidase
Cluster-1913.13696	0	44.4605	-7.3872	0.00075172	pre-rRNA-processing protein ESF1 [Amborella trichopoda]	--	--	NUC153 domain	Pre-rRNA-processing protein ESF1 OS=Saccharomyces cerevisiae (strain ATCC 204508 / S288c) OX=559292 GN=ESF1 PE=1 SV=1	--	--	nucleus	Uncharacterized conserved protein
Cluster-1913.87616	0	44.366	-7.3834	0.022862	ATP-binding Cassette ..ABC.. Superfamily [Phytophthora infestans T30-4]	--	ATP-binding cassette, subfamily C (CFTR/MRP), member 1	Protein of unknown function, DUF258//Transposase//DEAD/DEAH box helicase//Minor capsid protein VI//ABC transporter transmembrane region//ABC transporter//50S ribosome-binding GTPase//AAA domain, putative AbiEii toxin, Type IV TA system//AAA domain (dynein-related subfamily)//Ryanodine Receptor TM 4-6//Taq polymerase, exonuclease	Multidrug resistance-associated protein 5 OS=Homo sapiens OX=9606 GN=ABCC5 PE=1 SV=2	transport//cellular calcium ion homeostasis//transposition, DNA-mediated//DNA repair//transmembrane transport//calcium ion transport//DNA replication	ATPase activity, coupled to transmembrane movement of substances//GTP binding//ATP binding//DNA binding//nucleic acid binding//GTPase activity//nucleoside binding//transposase activity//DNA-directed DNA polymerase activity//ATPase activity//ryanodine-sensitive calcium-release channel activity	integral component of membrane//DNA polymerase complex//viral capsid//intracellular	Multidrug resistance-associated protein/mitoxantrone resistance protein, ABC superfamily
Cluster-1913.26167	0	44.3488	-7.3831	0.015718	hypothetical protein Ctob_009960 [Chrysochromulina sp. CCMP291]	--	--	--	--	--	--	--	--
Cluster-1913.74009	0	44.2048	-7.3781	0.022946	--	--	--	--	--	--	--	--	--
Cluster-1913.61307	0	43.5813	-7.3551	0.025205	hypothetical protein EMIHUDRAFT_470412, partial [Emiliania huxleyi CCMP1516]	--	ATP-binding cassette, subfamily G (WHITE), member 2	Protein of unknown function, DUF258//ABC transporter//AAA domain, putative AbiEii toxin, Type IV TA system	ABC transporter G family member 6 OS=Arabidopsis thaliana OX=3702 GN=ABCG6 PE=2 SV=1	--	ATP binding//GTP binding//ATPase activity//GTPase activity	--	--
Cluster-1913.460	0	43.3284	-7.3493	0.026099	--	--	--	Protein of unknown function (DUF563)//Alpha amylase, catalytic domain	--	carbohydrate metabolic process	cation binding//transferase activity, transferring glycosyl groups//catalytic activity	--	--
Cluster-1913.12159	0	43.263	-7.3474	0.017234	hypothetical protein EMIHUDRAFT_431202 [Emiliania huxleyi CCMP1516]	--	60S ribosome subunit biogenesis protein NIP7	PUA domain	60S ribosome subunit biogenesis protein NIP7 homolog OS=Xenopus tropicalis OX=8364 GN=nip7 PE=2 SV=1	--	RNA binding	--	Ribosome biogenesis protein NIP7
Cluster-1913.50278	0	42.7396	-7.331	0.0018066	hypothetical protein EMIHUDRAFT_205326 [Emiliania huxleyi CCMP1516]	--	--	Putative exonuclease, RdgC//Lipoxygenase	--	oxidation-reduction process//DNA recombination	oxidoreductase activity, acting on single donors with incorporation of molecular oxygen, incorporation of two atoms of oxygen//metal ion binding	--	--
Cluster-1913.20468	0	42.7275	-7.3295	0.017215	--	--	--	--	--	--	--	--	--
Cluster-1913.9904	0	42.6092	-7.3237	0.00015962	hypothetical protein Ctob_004538 [Chrysochromulina sp. CCMP291]	--	vacuole morphology and inheritance protein 14	HEAT repeat	Protein VAC14 homolog OS=Arabidopsis thaliana OX=3702 GN=VAC14 PE=1 SV=2	--	protein binding	--	Uncharacterized conserved protein
Cluster-1913.41989	0	42.4759	-7.3207	0.027501	--	--	--	--	--	--	--	--	--
Cluster-1913.90979	0	42.391	-7.3178	0.018621	hypothetical protein EMIHUDRAFT_469992 [Emiliania huxleyi CCMP1516]	--	--	Acetamidase/Formamidase family//Plant specific eukaryotic initiation factor 4B	Formamidase OS=Methylophilus methylotrophus OX=17 GN=fmdA PE=1 SV=1	nitrogen compound metabolic process//regulation of translational initiation	hydrolase activity, acting on carbon-nitrogen (but not peptide) bonds, in linear amides//translation initiation factor activity	ribosome	--
Cluster-1913.70079	0	42.3054	-7.3164	0.00035889	hypothetical protein Ctob_011212 [Chrysochromulina sp. CCMP291]	--	--	Protein of unknown function (DUF3628)	--	--	hydrolase activity, acting on acid anhydrides	--	--
Cluster-1913.37829	0	42.3401	-7.3159	0.022417	predicted protein [Micromonas commoda]	--	--	Poxvirus I6-like family//Fimbrial adhesin F17-AG, lectin domain//Aminotransferase class-III	Mycosubtilin synthase subunit A OS=Bacillus subtilis OX=1423 GN=mycA PE=3 SV=1	adhesion of symbiont to host//viral process	transaminase activity//pyridoxal phosphate binding	pilus	--
Cluster-1913.36382	0	41.9971	-7.3016	0.00027254	uncharacterized ATP-dependent helicase C29A10.10c-like [Physcomitrella patens]	--	senataxin	FtsK/SpoIIIE family//UvrD/REP helicase N-terminal domain//ATPase family associated with various cellular activities (AAA)//Viral (Superfamily 1) RNA helicase//Phosphoinositide 3-kinase gamma adapter protein p101 subunit//Transcription initiation factor IIF, alpha subunit (TFIIF-alpha)//Mis12-Mtw1 protein family//RNA recognition motif. (a.k.a. RRM, RBD, or RNP domain)//KH domain//KH domain//Type I…	Probable helicase DDB_G0274399 OS=Dictyostelium discoideum OX=44689 GN=DDB_G0274399 PE=3 SV=1	transcription initiation from RNA polymerase II promoter//positive regulation of transcription elongation from RNA polymerase II promoter//chromosome segregation//cell division//transport	RNA binding//hydrolase activity//1-phosphatidylinositol-3-kinase regulator activity//nucleotide binding//nucleic acid binding//DNA binding//ATP binding	nucleus//phosphatidylinositol 3-kinase complex, class IB//MIS12/MIND type complex	tRNA-splicing endonuclease positive effector (SEN1)
Cluster-1913.58272	0	41.8057	-7.2956	0.0003805	--	--	--	--	--	--	--	--	--
Cluster-1913.52621	0	41.5293	-7.2885	0.021295	hypothetical protein Ctob_011032 [Chrysochromulina sp. CCMP291]	Emiliania huxleyi CCMP1516 peptidase M16 partial mRNA	uncharacterized protein	Peptidase M16C associated	Presequence protease 2, chloroplastic/mitochondrial OS=Arabidopsis thaliana OX=3702 GN=PREP2 PE=1 SV=1	proteolysis	--	--	Metalloendoprotease HMP1 (insulinase superfamily)
Cluster-1913.61855	0	41.3216	-7.2817	0.0025099	hypothetical protein EMIHUDRAFT_205326 [Emiliania huxleyi CCMP1516]	--	--	Putative exonuclease, RdgC//Lipoxygenase	--	DNA recombination//oxidation-reduction process	metal ion binding//oxidoreductase activity, acting on single donors with incorporation of molecular oxygen, incorporation of two atoms of oxygen	--	--
Cluster-1913.36899	0	41.3653	-7.28	0.021521	hypothetical protein EMIHUDRAFT_465926 [Emiliania huxleyi CCMP1516]	PREDICTED: Plutella xylostella enolase-like (LOC105395116), transcript variant X3, mRNA	enolase	Enolase, N-terminal domain//MiAMP1//Enolase, C-terminal TIM barrel domain	Enolase OS=Solanum lycopersicum OX=4081 GN=PGH1 PE=2 SV=1	negative regulation of growth//glycolytic process//tryptophan biosynthetic process//gluconeogenesis//L-phenylalanine biosynthetic process//tyrosine biosynthetic process//defense response	phosphopyruvate hydratase activity//magnesium ion binding	phosphopyruvate hydratase complex	Enolase
Cluster-1913.34875	0	41.0487	-7.2714	0.025624	--	--	--	Elongation factor 1 gamma, conserved domain	--	translational elongation//regulation of translational elongation	translation elongation factor activity	ribosome	--
Cluster-1913.51567	0	40.934	-7.2674	0.018914	cyclin-y-like protein [Chrysochromulina sp. CCMP291]	--	--	Cyclin	Cyclin-Y-like protein 1 OS=Danio rerio OX=7955 GN=ccnyl1 PE=2 SV=1	regulation of cyclin-dependent protein serine/threonine kinase activity	protein kinase binding	--	Predicted cyclin
Cluster-1913.58330	0	40.5471	-7.2529	0.020855	hypothetical protein EMIHUDRAFT_111884 [Emiliania huxleyi CCMP1516]	--	--	Geminivirus putative movement protein	--	transport of virus in host, cell to cell	--	integral component of membrane	--
Cluster-1913.45577	0	40.4714	-7.2518	0.0015909	--	--	--	Nop14-like family//CDC45-like protein//ZIP Zinc transporter	--	DNA replication initiation//transmembrane transport//metal ion transport	metal ion transmembrane transporter activity	membrane//small-subunit processome	--
Cluster-1913.88596	0	40.5352	-7.2508	0.021733	hypothetical protein EMIHUDRAFT_452928 [Emiliania huxleyi CCMP1516]	--	--	Galanin//Protein kinase domain//Cocaine and amphetamine regulated transcript protein (CART)//Protein tyrosine kinase//Pheromone A receptor	Beta-adrenergic receptor kinase 1 OS=Didelphis virginiana OX=9267 GN=GRK2 PE=1 SV=1	activation of MAPKK activity//G-protein coupled receptor signaling pathway//signal transduction//response to pheromone//cellular glucose homeostasis//negative regulation of appetite//protein phosphorylation//cellular response to starvation//sensory perception of chemical stimulus//adult feeding behavior	ATP binding//hormone activity//mating-type factor pheromone receptor activity//protein kinase activity	integral component of membrane//extracellular space//extracellular region	G protein-coupled receptor kinase
Cluster-1913.92120	0	40.4922	-7.2502	0.00014214	chaperonin [Chrysochromulina sp. CCMP291]	Aureococcus anophagefferens hypothetical protein partial mRNA	chaperonin GroEL	TCP-1/cpn60 chaperonin family	60 kDa chaperonin 2 OS=Synechococcus sp. (strain WH8102) OX=84588 GN=groL2 PE=3 SV=1	--	ATP binding	--	Mitochondrial chaperonin, Cpn60/Hsp60p
Cluster-1913.34981	0	40.456	-7.2495	0.02055	integral membrane sensor signal transduction histidine kinase [Chrysochromulina sp. CCMP291]	--	--	Haemophore, haem-binding	--	--	heme binding	--	--
Cluster-1913.77475	0	40.1126	-7.2369	0.020352	hypothetical protein Ctob_011176 [Chrysochromulina sp. CCMP291]	--	--	Major Facilitator Superfamily	--	transmembrane transport	--	integral component of membrane	--
Cluster-1913.8977	0	40.0872	-7.2363	0.020825	hydrolase [Chrysochromulina sp. CCMP291]	--	--	Glycosyl hydrolases family 2//Glycosyl hydrolases family 2, sugar binding domain//Glycosyl hydrolases family 2, TIM barrel domain	--	carbohydrate metabolic process	hydrolase activity, hydrolyzing O-glycosyl compounds	--	--
Cluster-1913.67021	0	40.0321	-7.2323	0.027674	hypothetical protein Ctob_009077 [Chrysochromulina sp. CCMP291]	--	--	Myc amino-terminal region//Conserved region of Rad21 / Rec8 like protein//Formiminotransferase-cyclodeaminase	--	cellular metabolic process//regulation of transcription, DNA-templated	catalytic activity//transcription factor activity, sequence-specific DNA binding	nuclear chromosome//transcription factor complex	--
Cluster-1913.70746	0	39.7771	-7.2263	0.025714	hypothetical protein EMIHUDRAFT_425800 [Emiliania huxleyi CCMP1516]	--	Rab family, other	ADP-ribosylation factor family//Ras of Complex, Roc, domain of DAPkinase//Ras family	Septum-promoting GTP-binding protein 1 OS=Schizosaccharomyces pombe (strain 972 / ATCC 24843) OX=284812 GN=spg1 PE=1 SV=1	small GTPase mediated signal transduction	GTP binding	--	Ras GTPases
Cluster-1913.79361	0.487088	109.089	-7.2222	0.00020687	hypothetical protein EMIHUDRAFT_466218 [Emiliania huxleyi CCMP1516]	Emiliania huxleyi CCMP1516 hypothetical protein partial mRNA	nucleolar GTP-binding protein	Nucleolar GTP-binding protein 1 (NOG1)//Cdc37 N terminal kinase binding//Protein of unknown function, DUF258//50S ribosome-binding GTPase//Ferrous iron transport protein B	Probable nucleolar GTP-binding protein 1 OS=Schizosaccharomyces pombe (strain 972 / ATCC 24843) OX=284812 GN=nog1 PE=1 SV=2	ferrous iron transport	GTPase activity//protein kinase binding//GTP binding//ferrous iron transmembrane transporter activity	integral component of membrane	GTP-binding protein CRFG/NOG1 (ODN superfamily)
Cluster-1913.19948	0	39.729	-7.2218	0.02253	hypothetical protein EMIHUDRAFT_102614 [Emiliania huxleyi CCMP1516]	--	--	Variant SH3 domain//SH3 domain	Nephrocystin-1 OS=Homo sapiens OX=9606 GN=NPHP1 PE=1 SV=1	--	protein binding	--	--
Cluster-1913.59317	0.511343	81.4536	-7.2179	6.69e-05	monooxygenase [Chrysochromulina sp. CCMP291]	Emiliania huxleyi CCMP1516 hypothetical protein mRNA	--	Zinc finger, C2H2 type//Hydrogenase/urease nickel incorporation, metallochaperone, hypA//zinc-finger C2H2-type//Ubiquitin fusion degradation protein UFD1//UBX domain//Zinc-finger double domain//C2H2-type zinc finger	Zinc finger protein 39 OS=Mus musculus OX=10090 GN=Zfp39 PE=2 SV=2	ubiquitin-dependent protein catabolic process//cellular protein modification process	nickel cation binding//metal ion binding//protein binding	--	FOG: Zn-finger
Cluster-1913.99754	0	39.599	-7.2149	0.00093946	hypothetical protein EMIHUDRAFT_246404 [Emiliania huxleyi CCMP1516]	--	--	Sugar (and other) transporter//Major Facilitator Superfamily	Alpha-ketoglutarate permease OS=Escherichia coli (strain K12) OX=83333 GN=kgtP PE=1 SV=1	transmembrane transport	transmembrane transporter activity	integral component of membrane	--
Cluster-1913.44320	0	39.3798	-7.2087	0.00015701	--	--	--	Putative zinc finger in N-recognin (UBR box)	--	--	zinc ion binding	--	--
Cluster-1913.93708	0	39.1362	-7.2026	0.028856	hypothetical protein EMIHUDRAFT_196777 [Emiliania huxleyi CCMP1516]	--	--	--	Protein KIAA0556 OS=Mus musculus OX=10090 GN=Kiaa0556 PE=1 SV=2	--	--	--	--
Cluster-1913.51814	0	39.199	-7.2024	0.022925	Sec1, SM superfamily protein [Emiliania huxleyi CCMP1516]	--	syntaxin-binding protein 1	Ribosomal L18p/L5e family//Sec1 family//Type III secretion needle MxiH, YscF, SsaG, EprI, PscF, EscF	Protein transport protein sec1 OS=Dictyostelium discoideum OX=44689 GN=sec1 PE=3 SV=1	ribosome biogenesis//translation//pathogenesis//vesicle docking involved in exocytosis//protein transport//vesicle-mediated transport	structural constituent of ribosome	ribosome//intracellular	Vesicle trafficking protein Sec1
Cluster-1913.57878	1.21772	218.223	-7.202	9.24e-05	leucine rich repeat family protein [Chrysochromulina sp. CCMP291]	--	--	Leucine Rich Repeat//Leucine rich repeat	Leucine-rich repeat-containing protein 72 OS=Bos taurus OX=9913 GN=LRRC72 PE=2 SV=1	--	protein binding	--	--
Cluster-1913.67352	0	38.8167	-7.1904	0.023595	hypothetical protein EMIHUDRAFT_439880 [Emiliania huxleyi CCMP1516]	--	prolyl 4-hydroxylase	Closterovirus coat protein//2OG-Fe(II) oxygenase superfamily//2OG-Fe(II) oxygenase superfamily//RNA polymerase Rpb1, domain 5	Prolyl 4-hydroxylase subunit alpha-1 OS=Rattus norvegicus OX=10116 GN=P4ha1 PE=2 SV=2	oxidation-reduction process//pyrimidine nucleobase metabolic process//purine nucleobase metabolic process//transcription, DNA-templated	oxidoreductase activity//DNA binding//DNA-directed RNA polymerase activity	nucleolus//virion	Prolyl 4-hydroxylase alpha subunit
Cluster-1913.52106	0	38.6952	-7.1856	0.00020828	hypothetical protein EMIHUDRAFT_461339 [Emiliania huxleyi CCMP1516]	--	metal transporter CNNM	Meiosis-specific protein Mei4//CS1 type fimbrial major subunit	Metal transporter CNNM2 OS=Mus musculus OX=10090 GN=Cnnm2 PE=1 SV=3	DNA recombination//meiotic DNA double-strand break formation	--	pilus	Predicted membrane protein, contains two CBS domains
Cluster-1913.51816	0	38.5958	-7.1806	0.021541	Sec1, SM superfamily protein [Emiliania huxleyi CCMP1516]	--	syntaxin-binding protein 1	Ribosomal L18p/L5e family//Sec1 family//Type III secretion needle MxiH, YscF, SsaG, EprI, PscF, EscF	Protein transport protein sec1 OS=Dictyostelium discoideum OX=44689 GN=sec1 PE=3 SV=1	ribosome biogenesis//translation//pathogenesis//vesicle docking involved in exocytosis//protein transport//vesicle-mediated transport	structural constituent of ribosome	intracellular//ribosome	Vesicle trafficking protein Sec1
Cluster-1913.100040	0	38.4438	-7.1785	0.0017727	hypothetical protein EMIHUDRAFT_470402 [Emiliania huxleyi CCMP1516]	--	amino-acid N-acetyltransferase	SWIM zinc finger	Amino-acid acetyltransferase OS=Pseudomonas mendocina (strain ymp) OX=399739 GN=argA PE=3 SV=1	--	zinc ion binding	--	--
Cluster-1913.100037	0	38.4414	-7.1771	0.0221	ABC transporter cobalt transport family protein [Chrysochromulina sp. CCMP291]	--	ATP-binding cassette, subfamily F, member 3	Protein of unknown function, DUF258//ATP synthase alpha/beta family, nucleotide-binding domain//50S ribosome-binding GTPase//ABC transporter//AAA domain, putative AbiEii toxin, Type IV TA system//Phosphate ATP-binding cassette transporter	ABC transporter F family member 3 OS=Arabidopsis thaliana OX=3702 GN=ABCF3 PE=1 SV=1	phosphate ion transport	ATP binding//GTPase activity//GTP binding//ATPase activity	--	ATPase component of ABC transporters with duplicated ATPase domains/Translation elongation factor EF-3b
Cluster-1913.83291	0	38.4286	-7.1754	0.021911	hypothetical protein EMIHUDRAFT_451953 [Emiliania huxleyi CCMP1516]	--	--	C1-like domain//Mammalian defensin//TolA binding protein trimerisation//Phorbol esters/diacylglycerol binding domain (C1 domain)//PHD-finger	Lysine-specific demethylase 4B OS=Mus musculus OX=10090 GN=Kdm4b PE=2 SV=1	protein trimerization//intracellular signal transduction//defense response//oxidation-reduction process	protein-disulfide reductase activity//protein binding	extracellular region	--
Cluster-1913.19874	0	38.1603	-7.1664	0.018235	zinc carboxypeptidase family protein [Chrysochromulina sp. CCMP291]	--	--	Zinc carboxypeptidase	Cytosolic carboxypeptidase 3 OS=Bos taurus OX=9913 GN=AGBL3 PE=3 SV=1	proteolysis	zinc ion binding//metallocarboxypeptidase activity	--	Zinc carboxypeptidase
Cluster-1913.46023	1.79618	233.796	-7.1657	0.013499	hypothetical protein AURANDRAFT_24725 [Aureococcus anophagefferens]	--	--	Acyl-CoA dehydrogenase, C-terminal domain//Acyl-CoA dehydrogenase, N-terminal domain//Acyl-CoA dehydrogenase, middle domain	Long-chain specific acyl-CoA dehydrogenase, mitochondrial OS=Sus scrofa OX=9823 GN=ACADL PE=2 SV=1	obsolete electron transport//metabolic process//oxidation-reduction process	flavin adenine dinucleotide binding//acyl-CoA dehydrogenase activity//oxidoreductase activity, acting on the CH-CH group of donors	--	Short-chain acyl-CoA dehydrogenase
Cluster-1913.10172	0	38.1823	-7.1648	0.02217	hypothetical protein EMIHUDRAFT_64273 [Emiliania huxleyi CCMP1516]	--	7-dehydrocholesterol reductase	Ergosterol biosynthesis ERG4/ERG24 family	7-dehydrocholesterol reductase OS=Arabidopsis thaliana OX=3702 GN=DWF5 PE=1 SV=1	--	--	membrane	Sterol reductase/lamin B receptor
Cluster-1913.38473	0.243544	70.0016	-7.1605	0.0079654	hypothetical protein EMIHUDRAFT_458187 [Emiliania huxleyi CCMP1516]	--	--	APJ endogenous ligand	--	signal transduction	hormone activity//apelin receptor binding	--	--
Cluster-1913.43810	1.46126	236.633	-7.1567	0.001688	hypothetical protein EMIHUDRAFT_449788 [Emiliania huxleyi CCMP1516]	--	--	--	--	--	--	--	--
Cluster-1913.25153	0	37.8452	-7.1545	0.024707	hypothetical protein Ctob_007994 [Chrysochromulina sp. CCMP291]	--	--	Rer1 family	--	--	--	integral component of membrane	--
Cluster-1913.15420	0	37.8496	-7.154	0.00012383	mRNA splicing factor ATP-dependent RNA helicase [Chrysochromulina sp. CCMP291]	--	ATP-dependent RNA helicase DHX36	Zn-finger in Ran binding protein and others//RWD domain//DEAD/DEAH box helicase//Helicase associated domain (HA2)//Gamma-glutamyltranspeptidase	ATP-dependent RNA helicase DHX36 OS=Mus musculus OX=10090 GN=Dhx36 PE=1 SV=2	glutathione metabolic process//prostaglandin metabolic process//leukotriene metabolic process//taurine metabolic process	nucleic acid binding//protein binding//ATP binding//gamma-glutamyltransferase activity//zinc ion binding//helicase activity	--	ATP-dependent RNA helicase A
Cluster-1913.83383	0	37.4162	-7.1381	0.024429	oxidoreductase [Thalassiosira pseudonana CCMP1335]	--	--	Oxidoreductase family, NAD-binding Rossmann fold	Trans-1,2-dihydrobenzene-1,2-diol dehydrogenase OS=Danio rerio OX=7955 GN=dhdh PE=2 SV=2	--	oxidoreductase activity	--	Dimeric dihydrodiol dehydrogenase
Cluster-1913.41607	0	37.3746	-7.1347	0.023165	hypothetical protein EMIHUDRAFT_469750 [Emiliania huxleyi CCMP1516]	Emiliania huxleyi CCMP1516 hypothetical protein mRNA	--	ARC105 or Med15 subunit of Mediator complex non-fungal//Pumilio-family RNA binding repeat//CPL (NUC119) domain//Herpesvirus UL6 like	Pumilio homolog 1 OS=Arabidopsis thaliana OX=3702 GN=APUM1 PE=1 SV=1	regulation of transcription from RNA polymerase II promoter//DNA packaging	RNA binding//RNA polymerase II transcription cofactor activity	mediator complex	Translational repressor Pumilio/PUF3 and related RNA-binding proteins (Puf superfamily)
Cluster-1913.60502	0	37.3603	-7.1334	0.023417	hypothetical protein EMIHUDRAFT_436008 [Emiliania huxleyi CCMP1516]	--	--	TATA box binding protein associated factor (TAF)//AMP-binding enzyme//LIN37	Long-chain-fatty-acid--AMP ligase FadD32 OS=Mycobacterium tuberculosis (strain ATCC 25618 / H37Rv) OX=83332 GN=fadD32 PE=1 SV=1	metabolic process//DNA-templated transcription, initiation//cell cycle	catalytic activity	nucleus//transcriptional repressor complex	--
Cluster-1913.68171	0	37.0763	-7.1262	0.0020978	core-2 i-branching enzyme [Chrysochromulina sp. CCMP291]	--	--	Methyltransferase domain	--	metabolic process	methyltransferase activity	--	--
Cluster-1913.42636	0	37.0598	-7.1243	0.01985	--	--	--	--	--	--	--	--	--
Cluster-1913.32804	0	36.7736	-7.1143	0.00031544	hypothetical protein Ctob_003890 [Chrysochromulina sp. CCMP291]	--	--	Coronavirus nucleocapsid protein	Flocculation protein FLO11 OS=Saccharomyces cerevisiae (strain ATCC 204508 / S288c) OX=559292 GN=FLO11 PE=1 SV=2	--	--	viral nucleocapsid	--
Cluster-1913.39653	0	36.6489	-7.1079	0.02931	hypothetical protein EMIHUDRAFT_194825 [Emiliania huxleyi CCMP1516]	--	--	MHC_I C-terminus	--	immune response//antigen processing and presentation	--	--	--
Cluster-1913.91771	0	36.5971	-7.1033	0.00023353	hypothetical protein EMIHUDRAFT_470882 [Emiliania huxleyi CCMP1516]	--	--	Protein of unknown function (DUF3628)	--	--	hydrolase activity, acting on acid anhydrides	--	--
Cluster-1913.76366	0	36.425	-7.098	0.023172	hypothetical protein EMIHUDRAFT_101070 [Emiliania huxleyi CCMP1516]	--	stress-induced-phosphoprotein 1	TPR repeat//Photosynthetic reaction centre protein//Tetratricopeptide repeat//Tetratricopeptide repeat//Tetratricopeptide repeat//Ribosomal protein L33//HTLV Tax//Tetratricopeptide repeat	Hsp70-Hsp90 organizing protein 3 OS=Arabidopsis thaliana OX=3702 GN=HOP3 PE=2 SV=1	translation//photosynthesis, light reaction//obsolete electron transport//ribosome biogenesis//photosynthetic electron transport in photosystem II//positive regulation of transcription, DNA-templated	electron transporter, transferring electrons within the cyclic electron transport pathway of photosynthesis activity//structural constituent of ribosome//protein binding	intracellular//ribosome	Molecular co-chaperone STI1
Cluster-1913.15319	0	36.3026	-7.0943	0.0333	hypothetical protein EMIHUDRAFT_440897 [Emiliania huxleyi CCMP1516]	--	ubiquitin-conjugating enzyme E2 C	RWD domain//UEV domain	Ubiquitin-conjugating enzyme E2 C OS=Homo sapiens OX=9606 GN=UBE2C PE=1 SV=1	protein transport//cellular protein modification process	protein binding	--	Ubiquitin-protein ligase
Cluster-1913.96894	0	35.9007	-7.08	0.0011133	outer dynein arm docking complex 3 [Chrysochromulina sp. CCMP291]	--	calmodulin	Hok/gef family//EF-hand domain pair//EF-hand domain//EF hand//EF-hand domain pair	Protein CASC1 OS=Danio rerio OX=7955 GN=casc1 PE=2 SV=2	--	calcium ion binding	membrane	--
Cluster-1913.38260	0	35.9353	-7.0795	0.028782	serine threonine-protein kinase 3 [Chrysochromulina sp. CCMP291]	--	serine/threonine-protein kinase 24/25/MST4	Protein kinase domain//Protein tyrosine kinase	Serine/threonine-protein kinase hippo OS=Drosophila melanogaster OX=7227 GN=hpo PE=1 SV=1	protein phosphorylation	ATP binding//protein kinase activity	--	STE20-like serine/threonine kinase MST
Cluster-1913.20096	0	35.6487	-7.0655	0.024725	hypothetical protein EMIHUDRAFT_413973 [Emiliania huxleyi CCMP1516]	--	--	Coproporphyrinogen III oxidase//Ankyrin repeat//Ankyrin repeat	Serine/threonine-protein phosphatase 6 regulatory ankyrin repeat subunit C OS=Danio rerio OX=7955 GN=ankrd52 PE=2 SV=1	chlorophyll metabolic process//porphyrin-containing compound biosynthetic process//oxidation-reduction process	coproporphyrinogen oxidase activity//protein binding	--	--
Cluster-1913.71043	0	35.5211	-7.0645	0.00097255	threonine-tRNA ligase, partial [Emiliania huxleyi CCMP1516]	Emiliania huxleyi CCMP1516 threonine-tRNA ligase partial mRNA	threonyl-tRNA synthetase	Threonyl and Alanyl tRNA synthetase second additional domain//tRNA synthetase class II core domain (G, H, P, S and T)	Threonine--tRNA ligase, mitochondrial 1 OS=Arabidopsis thaliana OX=3702 GN=THRRS PE=1 SV=3	tRNA aminoacylation for protein translation//tRNA aminoacylation	nucleotide binding//ATP binding//aminoacyl-tRNA ligase activity//ligase activity, forming aminoacyl-tRNA and related compounds	--	Threonyl-tRNA synthetase
Cluster-1913.104660	0	35.1863	-7.0496	0.025754	glycosyltransferase family 77 protein [Chrysochromulina sp. CCMP291]	--	--	Sclerostin (SOST)	--	--	--	extracellular space	--
Cluster-1913.78557	0	35.1739	-7.0488	0.034348	--	--	--	--	--	--	--	--	--
Cluster-1913.103831	0	35.1241	-7.0466	0.00095395	receptor expression-enhancing protein 5-like protein, partial [Chrysochromulina sp. CCMP291]	--	receptor expression-enhancing protein 5/6	Haemolysin-III related	Receptor expression-enhancing protein 6 OS=Danio rerio OX=7955 GN=reep6 PE=2 SV=1	--	--	integral component of membrane	Protein involved in membrane traffic (YOP1/TB2/DP1/HVA22 family)
Cluster-1913.82786	0	35.1142	-7.0446	0.023951	hypothetical protein EMIHUDRAFT_98044 [Emiliania huxleyi CCMP1516]	Emiliania huxleyi CCMP1516 hypothetical protein partial mRNA	--	--	Protein strawberry notch homolog 2 OS=Homo sapiens OX=9606 GN=SBNO2 PE=2 SV=3	--	--	--	Nuclear helicase MOP-3/SNO (DEAD-box superfamily)
Cluster-1913.20058	0	34.9267	-7.0388	0.020407	PREDICTED: structural maintenance of chromosomes protein 3 isoform X1 [Populus euphratica]	--	structural maintenance of chromosome 3 (chondroitin sulfate proteoglycan 6)	SMC proteins Flexible Hinge Domain//Resistin//AAA domain, putative AbiEii toxin, Type IV TA system	Structural maintenance of chromosomes protein 3 OS=Arabidopsis thaliana OX=3702 GN=SMC3 PE=2 SV=1	signal transduction//chromosome organization	ATP binding//hormone activity//protein binding	extracellular region//chromosome	Structural maintenance of chromosome protein 3 (sister chromatid cohesion complex Cohesin, subunit SMC3)
Cluster-1913.77403	0	34.8608	-7.0347	0.026306	hypothetical protein EMIHUDRAFT_449178 [Emiliania huxleyi CCMP1516]	--	--	MT-A70//Fatty acid hydroxylase superfamily	N6-adenosine-methyltransferase non-catalytic subunit OS=Gallus gallus OX=9031 GN=METTL14 PE=2 SV=1	fatty acid biosynthetic process//nucleobase-containing compound metabolic process//oxidation-reduction process	iron ion binding//oxidoreductase activity//methyltransferase activity	--	Predicted N6-adenine methylase involved in transcription regulation
Cluster-1913.46535	0	34.8537	-7.0334	0.00018675	hypothetical protein EMIHUDRAFT_434769 [Emiliania huxleyi CCMP1516]	--	cullin 3	A49-like RNA polymerase I associated factor//Cullin family//Penicillinase repressor	Cullin-3A OS=Arabidopsis thaliana OX=3702 GN=CUL3A PE=1 SV=1	purine nucleobase metabolic process//transcription, DNA-templated//ubiquitin-dependent protein catabolic process//negative regulation of transcription, DNA-templated//pyrimidine nucleobase metabolic process	DNA-directed RNA polymerase activity//ubiquitin protein ligase binding//DNA binding	nucleus//nucleolus	Cullins
Cluster-1913.67125	0	34.7351	-7.0309	0.020586	mercuric reductase [Fistulifera solaris]	--	dihydrolipoamide dehydrogenase	FAD binding domain//Pyridine nucleotide-disulphide oxidoreductase//FAD dependent oxidoreductase//Tn3 transposase DDE domain//Pyridine nucleotide-disulphide oxidoreductase//FAD dependent oxidoreductase//Pyridine nucleotide-disulphide oxidoreductase, dimerisation domain//Spt20 family//Presenilin//Glucose inhibited division protein A	Dihydrolipoyl dehydrogenase OS=Chlamydia trachomatis (strain D/UW-3/Cx) OX=272561 GN=lpdA PE=3 SV=1	tRNA processing//oxidation-reduction process//cell redox homeostasis//transposition, DNA-mediated	flavin adenine dinucleotide binding//oxidoreductase activity//transcription cofactor activity//FAD binding//transposase activity//aspartic-type endopeptidase activity	SAGA complex//transcription factor complex//integral component of membrane	Dihydrolipoamide dehydrogenase
Cluster-1913.56645	0	34.6769	-7.0299	0.0014099	hypothetical protein EMIHUDRAFT_452958 [Emiliania huxleyi CCMP1516]	--	staphylococcal nuclease domain-containing protein 1	--	Ribonuclease TUDOR 2 OS=Arabidopsis thaliana OX=3702 GN=TSN2 PE=1 SV=1	--	--	--	Transcriptional coactivator p100
Cluster-1913.41235	0	34.6499	-7.0261	0.025044	ubiquitin domain containing protein, partial [Chrysochromulina sp. CCMP291]	--	--	Herpes virus major capsid protein//Ubiquitin carboxyl-terminal hydrolase	--	protein deubiquitination	structural molecule activity//ubiquitinyl hydrolase activity	viral capsid	--
Cluster-1913.9821	0	34.5752	-7.024	0.033654	mitochondrial solute carrier protein [Emiliania huxleyi CCMP1516]	--	solute carrier family 25 (mitochondrial phosphate transporter), member 23/24/25/41	EF hand//EF-hand domain pair//EF hand//EF-hand domain//HAMP domain//EF-hand domain pair	Calcium-binding mitochondrial carrier protein SCaMC-1 OS=Danio rerio OX=7955 GN=slc25a24 PE=2 SV=1	signal transduction	calcium ion binding//signal transducer activity	integral component of membrane	Predicted mitochondrial carrier protein
Cluster-1913.22776	0.243544	63.1846	-7.0159	0.013751	hypothetical protein EMIHUDRAFT_63702, partial [Emiliania huxleyi CCMP1516]	--	--	Ankyrin repeat//Ankyrin repeat	cAMP-dependent protein kinase regulatory subunit OS=Blastocladiella emersonii OX=4808 GN=PKAR PE=2 SV=1	--	protein binding	--	cAMP-dependent protein kinase types I and II, regulatory subunit
Cluster-1913.20556	0	34.3453	-7.0143	0.032008	hypothetical protein EMIHUDRAFT_223115 [Emiliania huxleyi CCMP1516]	--	--	--	--	--	--	--	--
Cluster-1913.34365	0	34.3039	-7.013	0.024557	hypothetical protein EMIHUDRAFT_423756 [Emiliania huxleyi CCMP1516]	--	--	--	--	--	--	--	--
Cluster-1913.59491	0	34.4173	-7.0127	0.00059835	mitochondrial processing peptidase [Emiliania huxleyi CCMP1516]	--	mitochondrial-processing peptidase subunit beta	Adenylate cyclase associated (CAP) N terminal	Probable mitochondrial-processing peptidase subunit beta, mitochondrial OS=Arabidopsis thaliana OX=3702 GN=At3g02090 PE=1 SV=2	cytoskeleton organization	actin binding	--	Mitochondrial processing peptidase, beta subunit, and related enzymes (insulinase superfamily)
Cluster-1913.25426	0	34.2781	-7.0103	0.026545	hypothetical protein EMIHUDRAFT_203209 [Emiliania huxleyi CCMP1516]	--	--	Autophagy protein Apg6//Spc19//Domain of unknown function (DUF1908)//Bacillus haemolytic enterotoxin (HBL)	--	pathogenesis//autophagy//phosphorylation//serine family amino acid metabolic process//attachment of spindle microtubules to kinetochore//protein phosphorylation	magnesium ion binding//ATP binding//protein serine/threonine kinase activity	DASH complex//membrane//spindle microtubule	--
Cluster-1913.23046	0	34.2068	-7.0102	0.00089202	hypothetical protein EMIHUDRAFT_222515 [Emiliania huxleyi CCMP1516]	--	--	Ankyrin repeat//Sugar (and other) transporter//Major Facilitator Superfamily//Ankyrin repeat	Protein ZINC INDUCED FACILITATOR 1 OS=Arabidopsis thaliana OX=3702 GN=ZIF1 PE=1 SV=2	transmembrane transport	transmembrane transporter activity//protein binding	integral component of membrane	Permease of the major facilitator superfamily
Cluster-1913.27845	0	34.1915	-7.0082	0.026806	--	--	--	Hint module//Transcription cofactor vestigial-like protein 4	--	proteolysis//regulation of transcription, DNA-templated	peptidase activity	--	--
Cluster-1913.60234	0	34.0665	-7.004	0.00073994	hypothetical protein EMIHUDRAFT_439369 [Emiliania huxleyi CCMP1516]	--	--	Methyltransferase domain//BNIP3//PMP-22/EMP/MP20/Claudin family//Alphaherpesvirus glycoprotein E//16S rRNA methyltransferase RsmF//Cobalamin-5-phosphate synthase//Methyltransferase small domain//Hypothetical methyltransferase//Pilin (bacterial filament)//Alphavirus E2 glycoprotein//ubiE/COQ5 methyltransferase family	--	metabolic process//cobalamin biosynthetic process//cell adhesion//positive regulation of apoptotic process	adenosylcobinamide-GDP ribazoletransferase activity//methyltransferase activity//cobalamin 5'-phosphate synthase activity//structural molecule activity	integral component of membrane//mitochondrial envelope//pilus//viral capsid//membrane	--
Cluster-1913.53255	0	34.0177	-7.0009	0.022588	multidrug resistance-associated protein 3, partial [Chrysochromulina sp. CCMP291]	--	ATP-binding cassette, subfamily C (CFTR/MRP), member 1	Bacteriocin class II with double-glycine leader peptide//Zeta toxin//ABC transporter//50S ribosome-binding GTPase//AAA domain, putative AbiEii toxin, Type IV TA system//Subtilisin inhibitor-like//Archaeal ATPase//NADH-ubiquinone oxidoreductase-G iron-sulfur binding region//Protein of unknown function, DUF258//ATPase family associated with various cellular activities (AAA)//Type II/IV secretion sy…	Multidrug resistance-associated protein 1 OS=Gallus gallus OX=9031 GN=ABCC1 PE=2 SV=1	defense response to bacterium//transport//oxidation-reduction process//transmembrane transport	ATP binding//kinase activity//oxidoreductase activity//GTPase activity//serine-type endopeptidase inhibitor activity//ATPase activity//ATPase activity, coupled to transmembrane movement of substances//GTP binding	integral component of membrane	Multidrug resistance-associated protein/mitoxantrone resistance protein, ABC superfamily
Cluster-1913.50478	0	33.9797	-6.9971	0.025915	2-oxoglutarate e1 subunit [Chrysochromulina sp. CCMP291]	Tilletiaria anomala UBC 951 putative KGD1-alpha-ketoglutarate dehydrogenase mRNA	2-oxoglutarate dehydrogenase E1 component	Dehydrogenase E1 component	2-oxoglutarate dehydrogenase, mitochondrial OS=Schizosaccharomyces pombe (strain 972 / ATCC 24843) OX=284812 GN=kgd1 PE=3 SV=1	metabolic process	oxidoreductase activity, acting on the aldehyde or oxo group of donors, disulfide as acceptor	--	2-oxoglutarate dehydrogenase, E1 subunit
Cluster-1913.25675	0	33.8669	-6.9958	0.0031198	hypothetical protein Ctob_007484 [Chrysochromulina sp. CCMP291]	--	--	WD domain, G-beta repeat//Transmembrane protein//Domain of unknown function (DUF3329)//CRISPR-associated protein (Cas_Csy4)	Protein C21orf2 OS=Homo sapiens OX=9606 GN=C21orf2 PE=1 SV=1	phosphorylation//maintenance of CRISPR repeat elements	endonuclease activity//protein histidine kinase activity//protein binding	integral component of membrane//protein histidine kinase complex	--
Cluster-1913.42766	0	33.8212	-6.9937	0.0031109	--	--	--	--	--	--	--	--	--
Cluster-1913.36293	0	33.8497	-6.991	0.025559	--	--	--	Bee antimicrobial peptide//DDHD domain	--	hemolymph coagulation	metal ion binding	extracellular region	--
Cluster-1913.41945	0	33.8303	-6.9895	0.028331	Adenosylmethionine-8-amino-7-oxononanoate aminotransferase [Symbiodinium microadriaticum]	Aeromicrobium erythreum strain AR18, complete genome	bifunctional dethiobiotin synthetase / adenosylmethionine---8-amino-7-oxononanoate aminotransferase	Aminotransferase class-III	Adenosylmethionine-8-amino-7-oxononanoate aminotransferase OS=Serratia marcescens OX=615 GN=bioA PE=3 SV=1	--	pyridoxal phosphate binding//transaminase activity	--	Ornithine aminotransferase
Cluster-1913.38196	0	33.6833	-6.9867	0.025986	--	--	--	Voltage gated chloride channel	--	chloride transport//transmembrane transport	voltage-gated chloride channel activity	membrane	--
Cluster-1913.77941	0	33.6053	-6.9831	0.0032076	integral membrane sensor signal transduction histidine kinase [Chrysochromulina sp. CCMP291]	--	--	Protein of unknown function (DUF3628)	--	--	hydrolase activity, acting on acid anhydrides	--	--
Cluster-1913.80342	0	33.5092	-6.9765	0.00062372	--	--	--	--	--	--	--	--	--
Cluster-1913.94390	0	33.4466	-6.9762	0.034779	nfx1-type zinc finger-containing protein 1 [Chrysochromulina sp. CCMP291]	Luteipulveratus mongoliensis strain MN07-A0370 genome	--	AAA domain (dynein-related subfamily)//NADH pyrophosphatase zinc ribbon domain//ABC transporter//ATPase family associated with various cellular activities (AAA)//IstB-like ATP binding protein//Holliday junction DNA helicase ruvB N-terminus//Carbohydrate binding domain (family 19)//NTPase//Tubulin-specific chaperone C N-terminal domain//ATPase family associated with various cellular activities (AA…	Protein CfxQ homolog OS=Galdieria sulphuraria OX=130081 GN=cfxQ PE=3 SV=1	regulation of transcription from RNA polymerase II promoter//DNA repair//DNA recombination//chitin catabolic process	RNA polymerase II transcription cofactor activity//chitin binding//ATP binding//four-way junction helicase activity//nucleotide phosphatase activity, acting on free nucleotides//tubulin binding//hydrolase activity//metal ion binding//ATPase activity	Holliday junction helicase complex//tubulin complex//replication fork//mediator complex	--
Cluster-1913.98069	0	33.2876	-6.9697	0.023985	hypothetical protein EMIHUDRAFT_223796 [Emiliania huxleyi CCMP1516]	--	--	Transactivating regulatory protein (Tat)	--	regulation of transcription, DNA-templated	transcription factor activity, sequence-specific DNA binding	host cell nucleus//transcription factor complex	--
Cluster-1913.32161	0	33.2484	-6.9679	0.029335	hypothetical protein EMIHUDRAFT_438361 [Emiliania huxleyi CCMP1516]	--	--	PHD-finger	DDT domain-containing protein PTM OS=Arabidopsis thaliana OX=3702 GN=PTM PE=1 SV=1	--	protein binding	--	--
Cluster-1913.62572	0	33.1704	-6.9642	0.034016	hypothetical protein EMIHUDRAFT_98879 [Emiliania huxleyi CCMP1516]	--	--	--	--	--	--	--	--
Cluster-1913.36278	0.487088	89.1709	-6.9611	0.0021999	--	--	--	Ankyrin repeat//Leucine rich repeat//Ankyrin repeat//Leucine Rich Repeat	Ankyrin repeat domain-containing protein 65 OS=Bos taurus OX=9913 GN=ANKRD65 PE=2 SV=1	--	protein binding	--	--
Cluster-1913.70845	0	33.033	-6.9581	0.031354	palmitoyltransferase zdhhc3-like protein [Chrysochromulina sp. CCMP291]	Phytophthora parasitica INRA-310 hypothetical protein, variant 4 mRNA	palmitoyltransferase	DHHC palmitoyltransferase	Palmitoyltransferase ZDHHC3 OS=Mus musculus OX=10090 GN=Zdhhc3 PE=1 SV=1	--	zinc ion binding	--	DHHC-type Zn-finger proteins
Cluster-1913.99003	0	33.0121	-6.9567	0.028026	hypothetical protein EMIHUDRAFT_224175 [Emiliania huxleyi CCMP1516]	--	--	Hepatitis C virus capsid protein//HEAT repeat	Dynein assembly factor 5, axonemal OS=Homo sapiens OX=9606 GN=DNAAF5 PE=1 SV=4	--	structural molecule activity//protein binding	viral capsid	--
Cluster-1913.346	0	32.9777	-6.9561	0.031656	hypothetical protein EMIHUDRAFT_237108 [Emiliania huxleyi CCMP1516]	--	DNA-directed RNA polymerases I and III subunit RPAC1	RNA polymerase Rpb3/Rpb11 dimerisation domain	DNA-directed RNA polymerases I and III subunit rpac1 OS=Dictyostelium discoideum OX=44689 GN=polr1c PE=3 SV=1	transcription, DNA-templated	protein dimerization activity	--	RNA polymerase I and III, subunit RPA40/RPC40
Cluster-1913.64900	0	32.8189	-6.9491	0.00038427	dead ..asp-glu-ala-asp.. box polypeptide 56 [Chrysochromulina sp. CCMP291]	--	ATP-dependent RNA helicase DDX56/DBP9	DEAD/DEAH box helicase//Type III restriction enzyme, res subunit	ATP-dependent RNA helicase dbp9 OS=Aspergillus niger (strain CBS 513.88 / FGSC A1513) OX=425011 GN=dbp9 PE=3 SV=1	--	hydrolase activity//DNA binding//ATP binding//nucleic acid binding	--	RNA helicase
Cluster-1913.21462	0	32.8255	-6.949	0.032123	hypothetical protein EMIHUDRAFT_236803 [Emiliania huxleyi CCMP1516]	--	--	AcrB/AcrD/AcrF family//Fz domain//MMPL family//Patched family//Thiamine pyrophosphate enzyme, N-terminal TPP binding domain	--	signal transduction//transport	protein binding//thiamine pyrophosphate binding//transporter activity//hedgehog receptor activity	membrane	--
Cluster-1913.35600	0	32.8255	-6.949	0.032123	calcineurin-like phosphoesterase [Micromonas commoda]	Micromonas pusilla CCMP1545 calcineurin-like phosphoesterase, mRNA	--	Calcineurin-like phosphoesterase	--	--	hydrolase activity	--	--
Cluster-1913.100645	0	32.7524	-6.9445	0.027709	--	--	--	Nuclear transition protein 2//Integral membrane protein DUF92	--	spermatogenesis	DNA binding	nucleosome//integral component of membrane//nucleus	--
Cluster-1913.98475	0	32.6541	-6.9375	0.00036267	hypothetical protein EMIHUDRAFT_438412, partial [Emiliania huxleyi CCMP1516]	--	--	Major Facilitator Superfamily	--	transmembrane transport	--	integral component of membrane	--
Cluster-1913.11361	0	32.5302	-6.9332	0.00026168	coiled-coil domain-containing protein 147-like protein [Chrysochromulina sp. CCMP291]	--	--	Rotavirus non-structural protein NSP3//Fibrinogen alpha/beta chain family	Cilia- and flagella-associated protein 58 OS=Chlamydomonas reinhardtii OX=3055 GN=CFAP58 PE=1 SV=1	platelet activation//signal transduction//protein polymerization	receptor binding//RNA binding//protein binding, bridging	fibrinogen complex	--
Cluster-1913.95362	0	32.4328	-6.9318	0.037202	hypothetical protein EMIHUDRAFT_232819 [Emiliania huxleyi CCMP1516]	--	--	--	--	--	--	--	--
Cluster-1913.10662	0	32.3905	-6.9302	0.02866	hypothetical protein EMIHUDRAFT_454811 [Emiliania huxleyi CCMP1516]	--	--	--	--	--	--	--	--
Cluster-1913.87774	0	32.3239	-6.9257	0.026938	NADH-cytochrome b5 [Chrysochromulina sp. CCMP291]	--	nitrate reductase (NAD(P)H)	Oxidoreductase NAD-binding domain//Ferric reductase NAD binding domain	NADH-cytochrome b5 reductase 1 OS=Rattus norvegicus OX=10116 GN=Cyb5r1 PE=2 SV=1	oxidation-reduction process	oxidoreductase activity	--	NADH-cytochrome b-5 reductase
Cluster-1913.33919	0	32.2317	-6.9236	0.00087743	hypothetical protein EMIHUDRAFT_98273 [Emiliania huxleyi CCMP1516]	--	--	REV protein (anti-repression trans-activator protein)//Thioredoxin	--	regulation of transcription, DNA-templated//cell redox homeostasis	transcription factor activity, sequence-specific DNA binding	transcription factor complex//host cell nucleus	--
Cluster-1913.100919	0	32.2522	-6.9231	0.028532	phosphoinositide 3-kinase regulatory subunit 4-like protein [Chrysochromulina sp. CCMP291]	--	phosphoinositide-3-kinase, regulatory subunit 4	HEAT repeat	Probable serine/threonine-protein kinase vps15 OS=Dictyostelium discoideum OX=44689 GN=vps15 PE=3 SV=1	--	protein binding	--	Protein kinase containing WD40 repeats
Cluster-1913.4949	0	32.2537	-6.9228	0.027466	glycoside hydrolase family 10 [Chrysochromulina sp. CCMP291]	--	--	Carbohydrate kinase//Glycosyl hydrolase family 10//Centriole, cilia and spindle-associated//Carbohydrate binding domain	Anti-sigma-I factor RsgI6 OS=Clostridium thermocellum (strain ATCC 27405 / DSM 1237 / NBRC 103400 / NCIMB 10682 / NRRL B-4536 / VPI 7372) OX=203119 GN=rsgI6 PE=1 SV=1	carbohydrate metabolic process	hydrolase activity, acting on glycosyl bonds//hydrolase activity, hydrolyzing O-glycosyl compounds//ADP-dependent NAD(P)H-hydrate dehydratase activity	cytoskeleton	--
Cluster-1913.8510	0	32.0158	-6.9139	0.00097878	glycoside hydrolase family 10 [Chrysochromulina sp. CCMP291]	--	--	Histone acetylation protein//Carbohydrate kinase//CTF/NF-I family transcription modulation region//Glycosyl hydrolase family 10//Centriole, cilia and spindle-associated//Carbohydrate binding domain	Anti-sigma-I factor RsgI6 OS=Clostridium thermocellum (strain ATCC 27405 / DSM 1237 / NBRC 103400 / NCIMB 10682 / NRRL B-4536 / VPI 7372) OX=203119 GN=rsgI6 PE=1 SV=1	acyl-carrier-protein biosynthetic process//histone acetylation//DNA replication//carbohydrate metabolic process//regulation of transcription, DNA-templated	histone acetyltransferase activity//hydrolase activity, hydrolyzing O-glycosyl compounds//transcription factor activity, sequence-specific DNA binding//hydrolase activity, acting on glycosyl bonds//ADP-dependent NAD(P)H-hydrate dehydratase activity	cytoskeleton//nucleus//transcription factor complex//histone acetyltransferase complex	--
Cluster-1913.43174	0	32.0767	-6.9138	0.027757	expressed protein [Aureococcus anophagefferens]	--	--	Ubiquitinol-cytochrome C reductase Fe-S subunit TAT signal//Adenylate cyclase associated (CAP) N terminal//SpoVG//Acetokinase family	--	proton transport//sporulation resulting in formation of a cellular spore//obsolete electron transport//phosphorylation//metabolic process//oxidative phosphorylation//oxidation-reduction process//cytoskeleton organization	actin binding//ubiquinol-cytochrome-c reductase activity//phosphotransferase activity, carboxyl group as acceptor//kinase activity	intracellular	--
Cluster-1913.12118	0	31.9491	-6.9102	0.037757	--	--	--	--	--	--	--	--	--
Cluster-1913.90813	0	31.9282	-6.9088	0.030709	hypothetical protein EMIHUDRAFT_236803 [Emiliania huxleyi CCMP1516]	--	--	Patched family//MMPL family//Fz domain//AcrB/AcrD/AcrF family//Shadow of prion protein, neuroprotective//Thiamine pyrophosphate enzyme, N-terminal TPP binding domain	--	signal transduction//transport	thiamine pyrophosphate binding//transporter activity//hedgehog receptor activity//protein binding	anchored component of membrane//membrane	--
Cluster-1913.79405	0	32.0018	-6.9075	0.00059835	hypothetical protein EMIHUDRAFT_468153 [Emiliania huxleyi CCMP1516]	--	--	Tyrosine hydroxylase N terminal//Nucleopolyhedrovirus capsid protein P87	Protein pirA OS=Dictyostelium discoideum OX=44689 GN=pirA PE=1 SV=1	oxidation-reduction process//tyrosine metabolic process	tyrosine 3-monooxygenase activity	viral capsid	p53 inducible protein PIR121
Cluster-1913.27508	0.730631	116.368	-6.9073	0.00067078	hypothetical protein EMIHUDRAFT_109212 [Emiliania huxleyi CCMP1516]	--	--	FHA domain//Sperm histone P2//Fingers domain of DNA polymerase lambda	--	spermatogenesis	protein binding//DNA binding//DNA polymerase activity	nucleus//nucleosome	--
Cluster-1913.23652	0	31.8203	-6.9044	0.023821	hypothetical protein PHYSODRAFT_484364, partial [Phytophthora sojae]	--	--	Zinc carboxypeptidase//Succinylglutamate desuccinylase / Aspartoacylase family	Cytosolic carboxypeptidase 3 OS=Mus musculus OX=10090 GN=Agbl3 PE=1 SV=1	metabolic process//proteolysis	zinc ion binding//hydrolase activity, acting on ester bonds//metallocarboxypeptidase activity	--	Zinc carboxypeptidase
Cluster-1913.32195	0	31.8118	-6.9038	0.033825	hypothetical protein EMIHUDRAFT_101236 [Emiliania huxleyi CCMP1516]	--	--	Inositol polyphosphate kinase	Inositol-trisphosphate 3-kinase B OS=Homo sapiens OX=9606 GN=ITPKB PE=1 SV=5	--	inositol-1,4,5-trisphosphate 3-kinase activity	--	1D-myo-inositol-triphosphate 3-kinase A
Cluster-1913.86065	0	31.5937	-6.8956	0.0014213	DnaJ-like protein [Chlamydomonas reinhardtii]	--	26S proteasome non-ATPase regulatory subunit 10	Ankyrin repeat//Ankyrin repeat	Tankyrase-2 OS=Mus musculus OX=10090 GN=Tnks2 PE=2 SV=2	--	protein binding	--	--
Cluster-1913.867	0	31.7066	-6.895	0.0050673	predicted protein putative [Albugo laibachii Nc14]	--	--	Protein kinase domain//Lipopolysaccharide kinase (Kdo/WaaP) family//EF-hand domain//EF-hand domain pair//Protein tyrosine kinase//EF-hand domain pair//EF hand//EF hand	Serine/threonine-protein kinase DCLK3 OS=Homo sapiens OX=9606 GN=DCLK3 PE=2 SV=2	protein phosphorylation	calcium ion binding//ATP binding//phosphotransferase activity, alcohol group as acceptor//protein kinase activity	membrane	--
Cluster-1913.30863	0	31.558	-6.8924	0.035756	vacuolar protein sorting-associated protein 41-like protein [Chrysochromulina sp. CCMP291]	--	--	Fungal cellulose binding domain//Paramyxovirus non-structural protein C//Region in Clathrin and VPS	Vacuolar protein sorting-associated protein 41 homolog OS=Solanum lycopersicum OX=4081 GN=VPS41 PE=2 SV=1	vesicle-mediated transport//evasion or tolerance by virus of host immune response//carbohydrate metabolic process//intracellular protein transport	cellulose binding//hydrolase activity, hydrolyzing O-glycosyl compounds	extracellular region	Vacuolar assembly/sorting protein VPS41
Cluster-1913.59393	0	31.4667	-6.888	0.034813	putative DNA topoisomerase II [Emiliania huxleyi CCMP1516]	--	DNA topoisomerase II	Herpesviridae UL52/UL70 DNA primase//DNA gyrase B//DNA gyrase/topoisomerase IV, subunit A	DNA topoisomerase 2-alpha OS=Mus musculus OX=10090 GN=Top2a PE=1 SV=2	transcription, DNA-templated//DNA topological change//DNA replication//DNA replication, synthesis of RNA primer	DNA primase activity//DNA topoisomerase type II (ATP-hydrolyzing) activity//DNA binding//ATP binding	nucleolus//replication fork	DNA topoisomerase type II
Cluster-1913.48540	0	31.5028	-6.8865	0.030964	hypothetical protein EMIHUDRAFT_450384 [Emiliania huxleyi CCMP1516]	--	--	--	2-oxoglutarate and iron-dependent oxygenase domain-containing protein 2 OS=Xenopus tropicalis OX=8364 GN=ogfod2 PE=2 SV=1	--	--	--	--
Cluster-1913.7290	0	31.2589	-6.8793	0.003634	hypothetical protein EMIHUDRAFT_423315 [Emiliania huxleyi CCMP1516]	Emiliania huxleyi CCMP1516 hypothetical protein mRNA	UDPglucose 6-dehydrogenase	NAD-dependent glycerol-3-phosphate dehydrogenase N-terminus//Extensin-like region//Methyltransferase small domain//UDP-glucose/GDP-mannose dehydrogenase family, NAD binding domain//Saccharopine dehydrogenase NADP binding domain	UDP-glucose 6-dehydrogenase 2 OS=Oryza sativa subsp. japonica OX=39947 GN=UGD2 PE=2 SV=1	plant-type cell wall organization//oxidation-reduction process//glycerol-3-phosphate catabolic process//cell wall biogenesis	oxidoreductase activity, acting on the CH-OH group of donors, NAD or NADP as acceptor//oxidoreductase activity//structural constituent of cell wall//NAD binding//methyltransferase activity	cell wall	UDP-glucose/GDP-mannose dehydrogenase
Cluster-1913.30204	0	31.2574	-6.875	0.033226	hypothetical protein EMIHUDRAFT_465563 [Emiliania huxleyi CCMP1516]	--	--	Carlavirus putative nucleic acid binding protein//DEC-1 protein, N-terminal region//Leishmanolysin//Cyclophilin type peptidyl-prolyl cis-trans isomerase/CLD	Leishmanolysin-like peptidase OS=Drosophila melanogaster OX=7227 GN=Invadolysin PE=2 SV=2	proteolysis//chorion-containing eggshell formation//cell adhesion//protein folding//regulation of transcription, DNA-templated//protein peptidyl-prolyl isomerization	structural constituent of chorion//nucleic acid binding//metalloendopeptidase activity//peptidyl-prolyl cis-trans isomerase activity	chorion//membrane//extracellular region	--
Cluster-1913.3711	0	31.1279	-6.873	0.029554	hypothetical protein EMIHUDRAFT_101776 [Emiliania huxleyi CCMP1516]	--	solute carrier family 30 (zinc transporter), member 9	Cation efflux family	Zinc transporter 9 OS=Xenopus laevis OX=8355 GN=slc30a9 PE=2 SV=1	transmembrane transport//cation transport	cation transmembrane transporter activity	integral component of membrane	Membrane protein HUEL (cation efflux superfamily)
Cluster-1913.105660	0	31.1508	-6.8679	0.0011933	hypothetical protein Ctob_009995 [Chrysochromulina sp. CCMP291]	--	--	Ryanodine Receptor TM 4-6//PEP-utilising enzyme, N-terminal//Autophagy protein Apg6//Growth-arrest specific micro-tubule binding//Popeye protein conserved region//DDHD domain	--	phosphoenolpyruvate-dependent sugar phosphotransferase system//cell motility//cellular calcium ion homeostasis//autophagy//calcium ion transport	ryanodine-sensitive calcium-release channel activity//metal ion binding	motile cilium//integral component of membrane//membrane//intracellular	--
Cluster-1913.91736	0	31.0133	-6.8637	0.00058052	glycosyltransferase family 77 protein [Chrysochromulina sp. CCMP291]	--	--	--	--	--	--	--	--
Cluster-1913.50529	0	30.8056	-6.8557	0.028205	--	--	--	--	--	--	--	--	--
Cluster-1913.64711	0	30.7559	-6.8555	0.024066	tic22-like family [Chrysochromulina sp. CCMP291]	--	--	Adenylate cyclase associated (CAP) N terminal	--	cytoskeleton organization	actin binding	--	--
Cluster-1913.29298	0	30.7608	-6.8532	0.0284	hypothetical protein EMIHUDRAFT_441733, partial [Emiliania huxleyi CCMP1516]	--	--	E1-E2 ATPase	Transmembrane protein 94 OS=Homo sapiens OX=9606 GN=TMEM94 PE=1 SV=1	--	metal ion binding//nucleotide binding	--	--
Cluster-1913.79437	0	30.6368	-6.8496	0.035926	hypothetical protein EMIHUDRAFT_441845 [Emiliania huxleyi CCMP1516]	--	--	--	Probable endoplasmic reticulum-Golgi intermediate compartment protein 3 OS=Dictyostelium discoideum OX=44689 GN=ergic3 PE=3 SV=1	--	--	--	COPII vesicle protein
Cluster-1913.85622	0	30.6144	-6.8484	0.033891	hypothetical protein EMIHUDRAFT_224175 [Emiliania huxleyi CCMP1516]	--	--	Hepatitis C virus capsid protein//HEAT repeat	--	--	structural molecule activity//protein binding	viral capsid	--
Cluster-1913.27202	0	30.6044	-6.845	0.030989	adaptor protein complex 2 subunit mu [Isochrysis galbana]	Emiliania huxleyi CCMP1516 Apm2, medium subunit of the adaptin 2 complex (Apm2-3), mRNA	AP-2 complex subunit mu-1	--	AP-2 complex subunit mu OS=Dictyostelium discoideum OX=44689 GN=apm2 PE=2 SV=2	--	--	--	Adaptor complexes medium subunit family
Cluster-1913.35390	0	30.3905	-6.8373	0.0024769	centromere kinetochore protein zw10-like protein [Chrysochromulina sp. CCMP291]	--	--	Centromere/kinetochore Zw10//USP8 interacting	Centromere/kinetochore protein zw10 homolog OS=Rattus norvegicus OX=10116 GN=Zw10 PE=2 SV=3	protein ubiquitination//mitotic nuclear division	acid-amino acid ligase activity//protein tag	nucleus//chromosome, centromeric region	--
Cluster-1913.41848	0	30.3636	-6.8359	0.030274	hypothetical protein EMIHUDRAFT_438508 [Emiliania huxleyi CCMP1516]	--	--	Fatty acid desaturase	--	lipid metabolic process	--	--	--
Cluster-1913.6140	0.243544	55.7438	-6.8356	0.01762	hypothetical protein Ctob_011716 [Chrysochromulina sp. CCMP291]	--	--	--	--	--	--	--	--
Cluster-1913.64303	0	30.3014	-6.8354	0.0033933	predicted protein [Ostreococcus lucimarinus CCE9901]	--	--	RWD domain	RWD domain-containing protein 3 OS=Danio rerio OX=7955 GN=rwdd3 PE=2 SV=1	--	protein binding	--	--
Cluster-1913.76995	0.243544	55.4446	-6.8274	0.015425	hypothetical protein EMIHUDRAFT_98564 [Emiliania huxleyi CCMP1516]	--	--	--	--	--	--	--	--
Cluster-1913.62175	0	30.1546	-6.8264	0.032608	hypothetical protein EMIHUDRAFT_229068 [Emiliania huxleyi CCMP1516]	--	phosphoinositide-3-kinase, regulatory subunit 4	HEAT repeat	Probable serine/threonine-protein kinase vps15 OS=Dictyostelium discoideum OX=44689 GN=vps15 PE=3 SV=1	--	protein binding	--	Protein kinase containing WD40 repeats
Cluster-1913.102432	0	30.1795	-6.8233	0.00083211	hypothetical protein EMIHUDRAFT_451816 [Emiliania huxleyi CCMP1516]	--	UDP-glucose 4,6-dehydratase	NAD dependent epimerase/dehydratase family//short chain dehydrogenase//3-beta hydroxysteroid dehydrogenase/isomerase family	Trifunctional UDP-glucose 4,6-dehydratase/UDP-4-keto-6-deoxy-D-glucose 3,5-epimerase/UDP-4-keto-L-rhamnose-reductase RHM2 OS=Arabidopsis thaliana OX=3702 GN=RHM2 PE=1 SV=1	androgen metabolic process//oxidation-reduction process//C21-steroid hormone metabolic process//estrogen metabolic process//metabolic process//steroid biosynthetic process	3-beta-hydroxy-delta5-steroid dehydrogenase activity//catalytic activity//coenzyme binding//oxidoreductase activity, acting on the CH-OH group of donors, NAD or NADP as acceptor//oxidoreductase activity	--	Putative NAD+-dependent epimerases
Cluster-1913.42502	0	30.1266	-6.8212	0.00044468	hypothetical protein EMIHUDRAFT_231973 [Emiliania huxleyi CCMP1516]	--	--	--	--	--	--	--	--
Cluster-1913.76098	0	29.8802	-6.814	0.025995	hypothetical protein EMIHUDRAFT_436500 [Emiliania huxleyi CCMP1516]	--	palmitoyltransferase ZDHHC9/14/18	Mammalian defensin//Viral coat protein (S domain)//DHHC palmitoyltransferase//Alcohol dehydrogenase GroES-like domain	Probable palmitoyltransferase ZDHHC8 OS=Homo sapiens OX=9606 GN=ZDHHC8 PE=1 SV=3	oxidation-reduction process//defense response	structural molecule activity//zinc ion binding	extracellular region//viral capsid	DHHC-type Zn-finger proteins
Cluster-1913.81054	0	29.9068	-6.813	0.029268	glucosylceramidase [Chrysochromulina sp. CCMP291]	Roseateles depolymerans strain KCTC 42856, complete genome	--	O-Glycosyl hydrolase family 30	Putative glucosylceramidase 3 OS=Caenorhabditis elegans OX=6239 GN=gba-3 PE=3 SV=1	glycosphingolipid metabolic process//sphingolipid metabolic process//carbohydrate metabolic process//nitrogen compound metabolic process	glucosylceramidase activity	--	Beta-glucocerebrosidase
Cluster-1913.20471	0	29.8545	-6.8121	0.034246	--	--	--	--	--	--	--	--	--
Cluster-1913.64218	0	29.6982	-6.8051	0.036776	hypothetical protein THAOC_04262, partial [Thalassiosira oceanica]	PREDICTED: Drosophila biarmipes delta-1-pyrroline-5-carboxylate synthase (LOC108030849), mRNA	delta-1-pyrroline-5-carboxylate synthetase	Aldehyde dehydrogenase family//Acetyltransferase (GNAT) family	Delta-1-pyrroline-5-carboxylate synthase A OS=Arabidopsis thaliana OX=3702 GN=P5CSA PE=1 SV=1	metabolic process//acyl-carrier-protein biosynthetic process//oxidation-reduction process	N-acetyltransferase activity//oxidoreductase activity	--	Gamma-glutamyl phosphate reductase
Cluster-1913.21765	1.53403	172.191	-6.8049	0.0043432	argininosuccinate lyase [Emiliania huxleyi CCMP1516]	Emiliania huxleyi CCMP1516 argininosuccinate lyase (ASL1), mRNA	argininosuccinate lyase	UME (NUC010) domain//Adaptin N terminal region//Peptidase C26//Putative ribosome maturation factor RimP	Argininosuccinate lyase OS=Chlamydomonas reinhardtii OX=3055 GN=ARG7 PE=2 SV=2	phosphorylation//glutamine metabolic process//intracellular protein transport//ribosomal small subunit biogenesis//serine family amino acid metabolic process//vesicle-mediated transport	hydrolase activity//protein serine/threonine kinase activity	membrane coat	Argininosuccinate lyase
Cluster-1913.80295	0	29.7202	-6.8046	0.030028	hypothetical protein EMIHUDRAFT_445372 [Emiliania huxleyi CCMP1516]	Emiliania huxleyi CCMP1516 hypothetical protein mRNA	serine/threonine-protein phosphatase 2A catalytic subunit	Calcineurin-like phosphoesterase	Serine/threonine-protein phosphatase PP2A catalytic subunit OS=Neurospora crassa (strain ATCC 24698 / 74-OR23-1A / CBS 708.71 / DSM 1257 / FGSC 987) OX=367110 GN=pph-1 PE=3 SV=3	--	hydrolase activity	--	Serine/threonine protein phosphatase 2A, catalytic subunit
Cluster-1913.43450	0	29.6166	-6.7946	0.0020823	hypothetical protein EMIHUDRAFT_444719 [Emiliania huxleyi CCMP1516]	--	--	3'5'-cyclic nucleotide phosphodiesterase N-terminal	--	purine nucleobase metabolic process	3',5'-cyclic-nucleotide phosphodiesterase activity	--	--
Cluster-1913.73150	0	29.4858	-6.7943	0.035228	hypothetical protein EMIHUDRAFT_451556 [Emiliania huxleyi CCMP1516]	--	--	FHA domain	--	--	protein binding	--	--
Cluster-1913.98779	0	29.4386	-6.7924	0.025476	hypothetical protein EMIHUDRAFT_117353 [Emiliania huxleyi CCMP1516]	--	--	Ankyrin repeat	Cysteine desulfurase OS=Klebsiella pneumoniae subsp. pneumoniae (strain ATCC 700721 / MGH 78578) OX=272620 GN=sufS PE=3 SV=1	--	protein binding	--	--
Cluster-1913.97689	0	29.4395	-6.792	0.035894	hypothetical protein Ctob_000514 [Chrysochromulina sp. CCMP291]	Isochrysis galbana enoyl-ACP reductase (ENR) gene, complete cds	--	--	--	--	--	--	--
Cluster-1913.105363	0	29.2096	-6.7806	0.035031	hypothetical protein CEUSTIGMA_g11613.t1 [Chlamydomonas eustigma]	--	aspartyl aminopeptidase	Aminopeptidase I zinc metalloprotease (M18)	Probable aspartyl aminopeptidase OS=Ricinus communis OX=3988 GN=RCOM_1506700 PE=2 SV=2	proteolysis	aminopeptidase activity//zinc ion binding	--	Aminopeptidase I zinc metalloprotease (M18)
Cluster-1913.60981	0	29.1394	-6.7774	0.038753	dihydroxy-acid dehydratase [Chrysochromulina sp. CCMP291]	Thiohalobacter thiocyanaticus DNA, complete genome, strain: FOKN1	dihydroxy-acid dehydratase	Dehydratase family//Phage portal protein, lambda family	Dihydroxy-acid dehydratase OS=Rhodopirellula baltica (strain DSM 10527 / NCIMB 13988 / SH1) OX=243090 GN=ilvD PE=3 SV=2	metabolic process//virion assembly	structural molecule activity//catalytic activity	--	Dihydroxy-acid dehydratase
Cluster-1913.21376	0	29.1462	-6.7746	0.032346	putative gluconate 5-dehydrogenase [Emiliania huxleyi CCMP1516]	--	--	short chain dehydrogenase	Gluconate 5-dehydrogenase OS=Gluconobacter oxydans (strain 621H) OX=290633 GN=gno PE=1 SV=1	metabolic process	oxidoreductase activity	--	Reductases with broad range of substrate specificities
Cluster-1913.38177	0	28.8945	-6.7671	0.0038348	--	--	--	Leucine-rich repeats of kinetochore protein Cenp-F/LEK1	--	--	dynein binding//protein homodimerization activity//transcription factor binding	transcription factor complex//dynein complex	--
Cluster-1913.56471	0	28.9061	-6.7661	0.026288	aspartate--ammonia ligase [Phaeodactylum tricornutum CCAP 1055..1]	--	--	Aspartate-ammonia ligase	Aspartate--ammonia ligase OS=Bacteroides thetaiotaomicron (strain ATCC 29148 / DSM 2079 / NCTC 10582 / E50 / VPI-5482) OX=226186 GN=asnA PE=3 SV=1	asparagine biosynthetic process//alanine metabolic process//aspartate metabolic process	aspartate-ammonia ligase activity	cytoplasm	--
Cluster-1913.47602	0	29.0036	-6.7652	0.0054973	hypothetical protein EMIHUDRAFT_456961 [Emiliania huxleyi CCMP1516]	--	--	--	--	--	--	--	--
Cluster-1913.94932	0	28.914	-6.7649	0.030994	hypothetical protein EMIHUDRAFT_101784 [Emiliania huxleyi CCMP1516]	--	--	PX domain	--	--	phosphatidylinositol binding	--	--
Cluster-1913.82003	0	28.9511	-6.7631	0.00087033	hypothetical protein EMIHUDRAFT_450674, partial [Emiliania huxleyi CCMP1516]	--	--	--	--	--	--	--	--
Cluster-1913.15225	0	28.8423	-6.762	0.033194	putative mitochondrial chaperone BCS1, partial [Emiliania huxleyi CCMP1516]	--	mitochondrial chaperone BCS1	PTB domain (IRS-1 type)//ATPase family associated with various cellular activities (AAA)	Mitochondrial chaperone BCS1 OS=Homo sapiens OX=9606 GN=BCS1L PE=1 SV=1	signal transduction	ATP binding//insulin receptor binding	insulin receptor complex	AAA+-type ATPase
Cluster-1913.24713	0	28.7915	-6.7605	0.031192	hypothetical protein EMIHUDRAFT_111043 [Emiliania huxleyi CCMP1516]	--	--	--	--	--	--	--	--
Cluster-1913.37486	0	28.7915	-6.7605	0.031192	isocitrate dehydrogenase [Chrysochromulina sp. CCMP291]	Micromonas commoda isocitrate dehydrogenase (NADP+), bacteria-like protein (IDHP), partial mRNA	--	Isocitrate/isopropylmalate dehydrogenase//EF-hand domain//EF-hand domain pair//Adenylate cyclase associated (CAP) N terminal//EF hand//EF-hand domain pair//EF hand	Isocitrate dehydrogenase [NADP], chloroplastic (Fragment) OS=Medicago sativa OX=3879 PE=2 SV=1	cytoskeleton organization//oxidation-reduction process	oxidoreductase activity, acting on the CH-OH group of donors, NAD or NADP as acceptor//calcium ion binding//actin binding	--	NADP-dependent isocitrate dehydrogenase
Cluster-1913.1146	0	28.7526	-6.7523	0.0016896	hypothetical protein AURANDRAFT_61245 [Aureococcus anophagefferens]	--	--	2OG-Fe(II) oxygenase superfamily//Ubiquitinol-cytochrome C reductase Fe-S subunit TAT signal	Gibberellin 20 oxidase 1-D OS=Triticum aestivum OX=4565 GN=GA20ox1D PE=1 SV=1	oxidation-reduction process//oxidative phosphorylation//proton transport//obsolete electron transport	ubiquinol-cytochrome-c reductase activity//oxidoreductase activity	--	--
Cluster-1913.71309	0	28.587	-6.7497	0.037704	--	--	--	Trans-activation protein X	--	viral genome replication	--	--	--
Cluster-1913.20326	0	28.5711	-6.7491	0.029128	zinc carboxypeptidase family protein [Chrysochromulina sp. CCMP291]	--	--	Zinc carboxypeptidase	Cytosolic carboxypeptidase 3 OS=Bos taurus OX=9913 GN=AGBL3 PE=3 SV=1	proteolysis	zinc ion binding//metallocarboxypeptidase activity	--	Zinc carboxypeptidase
Cluster-1913.40949	0	28.5412	-6.7465	0.035242	hypothetical protein EMIHUDRAFT_457558 [Emiliania huxleyi CCMP1516]	Emiliania huxleyi CCMP1516 hypothetical protein mRNA	UDP-glucose:glycoprotein glucosyltransferase	Ribosomal Proteins L2, C-terminal domain//UDP-glucose:Glycoprotein Glucosyltransferase//Glycosyl transferase family 8//DNA directed RNA polymerase, 7 kDa subunit	UDP-glucose:glycoprotein glucosyltransferase OS=Arabidopsis thaliana OX=3702 GN=UGGT PE=1 SV=1	pyrimidine nucleobase metabolic process//ribosome biogenesis//translation//purine nucleobase metabolic process//transcription, DNA-templated//protein glycosylation	DNA binding//transferase activity, transferring glycosyl groups//structural constituent of ribosome//UDP-glucose:glycoprotein glucosyltransferase activity//DNA-directed RNA polymerase activity	ribosome//nucleolus	UDP-glucose:glycoprotein glucosyltransferase
Cluster-1913.77186	0	28.4654	-6.7457	0.0011442	protein af-9-like protein [Chrysochromulina sp. CCMP291]	--	YEATS domain-containing protein 4	NADH ubiquinone oxidoreductase, 20 Kd subunit	Transcription initiation factor TFIID subunit 14b OS=Arabidopsis thaliana OX=3702 GN=TAF14B PE=1 SV=1	oxidation-reduction process	iron-sulfur cluster binding	--	Transcription initiation factor IIF, auxiliary subunit
Cluster-1913.90941	0	28.4524	-6.7451	0.0010992	hypothetical protein EMIHUDRAFT_115225 [Emiliania huxleyi CCMP1516]	--	--	Flavodoxin domain//Sec23/Sec24 zinc finger	--	ER to Golgi vesicle-mediated transport//intracellular protein transport	FMN binding//zinc ion binding	COPII vesicle coat	--
Cluster-1913.17790	0	28.3433	-6.7381	0.00078452	hypothetical protein EMIHUDRAFT_449489 [Emiliania huxleyi CCMP1516]	--	--	Ferric reductase NAD binding domain//Oxidoreductase NAD-binding domain//Baculoviridae late expression factor 5//FAD-binding domain	Protein DD3-3 OS=Dictyostelium discoideum OX=44689 GN=DD3-3 PE=2 SV=1	regulation of transcription, DNA-templated//oxidation-reduction process	oxidoreductase activity	--	Ferric reductase, NADH/NADPH oxidase and related proteins
Cluster-1913.90095	0	28.3347	-6.7367	0.035224	hypothetical protein EMIHUDRAFT_198361 [Emiliania huxleyi CCMP1516]	--	--	Cytochrome c oxidase assembly protein COX16	DnaJ homolog subfamily C member 8 OS=Homo sapiens OX=9606 GN=DNAJC8 PE=1 SV=2	--	--	mitochondrial membrane	Predicted molecular chaperone (DnaJ superfamily)
Cluster-1913.38687	0	28.2511	-6.7298	0.0325	hypothetical protein EMIHUDRAFT_111127 [Emiliania huxleyi CCMP1516]	--	--	Calcineurin-like phosphoesterase//Heme NO binding associated	--	cGMP biosynthetic process//purine nucleobase metabolic process//GTP metabolic process	hydrolase activity//guanylate cyclase activity	--	--
Cluster-1913.28838	0	28.1369	-6.7274	0.027449	hypothetical protein EMIHUDRAFT_449552, partial [Emiliania huxleyi CCMP1516]	--	ATP-dependent RNA helicase DDX19/DBP5	DEAD/DEAH box helicase//Type III restriction enzyme, res subunit	ATP-dependent RNA helicase DBP5 OS=Saccharomyces cerevisiae (strain ATCC 204508 / S288c) OX=559292 GN=DBP5 PE=1 SV=2	--	hydrolase activity//ATP binding//DNA binding//nucleic acid binding	--	ATP-dependent RNA helicase
Cluster-1913.64070	0	28.0097	-6.7209	0.033723	propionyl- carboxylase alpha chain [Chrysochromulina sp. CCMP291]	Thiobacimonas profunda strain JLT2016, complete genome	3-methylcrotonyl-CoA carboxylase alpha subunit	Carbamoyl-phosphate synthase L chain, ATP binding domain//D-ala D-ala ligase C-terminus//ATP-grasp domain	Propionyl-CoA carboxylase alpha chain, mitochondrial OS=Homo sapiens OX=9606 GN=PCCA PE=1 SV=4	peptidoglycan biosynthetic process//D-alanine metabolic process	D-alanine-D-alanine ligase activity//metal ion binding//ATP binding	--	3-Methylcrotonyl-CoA carboxylase, biotin-containing subunit/Propionyl-CoA carboxylase, alpha chain/Acetyl-CoA carboxylase, biotin carboxylase subunit
Cluster-1913.68929	0	28.0675	-6.7201	0.03339	hypothetical protein EMIHUDRAFT_111026 [Emiliania huxleyi CCMP1516]	--	--	IPT/TIG domain//Protein of unknown function (DUF2890)	--	viral process	protein binding	--	--
Cluster-1913.4376	0	27.9515	-6.7193	0.0047687	hypothetical protein EMIHUDRAFT_434317 [Emiliania huxleyi CCMP1516]	--	--	tRNase Z endonuclease	--	tRNA processing	--	--	--
Cluster-1913.86105	0	27.9977	-6.7163	0.034819	hypothetical protein EMIHUDRAFT_199988 [Emiliania huxleyi CCMP1516]	Emiliania huxleyi CCMP1516 hypothetical protein partial mRNA	--	Structural protein 2	--	--	structural molecule activity	--	--
Cluster-1913.20846	0	27.8684	-6.7132	0.029349	Myb_DNA-binding domain-containing protein..Myb_DNA-bind_6 domain-containing protein [Cephalotus follicularis]	--	--	SLIDE//DNA polymerase phi//Tie-2 Ig-like domain 1	Myb-like protein L OS=Dictyostelium discoideum OX=44689 GN=mybL PE=3 SV=1	chromatin remodeling//DNA replication//transmembrane receptor protein tyrosine kinase signaling pathway//protein phosphorylation//transcription, DNA-templated	nucleic acid binding//transmembrane receptor protein tyrosine kinase activity//ATP binding//DNA binding//hydrolase activity, acting on acid anhydrides, in phosphorus-containing anhydrides//DNA-directed DNA polymerase activity	DNA polymerase complex//integral component of plasma membrane//nucleus	--
Cluster-1913.99366	0	27.8684	-6.7132	0.029349	hypothetical protein EMIHUDRAFT_450701 [Emiliania huxleyi CCMP1516]	--	--	SacI homology domain	Phosphoinositide phosphatase SAC1 OS=Arabidopsis thaliana OX=3702 GN=SAC1 PE=1 SV=1	--	phosphoric ester hydrolase activity	--	Putative phosphoinositide phosphatase
Cluster-1913.458	0	27.8271	-6.7108	0.038035	--	--	--	Protein of unknown function (DUF563)//Alpha amylase, catalytic domain	--	carbohydrate metabolic process	cation binding//transferase activity, transferring glycosyl groups//catalytic activity	--	--
Cluster-1913.39179	0	27.8032	-6.7098	0.041833	hypothetical protein EMIHUDRAFT_461387 [Emiliania huxleyi CCMP1516]	--	5'-AMP-activated protein kinase, catalytic alpha subunit	Lipopolysaccharide kinase (Kdo/WaaP) family//Protein kinase domain//Protein tyrosine kinase//Liver-expressed antimicrobial peptide 2 precursor (LEAP-2)	CBL-interacting protein kinase 23 OS=Oryza sativa subsp. japonica OX=39947 GN=CIPK23 PE=2 SV=1	defense response to bacterium//protein phosphorylation	ATP binding//phosphotransferase activity, alcohol group as acceptor//protein kinase activity	membrane	--
Cluster-1913.18766	0	27.8316	-6.7097	0.032311	hypothetical protein EMIHUDRAFT_417498 [Emiliania huxleyi CCMP1516]	--	cell division cycle 20, cofactor of APC complex	CST, telomere maintenance, complex subunit CTC1//DNA-binding 11 kDa phosphoprotein//DNA polymerase subunit Cdc27//WD domain, G-beta repeat	Cell division cycle protein 20 homolog OS=Mus musculus OX=10090 GN=Cdc20 PE=1 SV=2	viral protein processing//telomere maintenance//DNA replication	DNA binding//protein binding	nucleus	Anaphase promoting complex, Cdc20, Cdh1, and Ama1 subunits
Cluster-1913.93984	0	27.7634	-6.708	0.039352	--	--	--	--	--	--	--	--	--
Cluster-1913.54937	0	27.8335	-6.7077	0.0010797	hypothetical protein EMIHUDRAFT_427087 [Emiliania huxleyi CCMP1516]	--	trehalose 6-phosphate synthase/phosphatase	UTP15 C terminal//Trehalose-phosphatase//Glycosyltransferase family 20//ATP synthase F1 beta subunit	Alpha,alpha-trehalose-phosphate synthase [UDP-forming] 1 OS=Arabidopsis thaliana OX=3702 GN=TPS1 PE=1 SV=1	trehalose biosynthetic process//rRNA processing//ATP biosynthetic process	catalytic activity//ATPase activity//ATP binding	nucleolus//mitochondrial proton-transporting ATP synthase complex, catalytic core F(1)	Trehalose-6-phosphate synthase component TPS1 and related subunits
Cluster-1913.16659	0	27.574	-6.6982	0.027994	Pre-mRNA-processing factor 19 [Symbiodinium microadriaticum]	Emiliania huxleyi CCMP1516 hypothetical protein partial mRNA	pre-mRNA-processing factor 19	U-box domain//Zinc-finger of the MIZ type in Nse subunit//WD domain, G-beta repeat	Pre-mRNA-processing factor 19 OS=Oryza sativa subsp. japonica OX=39947 GN=PRP19 PE=2 SV=1	protein ubiquitination	zinc ion binding//ubiquitin-protein transferase activity//protein binding	--	mRNA splicing factor
Cluster-1913.94542	0	27.5001	-6.6937	0.0022767	predicted protein [Micromonas pusilla CCMP1545]	--	ATP-dependent RNA helicase DHX57	Tetratricopeptide repeat//Helicase associated domain (HA2)	Putative ATP-dependent RNA helicase DHX57 OS=Homo sapiens OX=9606 GN=DHX57 PE=1 SV=2	--	protein binding//helicase activity	--	ATP-dependent RNA helicase A
Cluster-1913.43832	0	27.3195	-6.6845	0.042574	--	--	--	Procyclic acidic repetitive protein (PARP)	--	--	--	membrane	--
Cluster-1913.97416	0	27.321	-6.6842	0.037057	--	--	--	Tricarboxylate carrier	--	transmembrane transport//ion transport	ion transmembrane transporter activity	membrane	--
Cluster-1913.79910	0	27.2652	-6.6834	0.0036972	hypothetical protein EMIHUDRAFT_213105 [Emiliania huxleyi CCMP1516]	--	--	--	--	--	--	--	--
Cluster-1913.12502	0	27.3031	-6.6815	0.032796	hypothetical protein CHLRE_10g457700v5 [Chlamydomonas reinhardtii]	--	5'-AMP-activated protein kinase, catalytic alpha subunit	Protein kinase domain//Protein tyrosine kinase//Lipopolysaccharide kinase (Kdo/WaaP) family//Fusaric acid resistance protein family	Calcium/calmodulin-dependent protein kinase type 1D OS=Homo sapiens OX=9606 GN=CAMK1D PE=1 SV=1	protein phosphorylation//transport	ATP binding//protein kinase activity//phosphotransferase activity, alcohol group as acceptor	plasma membrane//membrane	Ca2+/calmodulin-dependent protein kinase, EF-Hand protein superfamily
Cluster-1913.40723	0.974175	116.743	-6.6788	0.017996	hypothetical protein EMIHUDRAFT_243977 [Emiliania huxleyi CCMP1516]	--	--	Mini-chromosome maintenance protein 2//Ankyrin-G binding motif of KCNQ2-3	Probable manganese-dependent inorganic pyrophosphatase OS=Streptococcus suis (strain 05ZYH33) OX=391295 GN=ppaC PE=3 SV=1	potassium ion transport//DNA replication initiation	DNA helicase activity//ATP binding//DNA binding//potassium channel activity	membrane//replication fork//MCM complex//nucleus	--
Cluster-1913.81676	0	27.1756	-6.6772	0.0017097	--	--	--	--	--	--	--	--	--
Cluster-1913.57731	0	27.1224	-6.673	0.0016319	--	--	--	--	--	--	--	--	--
Cluster-1913.81216	0	27.029	-6.6692	0.029486	--	--	--	--	--	--	--	--	--
Cluster-1913.84201	0.730631	93.4303	-6.6664	0.018312	--	--	--	Protein of unknown function (DUF2542)	--	--	--	integral component of membrane	--
Cluster-1913.102054	0	26.8388	-6.658	0.035347	hypothetical protein EMIHUDRAFT_438229 [Emiliania huxleyi CCMP1516]	--	--	--	Vacuolar transporter chaperone 4 OS=Saccharomyces cerevisiae (strain ATCC 204508 / S288c) OX=559292 GN=VTC4 PE=1 SV=2	--	--	--	Protein involved in vacuolar polyphosphate accumulation, contains SPX domain
Cluster-1913.70963	0	26.8209	-6.6553	0.033767	hypothetical protein EMIHUDRAFT_101784 [Emiliania huxleyi CCMP1516]	--	--	PX domain	--	--	phosphatidylinositol binding	--	--
Cluster-1913.60674	0	26.7701	-6.6542	0.035003	hypothetical protein EMIHUDRAFT_453981, partial [Emiliania huxleyi CCMP1516]	--	--	ABC transporter//AAA domain, putative AbiEii toxin, Type IV TA system//Protein of unknown function, DUF608//ABC-2 type transporter//Barwin family	ABC transporter G family member 22 OS=Arabidopsis thaliana OX=3702 GN=ABCG22 PE=1 SV=1	carbohydrate metabolic process//defense response to bacterium//glycosphingolipid metabolic process//sphingolipid metabolic process//nitrogen compound metabolic process//defense response to fungus	ATP binding//ATPase activity//glucosylceramidase activity	membrane//integral component of membrane	--
Cluster-1913.92878	0	26.6984	-6.6511	0.039697	hypothetical protein EMIHUDRAFT_413973 [Emiliania huxleyi CCMP1516]	--	--	Ankyrin repeat//Coproporphyrinogen III oxidase//Ankyrin repeat	Serine/threonine-protein phosphatase 6 regulatory ankyrin repeat subunit C OS=Danio rerio OX=7955 GN=ankrd52 PE=2 SV=1	porphyrin-containing compound biosynthetic process//oxidation-reduction process//chlorophyll metabolic process	protein binding//coproporphyrinogen oxidase activity	--	--
Cluster-1913.44762	0	26.7535	-6.651	0.035526	ceramide synthase 2 [Emiliania huxleyi]	--	--	TLC domain	Ceramide synthase 5 OS=Homo sapiens OX=9606 GN=CERS5 PE=2 SV=1	--	--	integral component of membrane	Protein transporter of the TRAM (translocating chain-associating membrane) superfamily
Cluster-1913.98648	0	26.5859	-6.6457	0.035245	hypothetical protein Ctob_000108 [Chrysochromulina sp. CCMP291]	--	--	Protein of unknown function (DUF904)//Protein of unknown function (DUF972)//Septum formation initiator//TSC-22/dip/bun family//bZIP transcription factor//bZIP Maf transcription factor//Homeobox associated leucine zipper	--	DNA replication//regulation of transcription, DNA-templated//FtsZ-dependent cytokinesis//cell cycle//barrier septum assembly	transcription factor activity, sequence-specific DNA binding//DNA binding//sequence-specific DNA binding	nucleus//transcription factor complex//cytoplasm	--
Cluster-1913.56359	0	26.6389	-6.6449	0.0089662	hypothetical protein EMIHUDRAFT_465919 [Emiliania huxleyi CCMP1516]	Emiliania huxleyi CCMP1516 hypothetical protein mRNA	--	--	Serine--pyruvate aminotransferase OS=Homo sapiens OX=9606 GN=AGXT PE=1 SV=1	--	--	--	--
Cluster-1913.9353	0	26.5402	-6.6416	0.034974	--	--	--	Shugoshin C terminus//Trans-activation protein X	--	viral genome replication//meiotic chromosome segregation	--	nucleus//chromosome, centromeric region	--
Cluster-1913.1849	0	26.4584	-6.6356	0.00054258	hypothetical protein Ctob_003939 [Chrysochromulina sp. CCMP291]	Isochrysis galbana enoyl-ACP reductase (ENR) gene, complete cds	--	--	--	--	--	--	--
Cluster-1913.68622	0	26.1468	-6.6213	0.00054535	hypothetical protein EMIHUDRAFT_100295 [Emiliania huxleyi CCMP1516]	--	--	Arginine-tRNA-protein transferase, N terminus//Presenilin//Eukaryotic aspartyl protease	--	protein arginylation//proteolysis	arginyltransferase activity//aspartic-type endopeptidase activity	integral component of membrane	--
Cluster-1913.7935	0	26.0992	-6.619	0.038779	nfx1-type zinc finger-containing protein 1 [Chrysochromulina sp. CCMP291]	Luteipulveratus mongoliensis strain MN07-A0370 genome	--	Carbohydrate binding domain (family 19)//NTPase//ATPase family associated with various cellular activities (AAA)//Tubulin-specific chaperone C N-terminal domain//Mediator complex subunit 3 fungal//Torsin//Viral (Superfamily 1) RNA helicase//IstB-like ATP binding protein//Holliday junction DNA helicase ruvB N-terminus//AAA domain (dynein-related subfamily)//ABC transporter//ATPase family associate…	Protein CfxQ homolog OS=Galdieria sulphuraria OX=130081 GN=cfxQ PE=3 SV=1	chitin catabolic process//DNA repair//DNA recombination//regulation of transcription from RNA polymerase II promoter	ATP binding//four-way junction helicase activity//nucleotide phosphatase activity, acting on free nucleotides//tubulin binding//ATPase activity//RNA polymerase II transcription cofactor activity//chitin binding	tubulin complex//replication fork//Holliday junction helicase complex//mediator complex	--
Cluster-1913.39404	0	26.0759	-6.6173	0.043345	--	--	--	--	--	--	--	--	--
Cluster-1913.91668	0	26.1005	-6.6161	0.035822	hypothetical protein EMIHUDRAFT_450947 [Emiliania huxleyi CCMP1516]	--	TAG lipase / steryl ester hydrolase / phospholipase A2 / LPA acyltransferase	XK-related protein//Patatin-like phospholipase	Uncharacterized protein C1A6.05c OS=Schizosaccharomyces pombe (strain 972 / ATCC 24843) OX=284812 GN=SPAC1A6.05c PE=4 SV=1	lipid metabolic process	--	integral component of membrane	Predicted esterase of the alpha-beta hydrolase superfamily
Cluster-1913.53576	0	26.0667	-6.6139	0.036005	hypothetical protein EMIHUDRAFT_448761, partial [Emiliania huxleyi CCMP1516]	Emiliania huxleyi CCMP1516 hypothetical protein partial mRNA	translation initiation factor 4G	MIF4G domain//Bacterial regulatory protein, arsR family//IQ calmodulin-binding motif//eIF4-gamma/eIF5/eIF2-epsilon//Survival motor neuron protein (SMN)	Eukaryotic translation initiation factor 4G OS=Oryza sativa subsp. japonica OX=39947 GN=Os07g0555200 PE=2 SV=2	regulation of transcription, DNA-templated//mRNA processing	transcription factor activity, sequence-specific DNA binding//protein binding//RNA binding	nucleus//cytoplasm//transcription factor complex	Translation initiation factor 4F, ribosome/mRNA-bridging subunit (eIF-4G)
Cluster-1913.68958	0	25.937	-6.6097	0.048541	--	--	--	--	--	--	--	--	--
Cluster-1913.87513	0	25.9448	-6.6067	0.00057731	hypothetical protein EMIHUDRAFT_465696 [Emiliania huxleyi CCMP1516]	--	--	--	GDP-mannose transporter GONST3 OS=Arabidopsis thaliana OX=3702 GN=GONST3 PE=2 SV=1	--	--	--	--
Cluster-1913.81353	0	25.923	-6.6048	0.039684	e3 ubiquitin-protein ligase shprh [Chrysochromulina sp. CCMP291]	--	E3 ubiquitin-protein ligase SHPRH	Ring finger domain//NADH-ubiquinone oxidoreductase B12 subunit family//SNF2 family N-terminal domain//PHD-finger//Protamine P1//P-11 zinc finger//Zinc finger, C3HC4 type (RING finger)//zinc-RING finger domain	E3 ubiquitin-protein ligase SHPRH OS=Homo sapiens OX=9606 GN=SHPRH PE=1 SV=2	electron transport chain//spermatogenesis	zinc ion binding//RNA binding//protein binding//DNA binding//metal ion binding//ATP binding	nucleus//mitochondrion//mitochondrial respiratory chain complex I//nucleosome	DEAD box-containing helicase-like transcription factor/DNA repair protein
Cluster-1913.16107	0	25.7827	-6.6015	0.034552	hypothetical protein EMIHUDRAFT_458212 [Emiliania huxleyi CCMP1516]	--	--	--	--	--	--	--	--
Cluster-1913.35757	0	25.7608	-6.6008	0.0026315	hypothetical protein EMIHUDRAFT_195022 [Emiliania huxleyi CCMP1516]	--	--	Synaphin protein//Nucleopolyhedrovirus capsid protein P87//Adenylate cyclase associated (CAP) N terminal//DEC-1 protein, N-terminal region//hTAFII28-like protein conserved region	--	transcription initiation from RNA polymerase II promoter//chorion-containing eggshell formation//neurotransmitter transport//cytoskeleton organization	actin binding//structural constituent of chorion//syntaxin binding	nucleus//extracellular region//chorion//viral capsid	Transcription initiation factor TFIID, subunit TAF11
Cluster-1913.44863	0	25.8048	-6.5998	0.0031733	hypothetical protein EMIHUDRAFT_451403 [Emiliania huxleyi CCMP1516]	--	--	--	Peptidyl serine alpha-galactosyltransferase OS=Arabidopsis thaliana OX=3702 GN=SERGT1 PE=2 SV=1	--	--	--	--
Cluster-1913.54639	0	25.7668	-6.5982	0.0011231	hypothetical protein EMIHUDRAFT_115090 [Emiliania huxleyi CCMP1516]	--	--	--	--	--	--	--	--
Cluster-1913.968	0	25.7169	-6.5965	0.00053592	hypothetical protein EMIHUDRAFT_234859 [Emiliania huxleyi CCMP1516]	--	--	Sugar (and other) transporter//Ankyrin repeat//Intermediate filament head (DNA binding) region//DNA-directed RNA polymerase III subunit Rpc31//Ankyrin repeat//Major Facilitator Superfamily	Protein ZINC INDUCED FACILITATOR 1 OS=Arabidopsis thaliana OX=3702 GN=ZIF1 PE=1 SV=2	regulation of transcription from RNA polymerase III promoter//transmembrane transport	protein binding//transmembrane transporter activity	intermediate filament//integral component of membrane	Permease of the major facilitator superfamily
Cluster-1913.58986	0.243544	47.222	-6.5956	0.018992	--	--	--	--	--	--	--	--	--
Cluster-1913.60452	0	25.7415	-6.5947	0.039517	hypothetical protein AURANDRAFT_903, partial [Aureococcus anophagefferens]	--	sulfate transporter 4	Sulfate permease family	Proton/sulfate cotransporter 2 OS=Chlamydomonas reinhardtii OX=3055 GN=SULTR2 PE=2 SV=1	sulfate transport	sulfate transmembrane transporter activity	integral component of membrane	--
Cluster-1913.17232	0	25.525	-6.5859	0.038549	glyceraldehyde-3-phosphate dehydrogenase [Chrysochromulina sp. CCMP291]	--	glyceraldehyde-3-phosphate dehydrogenase (NADP+)	Aldehyde dehydrogenase family	NADP-dependent glyceraldehyde-3-phosphate dehydrogenase OS=Streptococcus mutans serotype c (strain ATCC 700610 / UA159) OX=210007 GN=gapN PE=1 SV=2	oxidation-reduction process//metabolic process	oxidoreductase activity	--	Aldehyde dehydrogenase
Cluster-1913.84920	0	25.5295	-6.5844	0.035666	hypothetical protein EMIHUDRAFT_201455 [Emiliania huxleyi CCMP1516]	--	--	Death domain//PADR1 (NUC008) domain//Protein kinase domain//Protein tyrosine kinase//NADH dehydrogenase subunit 2 C-terminus	Putative serine/threonine-protein kinase/receptor R831 OS=Acanthamoeba polyphaga mimivirus OX=212035 GN=MIMI_R831 PE=3 SV=2	sodium ion transport//protein phosphorylation//oxidation-reduction process//mitochondrial electron transport, NADH to ubiquinone//proton transport//ubiquinone biosynthetic process//signal transduction	ATP binding//NAD+ ADP-ribosyltransferase activity//protein binding//NADH dehydrogenase (ubiquinone) activity//protein kinase activity	nucleus	--
Cluster-1913.8546	0	25.5288	-6.5832	0.00066782	hypothetical protein EMIHUDRAFT_358244 [Emiliania huxleyi CCMP1516]	--	--	Mechanosensitive ion channel	Mechanosensitive ion channel protein 10 OS=Arabidopsis thaliana OX=3702 GN=MSL10 PE=1 SV=1	transmembrane transport	--	membrane	--
Cluster-1913.600	0	25.3861	-6.5782	0.040045	hypothetical protein EMIHUDRAFT_462160 [Emiliania huxleyi CCMP1516]	--	--	Ion transport protein//Calcium-dependent channel, 7TM region, putative phosphate	--	transmembrane transport//ion transport	ion channel activity	membrane	--
Cluster-1913.57045	0	25.4145	-6.5778	0.035896	Sec1, SM superfamily protein [Emiliania huxleyi CCMP1516]	--	--	Ribosomal L18p/L5e family//Sec1 family	Protein transport protein sec1 OS=Dictyostelium discoideum OX=44689 GN=sec1 PE=3 SV=1	vesicle-mediated transport//translation//ribosome biogenesis//vesicle docking involved in exocytosis	structural constituent of ribosome	ribosome//intracellular	--
Cluster-1913.72527	0	25.3468	-6.5724	0.0019189	--	--	--	Histone H1-like nucleoprotein HC2	--	chromosome condensation	DNA binding	--	--
Cluster-1913.65747	0	25.2966	-6.5722	0.036774	hypothetical protein Ctob_004293 [Chrysochromulina sp. CCMP291]	--	TAG lipase / steryl ester hydrolase / phospholipase A2 / LPA acyltransferase	Domain of unknown function (DUF3336)//Tospovirus nucleocapsid protein//Patatin-like phospholipase//Viral DNA-binding protein, zinc binding domain	Patatin-like phospholipase domain-containing protein NFIA_019760 OS=Neosartorya fischeri (strain ATCC 1020 / DSM 3700 / CBS 544.65 / FGSC A1164 / JCM 1740 / NRRL 181 / WB 181) OX=331117 GN=NFIA_019760 PE=3 SV=1	lipid metabolic process//DNA replication//glycerolipid metabolic process//lipid catabolic process	zinc ion binding//triglyceride lipase activity//DNA binding	viral nucleocapsid	Predicted esterase of the alpha-beta hydrolase superfamily
Cluster-1913.97694	0	25.2742	-6.5706	0.03645	hypothetical protein Ctob_000514 [Chrysochromulina sp. CCMP291]	Isochrysis galbana enoyl-ACP reductase (ENR) gene, complete cds	--	--	--	--	--	--	--
Cluster-1913.176	0	25.2616	-6.5681	0.038229	hypothetical protein Ctob_006141 [Chrysochromulina sp. CCMP291]	--	--	DEC-1 protein, N-terminal region//Matrixin	--	proteolysis//chorion-containing eggshell formation	metalloendopeptidase activity//zinc ion binding//structural constituent of chorion	extracellular region//chorion//extracellular matrix	--
Cluster-1913.45362	0	25.2335	-6.5679	0.037687	Selenophosphate synthetase [Emiliania huxleyi CCMP1516]	Emiliania huxleyi CCMP1516 Selenophosphate synthetase partial mRNA	selenide, water dikinase	Pyridine nucleotide-disulphide oxidoreductase//Putative modulator of DNA gyrase//Pyridine nucleotide-disulphide oxidoreductase	Selenide, water dikinase OS=Pelobacter propionicus (strain DSM 2379 / NBRC 103807 / OttBd1) OX=338966 GN=selD PE=3 SV=1	oxidation-reduction process//proteolysis	metallopeptidase activity//oxidoreductase activity	--	Selenophosphate synthetase
Cluster-1913.61360	0	25.2448	-6.5645	0.0015347	hypothetical protein EMIHUDRAFT_356962 [Emiliania huxleyi CCMP1516]	--	glycylpeptide N-tetradecanoyltransferase	Myristoyl-CoA:protein N-myristoyltransferase, C-terminal domain//Myristoyl-CoA:protein N-myristoyltransferase, N-terminal domain	Glycylpeptide N-tetradecanoyltransferase 2 OS=Homo sapiens OX=9606 GN=NMT2 PE=1 SV=1	acyl-carrier-protein biosynthetic process	glycylpeptide N-tetradecanoyltransferase activity	--	N-myristoyl transferase
Cluster-1913.5914	0	25.0704	-6.5611	0.03186	hypothetical protein EMIHUDRAFT_239339 [Emiliania huxleyi CCMP1516]	--	solute carrier family 30 (zinc transporter), member 9	Cation efflux family	Zinc transporter 9 OS=Danio rerio OX=7955 GN=slc30a9 PE=2 SV=1	cation transport//transmembrane transport	cation transmembrane transporter activity	integral component of membrane	Membrane protein HUEL (cation efflux superfamily)
Cluster-1913.95360	0	25.0645	-6.5608	0.032928	Spo0B-associated GTPase [Emiliania huxleyi CCMP1516]	--	GTP-binding protein	50S ribosome-binding GTPase//GTP1/OBG	Probable GTP-binding protein OBGC2 OS=Oryza sativa subsp. japonica OX=39947 GN=Os03g0799700 PE=2 SV=1	--	GTP binding	--	Predicted GTP-binding protein (ODN superfamily)
Cluster-1913.21209	0	25.0586	-6.5605	0.034915	stage v sporulation protein k [Chrysochromulina sp. CCMP291]	--	--	Protein of unknown function (DUF3628)//Threonylcarbamoyl adenosine biosynthesis protein TsaE//Torsin//Mur ligase middle domain//Holliday junction DNA helicase ruvB N-terminus//RNA helicase//Adenylylsulphate kinase//Zeta toxin//Sigma-54 interaction domain//ABC transporter//Cytidylate kinase//6-phosphofructo-2-kinase//NTPase//SRP54-type protein, GTPase domain//ATPase family associated with various …	Protein CfxQ OS=Xanthobacter flavus OX=281 GN=cfxQ PE=3 SV=1	biosynthetic process//regulation of transcription, DNA-templated//sulfate assimilation//viral genome replication//DNA replication//pyrimidine nucleobase metabolic process//DNA repair//DNA recombination//purine nucleobase metabolic process//mannose metabolic process//tRNA threonylcarbamoyladenosine modification//nucleobase-containing compound metabolic process//fructose metabolic process//SRP-depe…	hydrolase activity, acting on acid anhydrides//cytidylate kinase activity//ATPase activity//RNA helicase activity//transcription factor binding//adenylylsulfate kinase activity//6-phosphofructo-2-kinase activity//kinase activity//ATP binding//DNA binding//four-way junction helicase activity//nucleotide phosphatase activity, acting on free nucleotides//RNA binding//GTP binding	transcription factor complex//replication fork//Holliday junction helicase complex	--
Cluster-1913.18386	0.898092	54.5285	-6.5558	0.019051	hypothetical protein EMIHUDRAFT_206719 [Emiliania huxleyi CCMP1516]	--	--	PDZ domain (Also known as DHR or GLGF)//PDZ domain	--	--	protein binding	--	--
Cluster-1913.11354	1.02269	101.491	-6.5539	0.025396	S-adenosylmethionine mitochondrial carrier protein [Emiliania huxleyi CCMP1516]	--	solute carrier family 25 (mitochondrial S-adenosylmethionine transporter), member 26	P-11 zinc finger	S-adenosylmethionine mitochondrial carrier protein OS=Danio rerio OX=7955 GN=slc25a26 PE=2 SV=1	--	zinc ion binding//RNA binding	--	Mitochondrial carrier protein PET8
Cluster-1913.31437	0	24.9472	-6.5535	0.045336	--	--	--	Herpesvirus polymerase accessory protein	--	DNA replication//viral genome replication	DNA polymerase processivity factor activity	DNA polymerase complex	--
Cluster-1913.2595	0	24.9231	-6.5519	0.00077204	hypothetical protein AK812_SmicGene5772 [Symbiodinium microadriaticum]	--	--	RIM-binding protein of the cytomatrix active zone//Translin family//Outer mitochondrial membrane transport complex protein//Transmembrane proteins 14C	--	protein targeting to mitochondrion	sequence-specific DNA binding	mitochondrial outer membrane//presynaptic active zone//membrane	--
Cluster-1913.38291	0	24.8182	-6.5466	0.03467	hypothetical protein EMIHUDRAFT_110346 [Emiliania huxleyi CCMP1516]	--	--	PRONE (Plant-specific Rop nucleotide exchanger)//Methyl-viologen-reducing hydrogenase, delta subunit//Zinc-finger//ABC transporter//Calcineurin-like phosphoesterase	--	regulation of GTPase activity//oxidation-reduction process//methanogenesis	hydrolase activity//zinc ion binding//protein binding//ATPase activity//ATP binding//Rho guanyl-nucleotide exchange factor activity	--	--
Cluster-1913.82525	0	24.8093	-6.546	0.040872	hypothetical protein Ctob_015625 [Chrysochromulina sp. CCMP291]	--	--	Vacuolar sorting 38 and autophagy-related subunit 14//Adenylate cyclase associated (CAP) N terminal//Intermediate filament protein//PWI domain	--	cytoskeleton organization//mRNA processing//positive regulation of autophagy	actin binding//structural molecule activity	intermediate filament	--
Cluster-1913.10189	0	24.8099	-6.5453	0.04216	--	--	--	--	--	--	--	--	--
Cluster-1913.105077	0	24.7636	-6.5426	0.042921	CEN2 [Arabidopsis thaliana]	--	calcium-binding protein CML	EF-hand domain pair//EF-hand domain//EF hand//Cytoskeletal-regulatory complex EF hand//EF hand//EF-hand domain pair	Calcium-binding protein CML19 OS=Arabidopsis thaliana OX=3702 GN=CML19 PE=1 SV=1	--	protein binding//calcium ion binding	--	Calmodulin and related proteins (EF-Hand superfamily)
Cluster-1913.40153	0	24.8322	-6.5403	0.0021873	hypothetical protein EMIHUDRAFT_435596 [Emiliania huxleyi CCMP1516]	--	--	Domain of unknown function (DUF329)//Oestrogen receptor	--	steroid hormone mediated signaling pathway//regulation of transcription, DNA-templated//signal transduction	DNA binding//steroid binding//estrogen receptor activity//zinc ion binding	nucleus	--
Cluster-1913.6524	3.96947	383.243	-6.5326	0.0018746	hypothetical protein EMIHUDRAFT_234946 [Emiliania huxleyi CCMP1516]	--	--	Tetratricopeptide repeat//TPR repeat//Furin-like cysteine rich region//Gallidermin//Tetratricopeptide repeat//Tetratricopeptide repeat	--	defense response to bacterium//protein phosphorylation//transmembrane receptor protein tyrosine kinase signaling pathway	ATP binding//transmembrane receptor protein tyrosine kinase activity//protein binding	extracellular region//membrane	--
Cluster-1913.13781	0	24.5098	-6.5279	0.045079	hypothetical protein EMIHUDRAFT_98268 [Emiliania huxleyi CCMP1516]	--	--	Kinesin motor domain	Kinesin-like protein KIN-14H OS=Oryza sativa subsp. japonica OX=39947 GN=KIN14H PE=2 SV=1	microtubule-based movement//microtubule-based process	microtubule motor activity//ATP binding//microtubule binding	tubulin complex//microtubule	Kinesin-like protein
Cluster-1913.38519	0	24.4654	-6.526	0.036848	--	--	--	TolA binding protein trimerisation	--	protein trimerization	--	--	--
Cluster-1913.19655	0	24.4411	-6.5237	0.043511	--	--	--	--	--	--	--	--	--
Cluster-1913.74631	0	24.2516	-6.5131	0.033181	--	--	--	Cytochrome oxidase c subunit VIb	--	proton transport//mitochondrial electron transport, cytochrome c to oxygen	cytochrome-c oxidase activity	mitochondrion//respiratory chain complex IV	--
Cluster-1913.4782	0	24.2321	-6.5118	0.0055678	hypothetical protein EMIHUDRAFT_40729, partial [Emiliania huxleyi CCMP1516]	--	trehalose 6-phosphate synthase/phosphatase	Chorion family 2//Trehalose-phosphatase//Glycosyltransferase family 20	Alpha,alpha-trehalose-phosphate synthase [UDP-forming] 1 OS=Arabidopsis thaliana OX=3702 GN=TPS1 PE=1 SV=1	multicellular organismal development//trehalose biosynthetic process	catalytic activity	chorion	Trehalose-6-phosphate synthase component TPS1 and related subunits
Cluster-1913.63573	0	24.2425	-6.5079	0.043897	hypothetical protein EMIHUDRAFT_122768, partial [Emiliania huxleyi CCMP1516]	--	--	Hemagglutinin domain of haemagglutinin-esterase-fusion glycoprotein	--	signal transduction//fusion of virus membrane with host plasma membrane	hydrolase activity, acting on ester bonds//host cell surface receptor binding	viral envelope//cell surface	--
Cluster-1913.1158	0	24.1096	-6.5048	0.043554	GMP-reductase 1 [Chrysochromulina sp. CCMP291]	Enterobacter asburiae LF7a, complete genome	--	IMP dehydrogenase / GMP reductase domain//DeoC/LacD family aldolase//FMN-dependent dehydrogenase	GMP reductase 1 OS=Rattus norvegicus OX=10116 GN=Gmpr PE=2 SV=1	oxidation-reduction process	catalytic activity//lyase activity//oxidoreductase activity	--	--
Cluster-1913.43350	0	24.0723	-6.5019	0.044999	oxysterol-binding protein [Chrysochromulina sp. CCMP291]	--	--	--	Oxysterol-binding protein-related protein 5 OS=Mus musculus OX=10090 GN=Osbpl5 PE=1 SV=3	--	--	--	--
Cluster-1913.96642	0	24.0061	-6.4986	0.039282	mfs-type transporter, partial [Chrysochromulina sp. CCMP291]	--	--	Sugar (and other) transporter//Ferroportin1 (FPN1)//Oxoglutarate and iron-dependent oxygenase degradation C-term//Major Facilitator Superfamily//LacY proton/sugar symporter	MFS-type transporter SLC18B1 OS=Homo sapiens OX=9606 GN=SLC18B1 PE=1 SV=1	iron ion transport//transmembrane transport//oxidation-reduction process//iron ion transmembrane transport//transport	L-ascorbic acid binding//iron ion transmembrane transporter activity//iron ion binding//oxidoreductase activity, acting on paired donors, with incorporation or reduction of molecular oxygen, 2-oxoglutarate as one donor, and incorporation of one atom each of oxygen into both donors//transmembrane transporter activity	integral component of membrane//membrane	Vesicular amine transporter
Cluster-1913.92305	0.243544	44.3381	-6.4965	0.0030869	Protochlorophyllide reductase [Emiliania huxleyi CCMP1516]	--	protochlorophyllide reductase	short chain dehydrogenase	Protochlorophyllide reductase, chloroplastic OS=Chlamydomonas reinhardtii OX=3055 GN=PORA PE=3 SV=1	metabolic process	oxidoreductase activity	--	Dehydrogenases with different specificities (related to short-chain alcohol dehydrogenases)
Cluster-1913.27716	0	23.9513	-6.4953	0.040224	hypothetical protein EMIHUDRAFT_53580, partial [Emiliania huxleyi CCMP1516]	--	--	Eukaryotic translation initiation factor 4E binding protein (EIF4EBP)//Conotoxin TVIIA/GS family	Arabinosyltransferase RRA3 OS=Arabidopsis thaliana OX=3702 GN=RRA3 PE=2 SV=1	negative regulation of translational initiation//pathogenesis//transport	eukaryotic initiation factor 4E binding//sodium channel inhibitor activity	extracellular region	--
Cluster-1913.6150	0	23.9269	-6.4939	0.038354	garp complex subunit [Chrysochromulina sp. CCMP291]	Emiliania huxleyi CCMP1516 Vps53-like protein partial mRNA	--	Mediator complex protein//RINT-1 / TIP-1 family//Exocyst complex component Sec6//Centromere/kinetochore Zw10//Dor1-like family	Vacuolar protein sorting-associated protein 53 A OS=Arabidopsis thaliana OX=3702 GN=VPS53 PE=1 SV=1	regulation of transcription from RNA polymerase II promoter//Golgi vesicle transport//mitotic nuclear division//exocytosis	RNA polymerase II transcription cofactor activity	mediator complex//nucleus//endoplasmic reticulum//Golgi transport complex//chromosome, centromeric region//exocyst	Late Golgi protein sorting complex, subunit Vps53
Cluster-1913.2203	0.487088	63.0234	-6.4915	0.02274	hypothetical protein EMIHUDRAFT_448791 [Emiliania huxleyi CCMP1516]	--	callose synthase	1,3-beta-glucan synthase component	Callose synthase 10 OS=Arabidopsis thaliana OX=3702 GN=CALS10 PE=2 SV=5	starch metabolic process//sucrose metabolic process//(1->3)-beta-D-glucan biosynthetic process	1,3-beta-D-glucan synthase activity	membrane//1,3-beta-D-glucan synthase complex	--
Cluster-1913.99596	0	23.9762	-6.4897	0.0055153	hypothetical protein Ctob_006014 [Chrysochromulina sp. CCMP291]	--	--	--	--	--	--	--	--
Cluster-1913.71180	0	23.8345	-6.4878	0.038084	hypothetical protein EMIHUDRAFT_462026 [Emiliania huxleyi CCMP1516]	Emiliania huxleyi CCMP1516 hypothetical protein mRNA	--	--	Protein FORGETTER 1 OS=Arabidopsis thaliana OX=3702 GN=FGT1 PE=1 SV=1	--	--	--	Nuclear helicase MOP-3/SNO (DEAD-box superfamily)
Cluster-1913.82772	0	23.8263	-6.4878	0.035433	protein binding [Chrysochromulina sp. CCMP291]	--	pre-mRNA-processing factor 40	WW domain//Ryanodine Receptor TM 4-6//DNA polymerase phi//CDC45-like protein	Pre-mRNA-processing protein 40A OS=Arabidopsis thaliana OX=3702 GN=PRP40A PE=1 SV=1	cellular calcium ion homeostasis//DNA replication initiation//transcription, DNA-templated//calcium ion transport//DNA replication	DNA-directed DNA polymerase activity//DNA binding//protein binding//ryanodine-sensitive calcium-release channel activity	integral component of membrane//DNA polymerase complex//intracellular	Spliceosomal protein FBP11/Splicing factor PRP40
Cluster-1913.77804	0	23.7894	-6.4854	0.033637	oxidoreductase [Thalassiosira pseudonana CCMP1335]	--	--	Oxidoreductase family, NAD-binding Rossmann fold	Trans-1,2-dihydrobenzene-1,2-diol dehydrogenase OS=Danio rerio OX=7955 GN=dhdh PE=2 SV=2	--	oxidoreductase activity	--	Dimeric dihydrodiol dehydrogenase
Cluster-1913.100540	0	23.7319	-6.4837	0.0061287	hypothetical protein EMIHUDRAFT_468998 [Emiliania huxleyi CCMP1516]	--	--	--	--	--	--	--	--
Cluster-1913.93233	0	23.7737	-6.4836	0.042939	--	--	--	Lipid A Biosynthesis N-terminal domain	--	lipid A biosynthetic process	lipid-A-disaccharide synthase activity	--	--
Cluster-1913.29187	0	23.6573	-6.4769	0.047855	hypothetical protein EMIHUDRAFT_47311, partial [Emiliania huxleyi CCMP1516]	--	tyrosine-protein phosphatase SIW14	Phosphate transporter family//Adenylate cyclase associated (CAP) N terminal	Probable tyrosine-protein phosphatase DG1060 OS=Dictyostelium discoideum OX=44689 GN=DG1060 PE=3 SV=1	phosphate ion transport//cytoskeleton organization	actin binding//inorganic phosphate transmembrane transporter activity	membrane	Predicted protein tyrosine phosphatase
Cluster-1913.81518	0	23.4961	-6.4671	0.048191	hypothetical protein EMIHUDRAFT_113449 [Emiliania huxleyi CCMP1516]	--	--	Sigma-70 region 2	--	regulation of transcription, DNA-templated//DNA-templated transcription, initiation	DNA binding//sigma factor activity//transcription factor activity, sequence-specific DNA binding	transcription factor complex	--
Cluster-1913.33185	0	23.5742	-6.4645	0.0031045	--	--	--	--	--	--	--	--	--
Cluster-1913.65799	0	23.4658	-6.464	0.044287	hypothetical protein Ctob_012582 [Chrysochromulina sp. CCMP291]	--	LMBR1 domain-containing protein 1	Phosphate transporter family//Cytochrome bd terminal oxidase subunit II//Prominin	LIMR family protein DDB_G0293610 OS=Dictyostelium discoideum OX=44689 GN=DDB_G0293610 PE=3 SV=1	oxidation-reduction process//phosphate ion transport	inorganic phosphate transmembrane transporter activity	integral component of membrane//membrane	--
Cluster-1913.2516	0	23.411	-6.4588	0.040146	hypothetical protein EMIHUDRAFT_204597 [Emiliania huxleyi CCMP1516]	Cordyceps militaris strain ATCC 34164 chromosome V, complete sequence	--	Primase zinc finger	--	DNA replication	--	nucleus	--
Cluster-1913.17680	1.21772	118.261	-6.4547	0.024165	polycystic kidney disease protein-2 [Chrysochromulina sp. CCMP291]	--	--	YGGT family//Ion transport protein	Polycystic kidney disease 2-like 1 protein OS=Homo sapiens OX=9606 GN=PKD2L1 PE=1 SV=1	transmembrane transport//ion transport	ion channel activity	membrane	Ca2+-modulated nonselective cation channel polycystin
Cluster-1913.34848	0	23.2885	-6.4544	0.049988	predicted protein [Micromonas pusilla CCMP1545]	--	--	--	--	--	--	--	--
Cluster-1913.47370	0	23.3502	-6.4539	0.04394	hypothetical protein EMIHUDRAFT_356962 [Emiliania huxleyi CCMP1516]	--	glycylpeptide N-tetradecanoyltransferase	Myristoyl-CoA:protein N-myristoyltransferase, N-terminal domain//Myristoyl-CoA:protein N-myristoyltransferase, C-terminal domain//Acetyltransferase (GNAT) domain	Glycylpeptide N-tetradecanoyltransferase OS=Drosophila melanogaster OX=7227 GN=Nmt PE=2 SV=2	acyl-carrier-protein biosynthetic process	glycylpeptide N-tetradecanoyltransferase activity//N-acetyltransferase activity	--	N-myristoyl transferase
Cluster-1913.36045	0	23.2687	-6.4518	0.044253	nfx1-type zinc finger-containing protein 1 [Chrysochromulina sp. CCMP291]	Luteipulveratus mongoliensis strain MN07-A0370 genome	--	ABC transporter//Zeta toxin//Sigma-54 interaction domain//Holliday junction DNA helicase ruvB N-terminus//RNA helicase//Viral (Superfamily 1) RNA helicase//Mediator complex subunit 3 fungal//Torsin//Threonylcarbamoyl adenosine biosynthesis protein TsaE//Carbohydrate binding domain (family 19)//ATPase family associated with various cellular activities (AAA)//AAA domain (dynein-related subfamily)//…	Protein CfxQ homolog OS=Galdieria sulphuraria OX=130081 GN=cfxQ PE=3 SV=1	regulation of transcription from RNA polymerase II promoter//tRNA threonylcarbamoyladenosine modification//SRP-dependent cotranslational protein targeting to membrane//regulation of transcription, DNA-templated//chitin catabolic process//DNA recombination//DNA repair	nucleotide phosphatase activity, acting on free nucleotides//four-way junction helicase activity//kinase activity//ATP binding//tubulin binding//RNA binding//RNA polymerase II transcription cofactor activity//chitin binding//GTP binding//RNA helicase activity//ATPase activity//transcription factor binding	replication fork//tubulin complex//Holliday junction helicase complex//mediator complex//transcription factor complex	--
Cluster-1913.45631	0	23.3103	-6.4497	0.0071588	octopine dehydrogenase [Chrysochromulina sp. CCMP291]	--	--	NAD/NADP octopine/nopaline dehydrogenase, alpha-helical domain	Tauropine dehydrogenase OS=Arabella iricolor OX=65494 GN=tadh PE=1 SV=1	oxidation-reduction process	coenzyme binding//oxidoreductase activity	--	--
Cluster-1913.104140	0	23.1736	-6.4472	0.048876	--	--	--	FAE1/Type III polyketide synthase-like protein	--	fatty acid biosynthetic process	transferase activity, transferring acyl groups other than amino-acyl groups	membrane	--
Cluster-1913.25580	0	23.152	-6.4413	0.0015049	hypothetical protein Ctob_004832 [Chrysochromulina sp. CCMP291]	Emiliania huxleyi CCMP1516 hypothetical protein partial mRNA	--	56kDa selenium binding protein (SBP56)	--	--	selenium binding	--	--
Cluster-1913.19296	0	22.9467	-6.4315	0.041451	hypothetical protein PHMEG_000275 [Phytophthora megakarya]	--	regulatory associated protein of mTOR	WD domain, G-beta repeat//Adenovirus hexon associated protein, protein VIII	Regulatory-associated protein of mTOR OS=Mus musculus OX=10090 GN=Rptor PE=1 SV=1	--	hexon binding//protein binding	--	Guanine nucleotide binding protein MIP1
Cluster-1913.72872	0	22.9814	-6.431	0.044702	hypothetical protein EMIHUDRAFT_54411, partial [Emiliania huxleyi CCMP1516]	--	MscS family membrane protein	Mechanosensitive ion channel	Low conductance mechanosensitive channel YnaI OS=Escherichia coli O157:H7 OX=83334 GN=ynaI PE=3 SV=1	transmembrane transport	--	membrane	--
Cluster-1913.56644	0	22.8201	-6.4275	0.0022805	hypothetical protein EMIHUDRAFT_452958 [Emiliania huxleyi CCMP1516]	--	staphylococcal nuclease domain-containing protein 1	--	Staphylococcal nuclease domain-containing protein 1 OS=Mus musculus OX=10090 GN=Snd1 PE=1 SV=1	--	--	--	Transcriptional coactivator p100
Cluster-1913.26546	0	22.8162	-6.4268	0.0078808	putative pyruvate dehydrogenase kinase, partial [Emiliania huxleyi CCMP1516]	--	--	--	[Pyruvate dehydrogenase (acetyl-transferring)] kinase, mitochondrial OS=Arabidopsis thaliana OX=3702 GN=PDK PE=1 SV=1	--	--	--	Dehydrogenase kinase
Cluster-1913.82711	0	22.4634	-6.4035	0.017979	--	--	--	--	--	--	--	--	--
Cluster-1913.31828	0	22.4721	-6.4033	0.036296	hypothetical protein Ctob_015391 [Chrysochromulina sp. CCMP291]	--	--	Ion transport protein//Dof domain, zinc finger//WD domain, G-beta repeat	--	transmembrane transport//regulation of transcription, DNA-templated//ion transport	ion channel activity//protein binding//DNA binding	membrane	--
Cluster-1913.54810	1.53403	129.925	-6.4003	0.0033081	carbamoyl-phosphate synthase l chain ATP-binding protein [Chrysochromulina sp. CCMP291]	Rhodobacter sp. CZR27 chromosome, complete genome	3-methylcrotonyl-CoA carboxylase alpha subunit	Carbamoyl-phosphate synthase L chain, ATP binding domain//P53 DNA-binding domain//D-ala D-ala ligase C-terminus//RFX1 transcription activation region	Methylcrotonoyl-CoA carboxylase subunit alpha, mitochondrial OS=Dictyostelium discoideum OX=44689 GN=mccA PE=3 SV=1	peptidoglycan biosynthetic process//D-alanine metabolic process//regulation of transcription, DNA-templated	transcription regulatory region DNA binding//D-alanine-D-alanine ligase activity//ATP binding//DNA binding	nucleus	3-Methylcrotonyl-CoA carboxylase, biotin-containing subunit/Propionyl-CoA carboxylase, alpha chain/Acetyl-CoA carboxylase, biotin carboxylase subunit
Cluster-1913.13489	0	22.3234	-6.3939	0.037638	hypothetical protein EMIHUDRAFT_449877 [Emiliania huxleyi CCMP1516]	--	--	ssDNA binding protein//Rer1 family	LMBR1 domain-containing protein 2 homolog OS=Drosophila melanogaster OX=7227 GN=CG8135 PE=2 SV=2	DNA replication	single-stranded DNA binding	integral component of membrane//host cell nucleus	--
Cluster-1913.101531	0.243544	41.0024	-6.3922	0.023268	hypothetical protein EMIHUDRAFT_250664 [Emiliania huxleyi CCMP1516]	--	--	--	Arabinosyltransferase XEG113 OS=Arabidopsis thaliana OX=3702 GN=XEG113 PE=2 SV=1	--	--	--	--
Cluster-1913.74368	0	22.2389	-6.3895	0.0027753	hypothetical protein EMIHUDRAFT_470824 [Emiliania huxleyi CCMP1516]	Emiliania huxleyi CCMP1516 hypothetical protein partial mRNA	--	--	--	--	--	--	--
Cluster-1913.32913	0	22.2335	-6.3885	0.016272	--	Albugo laibachii Nc14, genomic contig CONTIG_200_NC14_v4_47343_135 >gi|328798553|emb|FR833259.1| Albugo laibachii Alem1, genomic contig CONTIG_200_Em1_cons_v4_47343_135_1	--	--	--	--	--	--	--
Cluster-1913.81644	0.243544	40.7979	-6.3835	0.019239	hypothetical protein Ctob_009305 [Chrysochromulina sp. CCMP291]	--	--	PsbP//mRNA cap methylation, RNMT-activating mini protein//Keratin, high sulfur B2 protein	--	methylation//photosynthesis	RNA binding//calcium ion binding	keratin filament//photosystem II oxygen evolving complex//extrinsic component of membrane//photosystem II//mRNA cap binding complex	--
Cluster-1913.62220	0	22.2633	-6.3819	0.0034944	hypothetical protein EMIHUDRAFT_453362 [Emiliania huxleyi CCMP1516]	--	--	--	--	--	--	--	--
Cluster-1913.66553	0	22.0438	-6.3758	0.043471	hypothetical protein EMIHUDRAFT_456738 [Emiliania huxleyi CCMP1516]	--	TatD DNase family protein	Albumin I chain b//SET domain//TatD related DNase	Deoxyribonuclease Tat-D OS=Schizosaccharomyces pombe (strain 972 / ATCC 24843) OX=284812 GN=pi038 PE=3 SV=1	DNA catabolic process//pathogenesis	endodeoxyribonuclease activity, producing 5'-phosphomonoesters//nutrient reservoir activity//protein binding	--	TatD-related DNase
Cluster-1913.60889	0.243544	40.4082	-6.3689	0.018195	hypothetical protein EMIHUDRAFT_444869 [Emiliania huxleyi CCMP1516]	--	--	Cytochrome c oxidase subunit VIIc	CRAL-TRIO domain-containing protein C3H8.02 OS=Schizosaccharomyces pombe (strain 972 / ATCC 24843) OX=284812 GN=SPAC3H8.02 PE=1 SV=1	mitochondrial electron transport, cytochrome c to oxygen//proton transport	cytochrome-c oxidase activity	respiratory chain complex IV	--
Cluster-1913.101857	0	21.8486	-6.3628	0.037517	hypothetical protein EMIHUDRAFT_101909 [Emiliania huxleyi CCMP1516]	--	--	--	--	--	--	--	--
Cluster-1913.52593	0	21.7463	-6.3552	0.048443	hypothetical protein EMIHUDRAFT_416626 [Emiliania huxleyi CCMP1516]	--	--	EamA-like transporter family//UAA transporter family	Triose phosphate/phosphate translocator, chloroplastic OS=Zea mays OX=4577 GN=TPT PE=1 SV=1	transmembrane transport	--	membrane//integral component of membrane	--
Cluster-1913.1477	0	21.5402	-6.3378	0.046644	cystathione gamma lyase [Chrysochromulina sp. CCMP291]	--	cystathionine gamma-synthase	Cys/Met metabolism PLP-dependent enzyme//Aminotransferase class I and II	Cystathionine beta-lyase OS=Coxiella burnetii (strain RSA 493 / Nine Mile phase I) OX=227377 GN=metC PE=1 SV=1	biosynthetic process	pyridoxal phosphate binding	--	Cystathionine beta-lyases/cystathionine gamma-synthases
Cluster-1913.4361	0	21.3363	-6.3284	0.014518	phytoene desaturase [Prymnesium parvum]	Chlorella variabilis hypothetical protein (CHLNCDRAFT_34420) mRNA, complete cds	15-cis-phytoene desaturase	Flavin containing amine oxidoreductase//Glucose inhibited division protein A//MCRA family//FAD dependent oxidoreductase//Pyridine nucleotide-disulphide oxidoreductase//3-hydroxyacyl-CoA dehydrogenase, NAD binding domain//NAD-dependent glycerol-3-phosphate dehydrogenase N-terminus//FAD dependent oxidoreductase//Pyridine nucleotide-disulphide oxidoreductase//Flavin-binding monooxygenase-like//FAD b…	15-cis-phytoene desaturase, chloroplastic/chromoplastic OS=Capsicum annuum OX=4072 GN=PDS PE=1 SV=1	tRNA processing//isoleucine catabolic process//glycerol-3-phosphate catabolic process//valine catabolic process//lysine catabolic process//tryptophan metabolic process//oxidation-reduction process//leucine catabolic process//fatty acid biosynthetic process//benzoate metabolic process//fatty acid metabolic process	flavin adenine dinucleotide binding//oxidoreductase activity, acting on the CH-OH group of donors, NAD or NADP as acceptor//3-hydroxyacyl-CoA dehydrogenase activity//NADP binding//oxidoreductase activity//N,N-dimethylaniline monooxygenase activity//NAD binding//FAD binding//oleate hydratase activity	--	--
Cluster-1913.56562	0	21.3422	-6.3258	0.0039298	hypothetical protein EMIHUDRAFT_194523 [Emiliania huxleyi CCMP1516]	--	--	Calpain family cysteine protease	Serine/threonine-protein kinase 4 homolog B OS=Dictyostelium discoideum OX=44689 GN=krsB PE=3 SV=1	proteolysis	calcium-dependent cysteine-type endopeptidase activity	intracellular	--
Cluster-1913.2233	0	21.288	-6.3232	0.045368	hypothetical protein EMIHUDRAFT_112314 [Emiliania huxleyi CCMP1516]	--	--	Adenylate cyclase associated (CAP) N terminal//Protein kinase domain	--	cytoskeleton organization//protein phosphorylation	actin binding//protein kinase activity//ATP binding	--	--
Cluster-1913.4760	0	21.2043	-6.3218	0.0041653	hypothetical protein EMIHUDRAFT_444152 [Emiliania huxleyi CCMP1516]	--	--	Pheromone A receptor//Viral (Superfamily 1) RNA helicase//UvrD/REP helicase N-terminal domain//UvrD-like helicase C-terminal domain	ATP-dependent DNA helicase Rep OS=Salmonella typhimurium (strain LT2 / SGSC1412 / ATCC 700720) OX=99287 GN=rep PE=3 SV=1	response to pheromone//sensory perception of chemical stimulus//G-protein coupled receptor signaling pathway	mating-type factor pheromone receptor activity//ATP binding//hydrolase activity	integral component of membrane	--
Cluster-1913.14437	0	21.211	-6.3183	0.049862	serine..threonine protein kinase [Blastocystis sp. subtype 4]	--	serine/threonine-protein kinase 24/25/MST4	Protein tyrosine kinase//Protein kinase domain//ATP synthase F1 beta subunit//Bacterial regulatory protein, arsR family	Serine/threonine-protein kinase 4 OS=Xenopus laevis OX=8355 GN=stk4 PE=2 SV=1	regulation of transcription, DNA-templated//protein phosphorylation//ATP biosynthetic process	ATPase activity//transcription factor activity, sequence-specific DNA binding//ATP binding//protein kinase activity	mitochondrial proton-transporting ATP synthase complex, catalytic core F(1)//transcription factor complex	STE20-like serine/threonine kinase MST
Cluster-1913.13575	0	21.1529	-6.3182	0.0026502	hypothetical protein EMIHUDRAFT_446261 [Emiliania huxleyi CCMP1516]	--	--	Ring hydroxylating alpha subunit (catalytic domain)	--	oxidation-reduction process//aromatic compound catabolic process	oxidoreductase activity, acting on paired donors, with incorporation or reduction of molecular oxygen, NAD(P)H as one donor, and incorporation of two atoms of oxygen into one donor//iron ion binding//2 iron, 2 sulfur cluster binding	--	--
Cluster-1913.91671	0	21.2306	-6.3176	0.046311	hypothetical protein EMIHUDRAFT_459761 [Emiliania huxleyi CCMP1516]	--	TAG lipase / steryl ester hydrolase / phospholipase A2 / LPA acyltransferase	Patatin-like phospholipase//XK-related protein//Domain of unknown function (DUF3336)	Triacylglycerol lipase SDP1 OS=Arabidopsis thaliana OX=3702 GN=SDP1 PE=1 SV=1	glycerolipid metabolic process//lipid metabolic process//lipid catabolic process	triglyceride lipase activity	integral component of membrane	Predicted esterase of the alpha-beta hydrolase superfamily
Cluster-1913.16364	0	21.1644	-6.3172	0.041072	--	--	--	Hint module	--	proteolysis	peptidase activity	--	--
Cluster-1913.71217	0	21.0823	-6.3116	0.041835	hypothetical protein EMIHUDRAFT_215120 [Emiliania huxleyi CCMP1516]	--	--	--	--	--	--	--	--
Cluster-1913.27304	0	21.0764	-6.3112	0.045617	hypothetical protein Ctob_008289 [Chrysochromulina sp. CCMP291]	--	E3 ubiquitin-protein ligase synoviolin	Zinc finger, C3HC4 type (RING finger)//RING-like zinc finger//zinc-RING finger domain//Ring finger domain//RING-H2 zinc finger//Anaphase-promoting complex subunit 11 RING-H2 finger	ERAD-associated E3 ubiquitin-protein ligase HRD1 OS=Oryza sativa subsp. japonica OX=39947 GN=HRD1 PE=2 SV=1	protein ubiquitination	protein binding//metal ion binding//zinc ion binding//ubiquitin-protein transferase activity	anaphase-promoting complex	E3 ubiquitin ligase
Cluster-1913.104937	0	21.0772	-6.3077	0.0038755	hypothetical protein Ctob_011527 [Chrysochromulina sp. CCMP291]	--	--	Papain family cysteine protease	--	proteolysis	cysteine-type peptidase activity	--	--
Cluster-1913.5558	0.898092	43.8861	-6.3036	0.0017358	mannosyltransferase pmti [Chrysochromulina sp. CCMP291]	--	dolichyl-phosphate-mannose-protein mannosyltransferase	Dolichyl-phosphate-mannose-protein mannosyltransferase//Chloramphenicol acetyltransferase	Dolichyl-phosphate-mannose--protein mannosyltransferase 4 OS=Saccharomyces cerevisiae (strain ATCC 204508 / S288c) OX=559292 GN=PMT4 PE=1 SV=1	acyl-carrier-protein biosynthetic process//protein O-linked glycosylation	mannosyltransferase activity//chloramphenicol O-acetyltransferase activity	alpha-1,6-mannosyltransferase complex//membrane	Dolichyl-phosphate-mannose:protein O-mannosyl transferase
Cluster-1913.82802	0	20.9548	-6.2999	0.047756	exostosin-like glycosyltransferase, partial [Chrysochromulina sp. CCMP291]	--	--	Protein of unknown function (DUF3756)//Albumin I chain b	--	proteolysis//purine nucleobase metabolic process//pathogenesis	hydrolase activity, acting on acid anhydrides//RNA-directed RNA polymerase activity//nutrient reservoir activity//serine-type endopeptidase activity//serine-type exopeptidase activity//cysteine-type endopeptidase activity	RNA-directed RNA polymerase complex	--
Cluster-1913.95169	0.243544	38.662	-6.2993	0.0058417	predicted protein [Micromonas commoda]	--	--	Glycosyltransferase family 28 N-terminal domain//CD24 protein//Peptidase family S49 N-terminal//Serine dehydrogenase proteinase//Peptidase family S49	Probable protease SohB OS=Haemophilus influenzae (strain ATCC 51907 / DSM 11121 / KW20 / Rd) OX=71421 GN=sohB PE=3 SV=1	proteolysis//cell adhesion//carbohydrate metabolic process//lipid glycosylation	peptidase activity//transferase activity, transferring hexosyl groups//serine-type endopeptidase activity	plasma membrane//integral component of membrane	--
Cluster-1913.94536	0	20.8558	-6.2923	0.0080333	jouberin [Chrysochromulina sp. CCMP291]	--	--	WD domain, G-beta repeat//Domain of unknown function (DUF3357)//DNA polymerase phi//Pox virus Ag35 surface protein	Jouberin OS=Homo sapiens OX=9606 GN=AHI1 PE=1 SV=1	transcription, DNA-templated//sucrose metabolic process//starch metabolic process//galactose metabolic process//DNA replication	DNA-directed DNA polymerase activity//sucrose alpha-glucosidase activity//beta-fructofuranosidase activity//protein binding//DNA binding	viral envelope//glucosidase II complex//DNA polymerase complex	WD40 repeat-containing protein
Cluster-1913.32425	0	20.768	-6.2892	0.049124	hypothetical protein EMIHUDRAFT_48909, partial [Emiliania huxleyi CCMP1516]	PREDICTED: Dinoponera quadriceps thioredoxin domain-containing protein 5 (LOC106742331), transcript variant X2, mRNA	protein disulfide-isomerase A6	Thioredoxin//Gammaherpesvirus latent membrane protein (LMP2) protein//AhpC/TSA family	Thioredoxin domain-containing protein 5 OS=Mus musculus OX=10090 GN=Txndc5 PE=1 SV=2	cell redox homeostasis//viral latency//oxidation-reduction process	oxidoreductase activity//antioxidant activity	host cell membrane	Protein disulfide isomerase (prolyl 4-hydroxylase beta subunit)
Cluster-1913.16635	0	20.8121	-6.2867	0.0016454	DNA polymerase delta catalytic subunit [Chrysochromulina sp. CCMP291]	Emiliania huxleyi CCMP1516 putative DNA polymerase POLD1 (POLD1-2), partial mRNA	DNA polymerase delta subunit 1	DNA polymerase family B//DNA polymerase family B, exonuclease domain//DNA polymerase type B, organellar and viral	DNA polymerase delta catalytic subunit OS=Oryza sativa subsp. japonica OX=39947 GN=POLD1 PE=2 SV=1	DNA replication	DNA binding//nucleotide binding//DNA-directed DNA polymerase activity//3'-5' exonuclease activity	DNA polymerase complex	DNA polymerase delta, catalytic subunit
Cluster-1913.89803	0	20.7309	-6.2849	0.002664	DNA topoisomerase type I [Emiliania huxleyi CCMP1516]	PREDICTED: Desmodus rotundus DNA topoisomerase I (TOP1), transcript variant X2, mRNA	DNA topoisomerase I	Hydantoinase B/oxoprolinase//Primase zinc finger//Vacuolar sorting 38 and autophagy-related subunit 14//B-cell receptor-associated protein 31-like//Adenylate cyclase associated (CAP) N terminal//Centromere protein H (CENP-H)//Eukaryotic DNA topoisomerase I, catalytic core//Tho complex subunit 7//TMPIT-like protein//Eukaryotic DNA topoisomerase I, DNA binding fragment	DNA topoisomerase 1 beta OS=Arabidopsis thaliana OX=3702 GN=TOP1B PE=1 SV=1	intracellular protein transport//cytoskeleton organization//mRNA processing//DNA replication//kinetochore assembly//positive regulation of autophagy//DNA topological change	DNA binding//DNA topoisomerase type II (ATP-hydrolyzing) activity//catalytic activity//actin binding//DNA topoisomerase type I activity	chromosome//integral component of membrane//THO complex part of transcription export complex//kinetochore//nucleus//endoplasmic reticulum	DNA topoisomerase I
Cluster-1913.28580	0	20.6415	-6.2795	0.049007	aspartyl aminopeptidase [Chrysochromulina sp. CCMP291]	--	aspartyl aminopeptidase	Interferon-induced 6-16 family//Aminopeptidase I zinc metalloprotease (M18)	Probable aspartyl aminopeptidase OS=Ricinus communis OX=3988 GN=RCOM_1506700 PE=2 SV=2	proteolysis	zinc ion binding//aminopeptidase activity	integral component of membrane	Aminopeptidase I zinc metalloprotease (M18)
Cluster-1913.97913	0.898092	42.4968	-6.2703	0.00078557	hypothetical protein EMIHUDRAFT_434317 [Emiliania huxleyi CCMP1516]	--	--	tRNase Z endonuclease	--	tRNA processing	--	--	--
Cluster-1913.94070	3.65316	305.716	-6.2661	0.00076505	polyketide synthase [Emiliania huxleyi CCMP1516]	Emiliania huxleyi CCMP1516 hypothetical protein partial mRNA	--	short chain dehydrogenase//REV protein (anti-repression trans-activator protein)//3-hydroxyacyl-CoA dehydrogenase, NAD binding domain//Enoyl-CoA hydratase/isomerase//AMP-binding enzyme//Pyridine nucleotide-disulphide oxidoreductase//Thioesterase domain//FAD binding domain//Thiolase, N-terminal domain//Ubiquitinol-cytochrome C reductase Fe-S subunit TAT signal//Enoyl-CoA hydratase/isomerase//KNOX1…	Linear gramicidin synthase subunit D OS=Brevibacillus parabrevis OX=54914 GN=lgrD PE=1 SV=1	obsolete electron transport//lysine catabolic process//valine catabolic process//isoleucine catabolic process//fatty acid metabolic process//oxidative phosphorylation//porphyrin-containing compound biosynthetic process//benzoate metabolic process//metabolic process//proton transport//fatty acid biosynthetic process//leucine catabolic process//oxidation-reduction process//siroheme biosynthetic pro…	3-hydroxyacyl-CoA dehydrogenase activity//hydrolase activity, acting on ester bonds//catalytic activity//transcription factor activity, sequence-specific DNA binding//DNA binding//hydro-lyase activity//ubiquinol-cytochrome-c reductase activity//transferase activity, transferring acyl groups other than amino-acyl groups//FAD binding//precorrin-2 dehydrogenase activity//oxidoreductase activity	host cell nucleus//nucleus//transcription factor complex	Non-ribosomal peptide synthetase/alpha-aminoadipate reductase and related enzymes
Cluster-1913.4592	0	20.2702	-6.255	0.047575	hypothetical protein EMIHUDRAFT_428437 [Emiliania huxleyi CCMP1516]	PREDICTED: Mus caroli S-adenosyl-L-methionine-dependent tRNA 4-demethylwyosine synthase (LOC110294411), transcript variant X2, mRNA	tRNA wybutosine-synthesizing protein 1	Flavodoxin//NADPH-dependent FMN reductase//Radical SAM superfamily	S-adenosyl-L-methionine-dependent tRNA 4-demethylwyosine synthase OS=Danio rerio OX=7955 GN=tyw1 PE=2 SV=1	--	oxidoreductase activity//FMN binding//catalytic activity//iron-sulfur cluster binding	--	Fe-S oxidoreductase
Cluster-1913.13330	0	20.0916	-6.244	0.0048568	protein rRNAD1-like protein [Chrysochromulina sp. CCMP291]	--	--	Sir2 family//Protein-L-isoaspartate(D-aspartate) O-methyltransferase (PCMT)//Methyltransferase small domain	--	cellular protein modification process//protein methylation//S-adenosylmethionine metabolic process	methyltransferase activity//protein-L-isoaspartate (D-aspartate) O-methyltransferase activity//NAD+ binding	--	--
Cluster-1913.41422	0.243544	37.4812	-6.2424	0.00028345	hypothetical protein EMIHUDRAFT_441006 [Emiliania huxleyi CCMP1516]	--	--	Peptidase M66//Deuterolysin metalloprotease (M35) family//Matrixin	--	proteolysis	metalloendopeptidase activity//zinc ion binding	extracellular matrix	--
Cluster-1913.40369	0	20.0448	-6.2395	0.020702	integral membrane sensor signal transduction histidine kinase [Chrysochromulina sp. CCMP291]	--	--	Protein of unknown function (DUF3628)	--	--	hydrolase activity, acting on acid anhydrides	--	--
Cluster-1913.9108	0.487088	53.0468	-6.2352	0.019231	hypothetical protein EMIHUDRAFT_448712 [Emiliania huxleyi CCMP1516]	--	--	TolA C-terminal//C2 domain//Leucine Rich repeat	--	transport	transporter activity//protein binding	membrane	--
Cluster-1913.101311	0	19.9528	-6.2307	0.0034392	hypothetical protein EMIHUDRAFT_456411, partial [Emiliania huxleyi CCMP1516]	--	superoxide dismutase, Cu-Zn family	Major Facilitator Superfamily//Copper/zinc superoxide dismutase (SODC)	Superoxide dismutase [Cu-Zn] OS=Haemonchus contortus OX=6289 GN=SOD PE=2 SV=1	oxidation-reduction process//transmembrane transport//superoxide metabolic process	metal ion binding	integral component of membrane	Cu2+/Zn2+ superoxide dismutase SOD1
Cluster-1913.58650	0	19.9322	-6.2307	0.04291	protein kinase [Micromonas commoda]	--	NIMA (never in mitosis gene a)-related kinase	Protein tyrosine kinase//Protein kinase domain	Serine/threonine-protein kinase Nek4 OS=Homo sapiens OX=9606 GN=NEK4 PE=1 SV=2	protein phosphorylation	protein kinase activity//ATP binding	--	Serine/threonine protein kinase
Cluster-1913.5381	0	19.9966	-6.226	0.010691	hypothetical protein EMIHUDRAFT_465321 [Emiliania huxleyi CCMP1516]	H.parasitica DNA sequence from clone HpEmoy2-16E21, complete sequence	structural maintenance of chromosome 2	SMC proteins Flexible Hinge Domain//Growth-arrest specific micro-tubule binding//ABC transporter//AAA domain, putative AbiEii toxin, Type IV TA system	Structural maintenance of chromosomes protein 2-1 OS=Arabidopsis thaliana OX=3702 GN=SMC2-1 PE=2 SV=2	cell motility//chromosome organization	ATP binding//ATPase activity//protein binding	chromosome//motile cilium	Structural maintenance of chromosome protein 2 (chromosome condensation complex Condensin, subunit E)
Cluster-1913.37336	0.730631	70.7315	-6.2186	0.0059054	secretory protein 24A [Emiliania huxleyi CCMP1516]	Fomitiporia mediterranea MF3/22 CPII coat sec24 protein (FOMMEDRAFT_113318), mRNA	protein transport protein SEC24	Sulfatase//Sec23/Sec24 zinc finger//Tetratricopeptide repeat//Sec23/Sec24 helical domain//BTK motif//DNA polymerase subunit Cdc27//Sec23/Sec24 trunk domain//KIX domain	Protein transport protein Sec24-like At3g07100 OS=Arabidopsis thaliana OX=3702 GN=At3g07100 PE=2 SV=2	intracellular protein transport//ER to Golgi vesicle-mediated transport//regulation of transcription, DNA-templated//intracellular signal transduction//DNA replication//metabolic process	identical protein binding//transcription cofactor activity//sulfuric ester hydrolase activity//zinc ion binding	COPII vesicle coat//transcription factor complex//nucleus	Vesicle coat complex COPII, subunit SEC24/subunit SFB2
Cluster-1913.99401	0	19.7292	-6.2177	0.012097	tetratricopeptide repeat protein 26 isoform 1 [Chrysochromulina sp. CCMP291]	--	--	TPR repeat//Tetratricopeptide repeat//D-aminoacyl-tRNA deacylase	Intraflagellar transport protein 56 OS=Danio rerio OX=7955 GN=ttc26 PE=2 SV=2	--	protein binding//D-aminoacyl-tRNA deacylase activity//hydrolase activity, acting on ester bonds	--	Uncharacterized conserved protein
Cluster-1913.46387	0	19.7347	-6.2164	0.047317	secretory protein 24A [Emiliania huxleyi CCMP1516]	Fomitiporia mediterranea MF3/22 CPII coat sec24 protein (FOMMEDRAFT_113318), mRNA	protein transport protein SEC24	Sulfatase//Sec23/Sec24 zinc finger//Tetratricopeptide repeat//BTK motif//Sec23/Sec24 helical domain//DNA polymerase subunit Cdc27//Sec23/Sec24 trunk domain//KIX domain	Protein transport protein Sec24-like At3g07100 OS=Arabidopsis thaliana OX=3702 GN=At3g07100 PE=2 SV=2	DNA replication//intracellular protein transport//regulation of transcription, DNA-templated//intracellular signal transduction//ER to Golgi vesicle-mediated transport//metabolic process	transcription cofactor activity//sulfuric ester hydrolase activity//identical protein binding//zinc ion binding	COPII vesicle coat//nucleus//transcription factor complex	Vesicle coat complex COPII, subunit SEC24/subunit SFB2
Cluster-1913.54897	1.53403	114.328	-6.2118	0.028641	hypothetical protein EMIHUDRAFT_68714, partial [Emiliania huxleyi CCMP1516]	PREDICTED: Seriola lalandi dorsalis 60S ribosomal protein L7a-2-like (LOC111672792), mRNA	large subunit ribosomal protein L7Ae	Ribosomal S13/S15 N-terminal domain//Glycosyl hydrolase family 1	60S ribosomal protein L7a-1 OS=Arabidopsis thaliana OX=3702 GN=RPL7AA PE=2 SV=2	ribosome biogenesis//carbohydrate metabolic process//translation	hydrolase activity, hydrolyzing O-glycosyl compounds//structural constituent of ribosome	ribosome	60S ribosomal protein L7A
Cluster-1913.66442	0.487088	51.462	-6.1959	0.025336	hypothetical protein EMIHUDRAFT_432887 [Emiliania huxleyi CCMP1516]	--	--	Mpp10 protein	--	rRNA processing	--	nucleus//small nucleolar ribonucleoprotein complex//Mpp10 complex	--
Cluster-1913.18648	0.243544	36.0696	-6.1938	0.0016036	nfx1-type zinc finger-containing protein 1 [Chrysochromulina sp. CCMP291]	Luteipulveratus mongoliensis strain MN07-A0370 genome	--	PhoH-like protein//ATPase family associated with various cellular activities (AAA)//Tubulin-specific chaperone C N-terminal domain//SRP54-type protein, GTPase domain//NTPase//IstB-like ATP binding protein//NADH pyrophosphatase zinc ribbon domain//ATPase family associated with various cellular activities (AAA)//AAA domain (dynein-related subfamily)//Mediator complex subunit 3 fungal//Torsin//Viral…	Putative uncharacterized transmembrane protein DDB_G0290641 OS=Dictyostelium discoideum OX=44689 GN=DDB_G0290641 PE=4 SV=2	regulation of transcription from RNA polymerase II promoter//tRNA threonylcarbamoyladenosine modification//SRP-dependent cotranslational protein targeting to membrane//DNA repair//DNA recombination//chitin catabolic process//regulation of transcription, DNA-templated	RNA binding//RNA polymerase II transcription cofactor activity//GTP binding//chitin binding//kinase activity//ATP binding//nucleotide phosphatase activity, acting on free nucleotides//four-way junction helicase activity//tubulin binding//transcription factor binding//hydrolase activity//metal ion binding//ATPase activity//RNA helicase activity	Holliday junction helicase complex//tubulin complex//replication fork//transcription factor complex//mediator complex	--
Cluster-1913.88396	0	19.5003	-6.1923	0.002165	hypothetical protein EMIHUDRAFT_246404 [Emiliania huxleyi CCMP1516]	--	--	Major Facilitator Superfamily//Sugar (and other) transporter	Alpha-ketoglutarate permease OS=Shigella flexneri OX=623 GN=kgtP PE=3 SV=1	transmembrane transport	transmembrane transporter activity	integral component of membrane	--
Cluster-1913.44979	1.94835	155.941	-6.1863	0.0091074	hypothetical protein EMIHUDRAFT_67594 [Emiliania huxleyi CCMP1516]	Emiliania huxleyi CCMP1516 hypothetical protein partial mRNA	NAD+ kinase	ATP-NAD kinase//Diacylglycerol kinase catalytic domain	NAD(H) kinase 1 OS=Arabidopsis thaliana OX=3702 GN=NADK1 PE=1 SV=2	nicotinate nucleotide metabolic process//metabolic process//NADP biosynthetic process//nicotinamide metabolic process	kinase activity//NAD+ kinase activity	--	Predicted sugar kinase
Cluster-1913.96430	0	19.3057	-6.1848	0.047802	serine threonine protein kinase [Chrysochromulina sp. CCMP291]	--	--	Protein kinase domain//ARC105 or Med15 subunit of Mediator complex non-fungal	Probable serine/threonine protein kinase IRE OS=Arabidopsis thaliana OX=3702 GN=IRE PE=2 SV=1	protein phosphorylation//regulation of transcription from RNA polymerase II promoter	protein kinase activity//ATP binding//RNA polymerase II transcription cofactor activity	mediator complex	--
Cluster-1913.98285	0	19.251	-6.1807	0.048629	oxidoreductase [Thalassiosira pseudonana CCMP1335]	--	--	Oxidoreductase family, NAD-binding Rossmann fold	Trans-1,2-dihydrobenzene-1,2-diol dehydrogenase OS=Danio rerio OX=7955 GN=dhdh PE=2 SV=2	--	oxidoreductase activity	--	Dimeric dihydrodiol dehydrogenase
Cluster-1913.8515	0	19.3131	-6.1799	0.009009	dead-domain-containing protein [Chrysochromulina sp. CCMP291]	Emiliania huxleyi CCMP1516 hypothetical protein partial mRNA	ATP-dependent RNA helicase DDX27	DEAD/DEAH box helicase	Probable ATP-dependent RNA helicase ddx27 OS=Dictyostelium discoideum OX=44689 GN=ddx27 PE=3 SV=1	--	nucleic acid binding//ATP binding	--	ATP-dependent RNA helicase
Cluster-1913.859	0	19.1778	-6.1751	0.045394	hypothetical protein EMIHUDRAFT_101909 [Emiliania huxleyi CCMP1516]	--	--	--	--	--	--	--	--
Cluster-1913.75890	0.487088	53.4552	-6.174	0.00051751	hypothetical protein EMIHUDRAFT_457710 [Emiliania huxleyi CCMP1516]	--	--	--	--	--	--	--	--
Cluster-1913.91057	0	19.1575	-6.1723	0.0093047	hypothetical protein EMIHUDRAFT_194523 [Emiliania huxleyi CCMP1516]	--	--	Calpain family cysteine protease	Serine/threonine-protein kinase 4 homolog B OS=Dictyostelium discoideum OX=44689 GN=krsB PE=3 SV=1	proteolysis	calcium-dependent cysteine-type endopeptidase activity	intracellular	--
Cluster-1913.57708	0.730631	66.6722	-6.1706	0.022042	alanine aminotransferase [Emiliania huxleyi CCMP1516]	Emiliania huxleyi CCMP1516 alanine aminotransferase mRNA	alanine transaminase	Colicin E1 (microcin) immunity protein//Cobalamin-5-phosphate synthase//Aminotransferase class I and II	Alanine aminotransferase 2 OS=Hordeum vulgare OX=4513 PE=1 SV=1	bacteriocin immunity//biosynthetic process//cobalamin biosynthetic process//immune response	cobalamin 5'-phosphate synthase activity//toxic substance binding//adenosylcobinamide-GDP ribazoletransferase activity//pyridoxal phosphate binding	immunoglobulin complex	Alanine aminotransferase
Cluster-1913.46536	0	19.0654	-6.1667	0.047611	hypothetical protein EMIHUDRAFT_434769 [Emiliania huxleyi CCMP1516]	--	cullin 3	A49-like RNA polymerase I associated factor//Cullin family//Penicillinase repressor	Cullin-3A OS=Arabidopsis thaliana OX=3702 GN=CUL3A PE=1 SV=1	purine nucleobase metabolic process//transcription, DNA-templated//ubiquitin-dependent protein catabolic process//negative regulation of transcription, DNA-templated//pyrimidine nucleobase metabolic process	ubiquitin protein ligase binding//DNA binding//DNA-directed RNA polymerase activity	nucleolus//nucleus	Cullins
Cluster-1913.82888	1.94835	148.987	-6.1619	0.035717	udp-galactose translocator [Chrysochromulina sp. CCMP291]	--	--	EamA-like transporter family//UAA transporter family//Nucleotide-sugar transporter	UDP-galactose transporter OS=Schizosaccharomyces pombe (strain 972 / ATCC 24843) OX=284812 GN=gms1 PE=2 SV=3	carbohydrate transport//transmembrane transport	sugar:proton symporter activity	integral component of membrane//membrane//Golgi membrane	Predicted UDP-galactose transporter
Cluster-1913.96660	0	18.9686	-6.1603	0.0096132	metalloprotease [Emiliania huxleyi CCMP1516]	--	STE24 endopeptidase	Peptidase family M48	CAAX prenyl protease 1 homolog OS=Oryza sativa subsp. japonica OX=39947 GN=FACE1 PE=2 SV=1	proteolysis	metalloendopeptidase activity	--	Metalloprotease
Cluster-1913.9157	0.243544	34.7141	-6.152	0.027996	hypothetical protein EMIHUDRAFT_468406, partial [Emiliania huxleyi CCMP1516]	--	--	ADP-ribosyltransferase exoenzyme	--	pathogenesis	--	extracellular region	--
Cluster-1913.47380	1.53403	108.59	-6.1378	0.032258	--	--	--	--	--	--	--	--	--
Cluster-1913.6617	0.898092	39.1404	-6.1341	0.0022195	hypothetical protein EMIHUDRAFT_453200 [Emiliania huxleyi CCMP1516]	--	ATP-binding cassette, subfamily F, member 1	MutS domain V//AAA domain, putative AbiEii toxin, Type IV TA system//50S ribosome-binding GTPase//MukB N-terminal//MCM2/3/5 family//IstB-like ATP binding protein//ATPase family associated with various cellular activities (AAA)//SRP54-type protein, GTPase domain//Vesicle transport v-SNARE protein N-terminus//Zeta toxin//ABC transporter//HlyD membrane-fusion protein of T1SS//Threonylcarbamoyl adeno…	Uncharacterized ABC transporter ATP-binding protein YheS OS=Escherichia coli (strain K12) OX=83333 GN=yheS PE=1 SV=1	mismatch repair//intracellular protein transport//SRP-dependent cotranslational protein targeting to membrane//tRNA threonylcarbamoyladenosine modification//chromosome condensation//DNA replication//transmembrane transport//multicellular organismal development//chromosome segregation	GTPase activity//kinase activity//ATP binding//DNA binding//GTP binding//mismatched DNA binding//ATPase activity	membrane//nucleoid//chorion	ATPase component of ABC transporters with duplicated ATPase domains/Translation elongation factor EF-3b
Cluster-1913.106021	0	18.7096	-6.1306	0.0041303	papain family cysteine protease containing protein, partial [Chrysochromulina sp. CCMP291]	--	xylem cysteine proteinase	Integrase Zinc binding domain//Papain family cysteine protease	Cathepsin L1 OS=Rattus norvegicus OX=10116 GN=Ctsl PE=1 SV=2	proteolysis	zinc ion binding//cysteine-type peptidase activity	--	Cysteine proteinase Cathepsin L
Cluster-1913.92288	0	18.6017	-6.1279	0.011139	hypothetical protein EMIHUDRAFT_454491 [Emiliania huxleyi CCMP1516]	Emiliania huxleyi CCMP1516 hypothetical protein partial mRNA	--	Autophagy protein Apg6//cGMP-dependent protein kinase interacting domain	Structural maintenance of chromosomes protein 6A OS=Arabidopsis thaliana OX=3702 GN=SMC6A PE=2 SV=1	autophagy	protein kinase binding	--	DNA repair protein RAD18 (SMC family protein)
Cluster-1913.32285	0	18.5225	-6.1264	0.0064638	acetyltransferase ..isoleucine patch superfamily protein.., partial [Chrysochromulina sp. CCMP291]	--	--	Glycosyl transferase family 8	--	--	transferase activity, transferring glycosyl groups	--	--
Cluster-1913.33329	0	18.4135	-6.1177	0.019978	hypothetical protein GLYMA_09G170600 [Glycine max]	Micromonas commoda predicted protein partial mRNA	dihydroxyacetone kinase	DAK2 domain//Dak1 domain//NUP50 (Nucleoporin 50 kDa)	Putative 3,4-dihydroxy-2-butanone kinase OS=Solanum lycopersicum OX=4081 GN=DHBK PE=2 SV=1	glycerol metabolic process//glycerolipid metabolic process	glycerone kinase activity	nuclear pore	Dihydroxyacetone kinase/glycerone kinase
Cluster-1913.95226	0.754887	60.7452	-6.114	0.012741	serine protease [Chrysochromulina sp. CCMP291]	Caldimicrobium thiodismutans DNA, complete genome	--	AAA domain (dynein-related subfamily)//Adenylylsulphate kinase//PDZ domain//Equine arteritis virus serine endopeptidase S32//PDZ domain (Also known as DHR or GLGF)//Peptidase S46//ATPase family associated with various cellular activities (AAA)//Trypsin	Putative serine protease HhoA OS=Synechocystis sp. (strain PCC 6803 / Kazusa) OX=1111708 GN=hhoA PE=1 SV=1	proteolysis//sulfate assimilation//viral protein processing//purine nucleobase metabolic process//viral process	serine-type aminopeptidase activity//ATPase activity//protein binding//ATP binding//adenylylsulfate kinase activity//dipeptidyl-peptidase activity//serine-type endopeptidase activity	--	Serine protease
Cluster-1913.63065	0	18.3423	-6.1126	0.0068182	hypothetical protein EMIHUDRAFT_194075 [Emiliania huxleyi CCMP1516]	--	transcription initiation factor TFIID subunit 12	--	Transcription initiation factor TFIID subunit 12 OS=Xenopus laevis OX=8355 GN=taf12 PE=2 SV=1	--	--	--	Transcription initiation factor TFIID, subunit TAF12 (also component of histone acetyltransferase SAGA)
Cluster-1913.19448	0.487088	50.682	-6.1095	0.0011219	hypothetical protein EMIHUDRAFT_449595 [Emiliania huxleyi CCMP1516]	--	--	MIF4G like//PTS system glucitol/sorbitol-specific IIA component//Mitochondrial ribosome subunit S26//CorA-like Mg2+ transporter protein	--	RNA metabolic process//carbohydrate transport//phosphoenolpyruvate-dependent sugar phosphotransferase system//metal ion transport//transmembrane transport	protein-N(PI)-phosphohistidine-sugar phosphotransferase activity//metal ion transmembrane transporter activity	membrane//protein-N(PI)-phosphohistidine-sugar phosphotransferase complex//mitochondrial small ribosomal subunit//cytoplasm	--
Cluster-1913.11501	1.21772	93.0377	-6.1081	0.032458	hypothetical protein EMIHUDRAFT_451464 [Emiliania huxleyi CCMP1516]	--	DNA repair and recombination protein RAD54 and RAD54-like protein	SNF2 family N-terminal domain	DNA repair and recombination protein RAD54 OS=Oryza sativa subsp. japonica OX=39947 GN=RAD54 PE=1 SV=1	--	ATP binding	--	DNA repair protein, SNF2 family
Cluster-1913.47572	3.16607	225.809	-6.0965	0.040827	ubiquitin domain containing protein, partial [Chrysochromulina sp. CCMP291]	--	--	Ubiquitin carboxyl-terminal hydrolase//Herpes virus major capsid protein	--	protein deubiquitination	structural molecule activity//ubiquitinyl hydrolase activity	viral capsid	--
Cluster-1913.9537	0	18.1269	-6.0956	0.017188	hypothetical protein Ctob_002680 [Chrysochromulina sp. CCMP291]	Isochrysis galbana enoyl-ACP reductase (ENR) gene, complete cds	--	Galactosyltransferase//Mediator of RNA polymerase II transcription subunit 1	--	protein glycosylation//regulation of transcription from RNA polymerase II promoter	galactosyltransferase activity//RNA polymerase II transcription cofactor activity	mediator complex//membrane	--
Cluster-1913.20685	0	18.0114	-6.0861	0.0071235	hypothetical protein EMIHUDRAFT_465169 [Emiliania huxleyi CCMP1516]	--	--	SET domain//Adenylate cyclase associated (CAP) N terminal	Ribulose-1,5 bisphosphate carboxylase/oxygenase large subunit N-methyltransferase, chloroplastic OS=Nicotiana tabacum OX=4097 GN=RBCMT PE=2 SV=1	cytoskeleton organization	protein binding//actin binding	--	N-methyltransferase
Cluster-1913.29303	0	17.995	-6.084	0.022382	--	--	--	Late cornified envelope	--	epidermis development	--	--	--
Cluster-1913.61987	0	17.9973	-6.0836	0.048545	3-isopropylmalate dehydrogenase [Emiliania huxleyi CCMP1516]	Phytophthora sojae putative dehydrogenase mRNA	3-isopropylmalate dehydrogenase	Isocitrate/isopropylmalate dehydrogenase	3-isopropylmalate dehydrogenase OS=Carboxydothermus hydrogenoformans (strain ATCC BAA-161 / DSM 6008 / Z-2901) OX=246194 GN=leuB PE=3 SV=1	oxidation-reduction process	oxidoreductase activity, acting on the CH-OH group of donors, NAD or NADP as acceptor	--	Isocitrate dehydrogenase, alpha subunit
Cluster-1913.4512	0	17.9759	-6.0818	0.048296	--	--	--	--	--	--	--	--	--
Cluster-1913.102309	0	17.7879	-6.0688	0.0065076	Actin-binding protein IPP [Symbiodinium microadriaticum]	--	--	Ubiquitinol-cytochrome C reductase Fe-S subunit TAT signal	1-aminocyclopropane-1-carboxylate oxidase 1 OS=Oryza sativa subsp. japonica OX=39947 GN=ACO1 PE=2 SV=1	oxidative phosphorylation//oxidation-reduction process//obsolete electron transport//proton transport	ubiquinol-cytochrome-c reductase activity	--	--
Cluster-1913.26591	0	17.7485	-6.0654	0.012558	hypothetical protein EMIHUDRAFT_459937 [Emiliania huxleyi CCMP1516]	--	--	Ferredoxin thioredoxin reductase catalytic beta chain//FlhB HrpN YscU SpaS Family	--	oxidation-reduction process//protein secretion	oxidoreductase activity, acting on iron-sulfur proteins as donors	membrane	--
Cluster-1913.54800	0	17.8456	-6.065	0.0052426	hypothetical protein EMIHUDRAFT_460470 [Emiliania huxleyi CCMP1516]	--	--	Vitamin K-dependent gamma-carboxylase//Hepatitis C virus non-structural 5a zinc finger domain//DNA mismatch endonuclease Vsr//Heme exporter protein D (CcmD)	Arabinosyltransferase XEG113 OS=Arabidopsis thaliana OX=3702 GN=XEG113 PE=2 SV=1	peptidyl-glutamic acid carboxylation//heme transport//mismatch repair//cytochrome complex assembly	zinc ion binding//gamma-glutamyl carboxylase activity//endonuclease activity	integral component of membrane	--
Cluster-1913.11277	0	17.7033	-6.0555	0.0027124	hypothetical protein EMIHUDRAFT_236803 [Emiliania huxleyi CCMP1516]	--	--	Thiamine pyrophosphate enzyme, N-terminal TPP binding domain//Fz domain//AcrB/AcrD/AcrF family//MMPL family//Patched family	--	signal transduction//transport	thiamine pyrophosphate binding//protein binding//hedgehog receptor activity//transporter activity	membrane	--
Cluster-1913.4476	0.243544	32.2109	-6.0363	0.0081831	hypothetical protein EMIHUDRAFT_113111 [Emiliania huxleyi CCMP1516]	--	--	AMP-binding enzyme	--	metabolic process	catalytic activity	--	--
Cluster-1913.28479	0.730631	60.0285	-6.0298	0.034074	--	--	--	--	--	--	--	--	--
Cluster-1913.93017	0	17.2749	-6.0221	0.0034715	hypothetical protein EMIHUDRAFT_438529 [Emiliania huxleyi CCMP1516]	Manduca sexta ribosomal protein S24 (rps24) mRNA, complete cds	small subunit ribosomal protein S24e	Ribosomal protein S24e	40S ribosomal protein S24 OS=Mucor circinelloides f. lusitanicus OX=29924 GN=RPS24 PE=3 SV=1	ribosome biogenesis//translation	structural constituent of ribosome	ribosome//intracellular	40S ribosomal protein S24
Cluster-1913.82168	1.46126	104.172	-6.0206	0.02879	RNI-like domain containing protein [Klebsormidium nitens]	--	--	Leucine Rich repeat	Uncharacterized F-box/LRR-repeat protein C02F5.7 OS=Caenorhabditis elegans OX=6239 GN=C02F5.7 PE=4 SV=3	--	protein binding	--	Leucine rich repeat proteins, some proteins contain F-box
Cluster-1913.26273	0.243544	31.6729	-6.0204	0.033879	hypothetical protein EMIHUDRAFT_99890 [Emiliania huxleyi CCMP1516]	--	--	--	--	--	--	--	--
Cluster-1913.98158	0	17.2023	-6.0193	0.012413	phosphoribosylglycinamide synthetase [Chrysochromulina sp. CCMP291]	--	--	ATP-grasp domain	Dapdiamide A synthase OS=Enterobacter agglomerans OX=549 GN=ddaF PE=1 SV=1	--	metal ion binding//ATP binding	--	--
Cluster-1913.57532	4.49046	280.813	-6.0172	0.048243	hypothetical chloroplast RF45 ..chloroplast.. [Emiliania huxleyi]	Polysiphonia sertularioides isolate PD001 chloroplast, complete genome	--	NTPase//Threonylcarbamoyl adenosine biosynthesis protein TsaE//ATPase family associated with various cellular activities (AAA)//SRP54-type protein, GTPase domain//Viral (Superfamily 1) RNA helicase//Type II/IV secretion system protein//AAA domain (Cdc48 subfamily)//AAA domain (dynein-related subfamily)//Zeta toxin//ATPase family associated with various cellular activities (AAA)//ABC transporter//…	Uncharacterized protein ycf45 OS=Porphyra purpurea OX=2787 GN=ycf45 PE=3 SV=1	SRP-dependent cotranslational protein targeting to membrane//tRNA threonylcarbamoyladenosine modification//kinetochore assembly//mitotic nuclear division//transport	GTP binding//RNA binding//ATPase activity//RNA helicase activity//DNA binding//ATP binding//kinase activity//nucleotide phosphatase activity, acting on free nucleotides	--	--
Cluster-1913.98947	0	17.1288	-6.0134	0.0091811	hypothetical protein EMIHUDRAFT_444392 [Emiliania huxleyi CCMP1516]	Emiliania huxleyi CCMP1516 hypothetical protein mRNA	serine/threonine-protein kinase CTR1	Lipopolysaccharide kinase (Kdo/WaaP) family//Protein tyrosine kinase//Protein kinase domain//Anaphase-promoting complex subunit 1//CHDCT2 (NUC038) domain	Serine/threonine-protein kinase HT1 OS=Arabidopsis thaliana OX=3702 GN=HT1 PE=1 SV=1	regulation of transcription, DNA-templated//protein phosphorylation	DNA binding//ATP binding//phosphotransferase activity, alcohol group as acceptor//hydrolase activity, acting on acid anhydrides, in phosphorus-containing anhydrides//protein kinase activity//zinc ion binding	membrane//nucleus//anaphase-promoting complex	--
Cluster-1913.45896	0.487088	45.4065	-6.008	0.021054	putative 5'-nucleotidase [Emiliania huxleyi CCMP1516]	--	--	Hepatitis core protein, putative zinc finger//Pyrimidine 5'-nucleotidase (UMPH-1)	7-methylguanosine phosphate-specific 5'-nucleotidase OS=Gallus gallus OX=9031 GN=NT5C3B PE=2 SV=1	pathogenesis	5'-nucleotidase activity//magnesium ion binding//structural molecule activity	cytoplasm	Uncharacterized conserved protein
Cluster-1913.78950	0	17.1659	-6.0059	0.0061914	neutral amino acid transport protein [Chrysochromulina sp. CCMP291]	--	--	Amino acid permease//Thiamin pyrophosphokinase, catalytic domain//Amino acid permease	Probable polyamine transporter At1g31830 OS=Arabidopsis thaliana OX=3702 GN=At1g31830 PE=2 SV=1	amino acid transport//transport//amino acid transmembrane transport//thiamine metabolic process//thiamine diphosphate biosynthetic process//transmembrane transport	thiamine diphosphokinase activity//ATP binding//amino acid transmembrane transporter activity	membrane	--
Cluster-1913.80572	0.487088	44.9647	-6.0031	0.032598	methyltransferase type 11 [Chrysochromulina sp. CCMP291]	--	--	Viral small hydrophobic protein//Nucleopolyhedrovirus capsid protein P87//ubiE/COQ5 methyltransferase family//Membrane dipeptidase (Peptidase family M19)//Methyltransferase domain//Protein-L-isoaspartate(D-aspartate) O-methyltransferase (PCMT)//Methyltransferase small domain//Hypothetical methyltransferase	Ubiquinone/menaquinone biosynthesis C-methyltransferase UbiE OS=Acidiphilium cryptum (strain JF-5) OX=349163 GN=ubiE PE=3 SV=1	S-adenosylmethionine metabolic process//metabolic process//cellular protein modification process//protein methylation//proteolysis	dipeptidase activity//methyltransferase activity//protein-L-isoaspartate (D-aspartate) O-methyltransferase activity	membrane//viral capsid	--
Cluster-1913.67537	0.730631	64.789	-6.0029	0.00039087	isoform i [Chrysochromulina sp. CCMP291]	--	myosin V	Transcription initiation factor IIF, alpha subunit (TFIIF-alpha)//Scorpion short toxin, BmKK2	Myosin-10 OS=Arabidopsis thaliana OX=3702 GN=XI-D PE=3 SV=1	transcription initiation from RNA polymerase II promoter//pathogenesis//positive regulation of transcription elongation from RNA polymerase II promoter//transport	ion channel inhibitor activity//DNA binding	nucleus//extracellular region	--
Cluster-1913.84256	0.487088	45.1558	-6.0029	0.025645	hypothetical protein EMIHUDRAFT_444502 [Emiliania huxleyi CCMP1516]	--	--	Replication regulatory protein RepB	--	plasmid maintenance	--	--	--
Cluster-1913.10330	0	17.0061	-5.9945	0.0035658	hypothetical protein EMIHUDRAFT_444719 [Emiliania huxleyi CCMP1516]	--	--	--	--	--	--	--	--
Cluster-1913.60130	0.243544	31.1139	-5.9934	0.028745	--	--	--	Translocon-associated protein (TRAP), alpha subunit//Immortalisation up-regulated protein//Epstein-Barr virus nuclear antigen 3 (EBNA-3)//Gammaherpesvirus capsid protein	--	viral process	--	host cell nucleus//viral capsid//nucleus//endoplasmic reticulum membrane	--
Cluster-1913.48965	0	16.8086	-5.9855	0.0050203	hypothetical protein EMIHUDRAFT_459227 [Emiliania huxleyi CCMP1516]	--	--	RNA recognition motif. (a.k.a. RRM, RBD, or RNP domain)//RNA binding domain//PHD-finger//Calcium-dependent channel, 7TM region, putative phosphate	--	mRNA catabolic process//regulation of RNA metabolic process	RNA binding//protein binding//nucleic acid binding//poly(A)-specific ribonuclease activity//metal ion binding	nucleus//cytoplasm//membrane	--
Cluster-1913.8153	0	16.8538	-5.9841	0.0026778	fyve zinc finger containing actin-binding-domain protein family [Chrysochromulina sp. CCMP291]	--	--	FYVE zinc finger	SH3 domain-containing YSC84-like protein 1 OS=Pongo abelii OX=9601 GN=SH3YL1 PE=2 SV=1	--	metal ion binding	--	Membrane trafficking and cell signaling protein HRS, contains VHS and FYVE domains
Cluster-1913.27999	0	16.7522	-5.9777	0.0058496	probable manganese-transporting ATPase PDR2 [Aegilops tauschii subsp. tauschii]	Emiliania huxleyi CCMP1516 hypothetical protein partial mRNA	cation-transporting ATPase 13A1	E1-E2 ATPase	Probable manganese-transporting ATPase PDR2 OS=Arabidopsis thaliana OX=3702 GN=PDR2 PE=1 SV=1	--	nucleotide binding//metal ion binding	--	P-type ATPase
Cluster-1913.15298	0	16.7512	-5.9764	0.0037816	hypothetical protein EMIHUDRAFT_427107 [Emiliania huxleyi CCMP1516]	--	60S ribosome subunit biogenesis protein NIP7	--	60S ribosome subunit biogenesis protein NIP7 homolog OS=Xenopus laevis OX=8355 GN=nip7 PE=2 SV=1	--	--	--	Ribosome biogenesis protein NIP7
Cluster-1913.51986	0.511343	34.5269	-5.9624	0.0016864	hypothetical protein EMIHUDRAFT_449236 [Emiliania huxleyi CCMP1516]	--	--	--	--	--	--	--	--
Cluster-1913.72350	0.243544	30.6463	-5.9605	0.0034298	hypothetical protein EMIHUDRAFT_438412, partial [Emiliania huxleyi CCMP1516]	--	--	--	--	--	--	--	--
Cluster-1913.43675	0	16.529	-5.9513	0.034079	hypothetical protein GPECTOR_22g890 [Gonium pectorale]	Guillardia theta CCMP2712 hypothetical protein (GUITHDRAFT_80782) mRNA, partial cds	--	Nepovirus coat protein, C-terminal domain//Zinc carboxypeptidase	Cytosolic carboxypeptidase 2 OS=Danio rerio OX=7955 GN=zte25 PE=2 SV=1	proteolysis	zinc ion binding//metallocarboxypeptidase activity	viral capsid	Zinc carboxypeptidase
Cluster-1913.89050	0	16.3915	-5.9512	0.006881	hypothetical protein EMIHUDRAFT_254699, partial [Emiliania huxleyi CCMP1516]	--	--	Raf-like Ras-binding domain	Tether containing UBX domain for GLUT4 OS=Homo sapiens OX=9606 GN=ASPSCR1 PE=1 SV=1	signal transduction	receptor signaling protein activity	--	--
Cluster-1913.63189	1.94835	134.615	-5.9501	0.005494	hypothetical protein EMIHUDRAFT_238389 [Emiliania huxleyi CCMP1516]	Guillardia theta CCMP2712 hypothetical protein (GUITHDRAFT_82856) mRNA, complete cds	kinesin family member 2/24	Kinesin motor domain	Diatom spindle kinesin-1 OS=Cylindrotheca fusiformis OX=2853 GN=DSK1 PE=2 SV=1	microtubule-based process//microtubule-based movement	microtubule binding//microtubule motor activity//ATP binding	tubulin complex//microtubule	Kinesin-like protein
Cluster-4336.0	0	16.3641	-5.939	0.0069423	--	--	--	TSC-22/dip/bun family	--	regulation of transcription, DNA-templated	transcription factor activity, sequence-specific DNA binding	transcription factor complex	--
Cluster-1913.62401	0.730631	58.3161	-5.9365	0.0076326	hypothetical protein EMIHUDRAFT_197999 [Emiliania huxleyi CCMP1516]	--	--	Chorion family 2	--	multicellular organismal development	--	chorion	--
Cluster-1913.7684	1.21772	82.6273	-5.9332	0.034879	hypothetical protein EMIHUDRAFT_463707 [Emiliania huxleyi CCMP1516]	--	--	Bacteriocin class II with double-glycine leader peptide//Avian retrovirus envelope protein, gp85//C2 domain//Lipase (class 3)	--	defense response to bacterium//lipid metabolic process	protein binding	viral envelope	--
Cluster-1913.10059	0	16.083	-5.9241	0.0103	--	Isochrysis galbana enoyl-ACP reductase (ENR) gene, complete cds	--	--	--	--	--	--	--
Cluster-1913.46377	0	16.0452	-5.9204	0.017289	--	--	--	Protein of unknown function (DUF3628)	--	--	hydrolase activity, acting on acid anhydrides	--	--
Cluster-1913.10161	0.243544	29.9065	-5.9133	0.00059474	hypothetical protein EMIHUDRAFT_235221 [Emiliania huxleyi CCMP1516]	--	ER degradation enhancer, mannosidase alpha-like 2	Glycosyl hydrolase family 47	Alpha-mannosidase I MNS4 OS=Arabidopsis thaliana OX=3702 GN=MNS4 PE=1 SV=1	carbohydrate metabolic process	calcium ion binding//mannosyl-oligosaccharide 1,2-alpha-mannosidase activity	membrane	Glycosyl hydrolase, family 47
Cluster-1913.47031	0.730631	55.4945	-5.9089	0.030515	cysteine synthase [Chrysochromulina sp. CCMP291]	--	cysteine synthase A	Zinc-binding dehydrogenase	Cysteine synthase OS=Oryza sativa subsp. japonica OX=39947 GN=RCS3 PE=2 SV=1	oxidation-reduction process	--	--	--
Cluster-1913.13843	0.511343	34.6006	-5.9029	0.03166	predicted protein [Phaeodactylum tricornutum CCAP 1055..1]	--	--	--	--	--	--	--	--
Cluster-1913.45374	2.67898	172.346	-5.9004	0.011452	--	--	--	Nucleotidyltransferase domain//U1 zinc finger	--	--	nucleotidyltransferase activity//zinc ion binding	--	--
Cluster-1913.93593	0.974175	68.0487	-5.895	0.031916	ATP-dependent permease [Micractinium conductrix]	--	--	Protein of unknown function, DUF258//50S ribosome-binding GTPase//AAA domain, putative AbiEii toxin, Type IV TA system//ABC transporter	ABC transporter G family member 15 OS=Arabidopsis thaliana OX=3702 GN=ABCG15 PE=2 SV=2	--	GTP binding//ATPase activity//GTPase activity//ATP binding	--	Transporter, ABC superfamily (Breast cancer resistance protein)
Cluster-1913.46283	0	15.7461	-5.8925	0.019408	--	--	--	--	--	--	--	--	--
Cluster-1913.1402	0	15.7377	-5.8909	0.026591	mitochondrial solute carrier protein [Emiliania huxleyi CCMP1516]	--	--	EF-hand domain//HAMP domain//EF-hand domain pair//EF hand//EF-hand domain pair//EF hand	Calcium-binding mitochondrial carrier protein SCaMC-1 OS=Danio rerio OX=7955 GN=slc25a24 PE=2 SV=1	signal transduction	calcium ion binding//signal transducer activity	integral component of membrane	Predicted mitochondrial carrier protein
Cluster-1913.103360	0	15.7704	-5.89	0.0041142	DNA ligase 4 [Chrysochromulina sp. CCMP291]	--	DNA ligase 4	mRNA capping enzyme, catalytic domain//DNA ligase N terminus//ATP dependent DNA ligase domain//PEP-utilising enzyme, mobile domain	DNA ligase 4 OS=Gallus gallus OX=9031 GN=LIG4 PE=2 SV=2	mRNA processing//DNA repair//DNA recombination//phosphorylation//DNA replication//7-methylguanosine mRNA capping	mRNA guanylyltransferase activity//DNA ligase (ATP) activity//DNA binding//ATP binding//transferase activity, transferring phosphorus-containing groups	--	ATP-dependent DNA ligase IV
Cluster-1913.38604	0	15.6117	-5.8795	0.0086368	--	--	--	--	--	--	--	--	--
Cluster-1913.66549	1.21772	82.254	-5.8721	0.010757	hypothetical protein EMIHUDRAFT_119153 [Emiliania huxleyi CCMP1516]	--	--	Bacterial RNA polymerase, alpha chain C terminal domain//Mpv17 / PMP22 family//Glycine zipper 2TM domain//Bacteriocin class II with double-glycine leader peptide//Adenovirus minor core protein PV//Actin cytoskeleton-regulatory complex protein END3//Vacuolar sorting 38 and autophagy-related subunit 14	--	defense response to bacterium//actin filament organization//endocytosis//positive regulation of autophagy//pyrimidine nucleobase metabolic process//transcription, DNA-templated//purine nucleobase metabolic process	DNA binding//DNA-directed RNA polymerase activity	nucleolus//outer membrane//virion//integral component of membrane	--
Cluster-1913.43339	0	15.5416	-5.8687	0.012522	hypothetical protein EMIHUDRAFT_240735 [Emiliania huxleyi CCMP1516]	Emiliania huxleyi CCMP1516 hypothetical protein partial mRNA >gi|551577559|ref|XM_005774342.1| Emiliania huxleyi CCMP1516 hypothetical protein partial mRNA	--	Tetratricopeptide repeat//Protein kinase domain//Tetratricopeptide repeat//Ankyrin repeat//Lipopolysaccharide kinase (Kdo/WaaP) family//TPR repeat//Ankyrin repeat//Protein tyrosine kinase//Tetratricopeptide repeat	Mitogen-activated protein kinase kinase kinase ANP1 OS=Arabidopsis thaliana OX=3702 GN=ANP1 PE=1 SV=2	protein phosphorylation	protein binding//ATP binding//phosphotransferase activity, alcohol group as acceptor//protein kinase activity	membrane	--
Cluster-1913.4498	0.730631	54.9441	-5.8645	0.012877	hypothetical protein EMIHUDRAFT_212215 [Emiliania huxleyi CCMP1516]	--	--	--	--	--	--	--	--
Cluster-1913.92095	0.487088	41.7672	-5.8616	0.0097043	hypothetical protein EMIHUDRAFT_426328 [Emiliania huxleyi CCMP1516]	--	5'-AMP-activated protein kinase, catalytic alpha subunit	NAF domain//Protein tyrosine kinase//Protein kinase domain//Lipopolysaccharide kinase (Kdo/WaaP) family	CBL-interacting protein kinase 23 OS=Oryza sativa subsp. japonica OX=39947 GN=CIPK23 PE=2 SV=1	signal transduction//protein phosphorylation	ATP binding//phosphotransferase activity, alcohol group as acceptor//protein kinase activity	membrane	--
Cluster-1913.101027	0	15.3677	-5.8549	0.010382	--	--	--	Microsomal signal peptidase 12 kDa subunit (SPC12)	--	signal peptide processing	peptidase activity	integral component of membrane//signal peptidase complex	--
Cluster-1913.62040	0	15.3311	-5.8543	0.02518	--	--	--	--	--	--	--	--	--
Cluster-1913.80136	0	15.3311	-5.8543	0.02518	--	--	--	--	--	--	--	--	--
Cluster-1913.18484	3.16607	196.048	-5.851	0.0082643	alpha beta hydrolase fold protein [Chrysochromulina sp. CCMP291]	--	--	Ribonuclease (pollen allergen)	--	type I hypersensitivity	--	--	--
Cluster-1913.6463	0.730631	53.0808	-5.8485	0.035396	ATP12 chaperone protein [Emiliania huxleyi CCMP1516]	--	ATP synthase mitochondrial F1 complex assembly factor 2	Gas vesicle synthesis protein GvpO//ATP12 chaperone protein	ATP synthase mitochondrial F1 complex assembly factor 2 OS=Homo sapiens OX=9606 GN=ATPAF2 PE=1 SV=1	gas vesicle organization//proton-transporting ATP synthase complex assembly	--	--	F1-ATP synthase assembly protein
Cluster-1913.32124	1.53403	88.8292	-5.8472	0.035039	hypothetical protein EMIHUDRAFT_442069 [Emiliania huxleyi CCMP1516]	--	--	LIM domain	--	--	zinc ion binding	--	--
Cluster-1913.40132	0.243544	27.966	-5.8394	0.03307	hypothetical protein EMIHUDRAFT_121578 [Emiliania huxleyi CCMP1516]	--	--	--	--	--	--	--	--
Cluster-1913.4530	0	15.1714	-5.8373	0.015436	hypothetical protein EMIHUDRAFT_75585 [Emiliania huxleyi CCMP1516]	--	hydroxyacylglutathione hydrolase	--	Hydroxyacylglutathione hydrolase, mitochondrial OS=Gallus gallus OX=9031 GN=HAGH PE=2 SV=1	--	--	--	Glyoxylase
Cluster-1913.23051	0	15.0906	-5.8269	0.0076817	methionyl-tRNA synthetase [Chrysochromulina sp. CCMP291]	--	--	--	Cytosolic carboxypeptidase 6 OS=Mus musculus OX=10090 GN=Agbl4 PE=1 SV=1	--	--	--	Zinc carboxypeptidase
Cluster-1913.103356	0.243544	27.7584	-5.8239	0.034356	DNA ligase 4 [Chrysochromulina sp. CCMP291]	--	DNA ligase 4	ATP dependent DNA ligase domain//DNA ligase N terminus//mRNA capping enzyme, catalytic domain//PEP-utilising enzyme, mobile domain	DNA ligase 4 OS=Gallus gallus OX=9031 GN=LIG4 PE=2 SV=2	7-methylguanosine mRNA capping//DNA replication//DNA repair//DNA recombination//phosphorylation//mRNA processing	DNA binding//ATP binding//transferase activity, transferring phosphorus-containing groups//DNA ligase (ATP) activity//mRNA guanylyltransferase activity	--	ATP-dependent DNA ligase IV
Cluster-1913.33219	0.243544	27.5957	-5.8219	0.041	--	--	--	--	--	--	--	--	--
Cluster-1913.89976	0.898092	32.5606	-5.818	0.03213	hypothetical protein GUITHDRAFT_101831 [Guillardia theta CCMP2712]	--	--	Glucose inhibited division protein A//Glucocorticoid receptor//Ribosomal protein L6, N-terminal domain//Pyridine nucleotide-disulphide oxidoreductase//FAD dependent oxidoreductase//Pyridine nucleotide-disulphide oxidoreductase, dimerisation domain//Pyridine nucleotide-disulphide oxidoreductase//FAD dependent oxidoreductase	Soluble pyridine nucleotide transhydrogenase OS=Serratia proteamaculans (strain 568) OX=399741 GN=sthA PE=3 SV=1	glucocorticoid mediated signaling pathway//tRNA processing//translation//signal transduction//cell redox homeostasis//oxidation-reduction process//glucocorticoid receptor signaling pathway//regulation of transcription, DNA-templated//ribosome biogenesis	structural constituent of ribosome//flavin adenine dinucleotide binding//DNA binding//steroid binding//oxidoreductase activity//glucocorticoid receptor activity	ribosome//intracellular//nucleus	--
Cluster-1913.12065	0.754887	49.0811	-5.8142	0.0012928	hypothetical protein EMIHUDRAFT_447800, partial [Emiliania huxleyi CCMP1516]	--	--	Protein phosphatase 2C	--	--	catalytic activity	--	--
Cluster-1913.5030	1.62872	89.365	-5.8074	0.0011933	hypothetical protein AURANDRAFT_27603 [Aureococcus anophagefferens]	Aureococcus anophagefferens hypothetical protein (APN1), partial mRNA	puromycin-sensitive aminopeptidase	TAZ zinc finger//Peptidase family M1	Aminopeptidase M1 OS=Arabidopsis thaliana OX=3702 GN=APM1 PE=1 SV=1	acyl-carrier-protein biosynthetic process//regulation of transcription, DNA-templated	transcription cofactor activity//metallopeptidase activity//histone acetyltransferase activity//zinc ion binding	histone acetyltransferase complex//nucleus//transcription factor complex	Puromycin-sensitive aminopeptidase and related aminopeptidases
Cluster-1913.13183	0	14.7771	-5.8023	0.012895	nitrilase [Emiliania huxleyi CCMP1516]	--	--	Carbon-nitrogen hydrolase//Antitermination protein	Nitrilase-like protein 2 OS=Arabidopsis thaliana OX=3702 GN=NLP2 PE=2 SV=1	regulation of transcription, DNA-templated//nitrogen compound metabolic process	hydrolase activity, acting on carbon-nitrogen (but not peptide) bonds//DNA binding	--	Carbon-nitrogen hydrolase
Cluster-1913.52931	2.14007	117.907	-5.7998	0.0026052	adenylate guanylate cyclase [Chrysochromulina sp. CCMP291]	--	--	Tetratricopeptide repeat//Arterivirus nucleocapsid protein//ABC transporter//RING-like zinc finger//IstB-like ATP binding protein//TPR repeat//Adenylate and Guanylate cyclase catalytic domain//Protein of unknown function, DUF258//Tetratricopeptide repeat//Hepatitis C virus non-structural protein NS4b	--	intracellular signal transduction//proteolysis//cyclic nucleotide biosynthetic process//purine nucleobase metabolic process	ATP binding//GTPase activity//phosphorus-oxygen lyase activity//serine-type endopeptidase activity//GTP binding//nucleoside-triphosphatase activity//RNA-directed RNA polymerase activity//ATPase activity//protein binding//zinc ion binding//cysteine-type endopeptidase activity	RNA-directed RNA polymerase complex//viral nucleocapsid	--
Cluster-1913.6848	0	14.8294	-5.7988	0.0047703	hypothetical protein GUITHDRAFT_91554 [Guillardia theta CCMP2712]	Phytophthora sojae hypothetical protein partial mRNA	--	Prokaryotic glutathione synthetase, N-terminal domain	Cilia- and flagella-associated protein 20 OS=Drosophila melanogaster OX=7227 GN=Bug22 PE=2 SV=1	glutathione biosynthetic process	glutathione synthase activity	--	Transcription factor IIB
Cluster-1913.62225	0	14.8309	-5.7968	0.017905	hypothetical protein EMIHUDRAFT_453362 [Emiliania huxleyi CCMP1516]	--	--	--	--	--	--	--	--
Cluster-3978.0	0	14.7663	-5.7964	0.010894	hypothetical protein EMIHUDRAFT_119127 [Emiliania huxleyi CCMP1516]	--	--	Peptidase family S49 N-terminal	--	--	serine-type endopeptidase activity	plasma membrane	--
Cluster-1913.42991	0	14.821	-5.7959	0.023237	hypothetical protein KFL_000700250 [Klebsormidium nitens]	--	--	EF-hand domain pair//EF-hand domain//EF hand//EF-hand domain pair//Cytoskeletal-regulatory complex EF hand//EF hand	--	--	calcium ion binding//protein binding	--	--
Cluster-1913.11754	0	14.7184	-5.7932	0.0043386	protein binding [Chrysochromulina sp. CCMP291]	--	--	CDC45-like protein//Ryanodine Receptor TM 4-6	--	DNA replication initiation//calcium ion transport//cellular calcium ion homeostasis	ryanodine-sensitive calcium-release channel activity	integral component of membrane//intracellular	--
Cluster-1913.91949	1.02269	57.4174	-5.7723	0.0036803	hypothetical protein EMIHUDRAFT_109943 [Emiliania huxleyi CCMP1516]	--	--	--	--	--	--	--	--
Cluster-1913.23380	0	14.4562	-5.7694	0.021755	--	--	--	--	--	--	--	--	--
Cluster-1913.98102	1.79618	88.4364	-5.7658	0.045288	anoctamin-like protein [Chrysochromulina sp. CCMP291]	--	--	--	Anoctamin-8 OS=Mus musculus OX=10090 GN=Ano8 PE=1 SV=3	--	--	--	--
Cluster-1913.64423	0.243544	26.3983	-5.7574	0.040039	--	--	--	--	--	--	--	--	--
Cluster-1913.50559	0.974175	61.6887	-5.7562	0.03869	hypothetical protein EMIHUDRAFT_445246 [Emiliania huxleyi CCMP1516]	--	--	Paf1	--	histone modification//transcription elongation from RNA polymerase II promoter	--	Cdc73/Paf1 complex	--
Cluster-3222.0	0	14.3955	-5.754	0.012629	hypothetical protein EMIHUDRAFT_435965 [Emiliania huxleyi CCMP1516]	Emiliania huxleyi CCMP1516 hypothetical protein mRNA	--	Zinc knuckle	--	--	zinc ion binding//nucleic acid binding	--	--
Cluster-1913.27779	0.243544	26.4939	-5.7538	0.006783	l-asparaginase i [Chrysochromulina sp. CCMP291]	--	--	Survival motor neuron protein (SMN)//Asparaginase	L-asparaginase 1 OS=Escherichia coli O157:H7 OX=83334 GN=ansA PE=3 SV=1	cellular amino acid metabolic process//mRNA processing	RNA binding	cytoplasm//nucleus	Asparaginase
Cluster-1913.7245	0.511343	30.5537	-5.7538	0.013355	hypothetical protein EMIHUDRAFT_467828 [Emiliania huxleyi CCMP1516]	--	--	ATP synthase j chain	--	proton transport//ATP synthesis coupled proton transport	hydrogen ion transmembrane transporter activity	proton-transporting ATP synthase complex, coupling factor F(o)	--
Cluster-1913.46552	1.70481	99.0274	-5.7482	0.043597	hypothetical protein SPRG_11720 [Saprolegnia parasitica CBS 223.65]	--	stress-induced-phosphoprotein 1	Tetratricopeptide repeat//TPR repeat//Tetratricopeptide repeat	Hsp70-Hsp90 organizing protein 1 OS=Glycine max OX=3847 GN=HOP1 PE=1 SV=2	--	protein binding	--	Molecular co-chaperone STI1
Cluster-1913.15485	0.730631	49.133	-5.7412	0.043861	hypothetical protein EMIHUDRAFT_71246, partial [Emiliania huxleyi CCMP1516]	--	kinesin family member 2/24	Talin, middle domain//Helical and beta-bridge domain//Kinesin motor domain	Kinesin-like protein KIF24 OS=Homo sapiens OX=9606 GN=KIF24 PE=1 SV=2	microtubule-based process//cytoskeletal anchoring at plasma membrane//microtubule-based movement	ATP binding//structural constituent of cytoskeleton//microtubule binding//microtubule motor activity	tubulin complex//cytoskeleton//nucleus//ruffle//microtubule//focal adhesion	Kinesin-like protein
Cluster-1913.101539	0	14.263	-5.7409	0.015685	3,4-dihydroxy-2-butanone kinase [Chrysochromulina sp. CCMP291]	Micromonas commoda predicted protein partial mRNA	dihydroxyacetone kinase	DAK2 domain//NUP50 (Nucleoporin 50 kDa)//Dak1 domain	Putative 3,4-dihydroxy-2-butanone kinase OS=Solanum lycopersicum OX=4081 GN=DHBK PE=2 SV=1	glycerolipid metabolic process//glycerol metabolic process	glycerone kinase activity	nuclear pore	Dihydroxyacetone kinase/glycerone kinase
Cluster-1913.41531	0	14.2182	-5.7401	0.006501	hypothetical protein EMIHUDRAFT_465097 [Emiliania huxleyi CCMP1516]	--	trehalose 6-phosphate synthase/phosphatase	Glycosyltransferase family 20	Alpha,alpha-trehalose-phosphate synthase [UDP-forming] 1 OS=Arabidopsis thaliana OX=3702 GN=TPS1 PE=1 SV=1	trehalose biosynthetic process	catalytic activity	--	Trehalose-6-phosphate synthase component TPS1 and related subunits
Cluster-1913.24981	0.487088	39.8763	-5.7395	0.00082041	hypothetical protein CHLRE_03g195600v5 [Chlamydomonas reinhardtii]	--	alpha,alpha-trehalase	Trehalase//Neuropeptides B and W	Probable trehalase OS=Oryza sativa subsp. japonica OX=39947 GN=Os10g0521000 PE=2 SV=1	starch metabolic process//signal transduction//trehalose metabolic process//sucrose metabolic process	alpha,alpha-trehalase activity//G-protein coupled receptor binding	--	Neutral trehalase
Cluster-1913.89451	4.14024	228.563	-5.7382	0.049209	hypothetical protein EMIHUDRAFT_458187 [Emiliania huxleyi CCMP1516]	--	--	APJ endogenous ligand	--	signal transduction	apelin receptor binding//hormone activity	--	--
Cluster-1913.77512	0	14.1267	-5.7375	0.010476	hypothetical protein Ctob_012736 [Chrysochromulina sp. CCMP291]	--	--	Vitamin K-dependent gamma-carboxylase//Fringe-like	--	peptidyl-glutamic acid carboxylation	transferase activity, transferring glycosyl groups//gamma-glutamyl carboxylase activity	membrane	--
Cluster-1913.12593	0.243544	25.9653	-5.7334	0.03534	urease [Chrysochromulina sp. CCMP291]	Aureococcus anophagefferens hypothetical protein (URE3), partial mRNA	urease	Amidohydrolase family//Urease, gamma subunit	Urease subunit alpha OS=Anaeromyxobacter sp. (strain Fw109-5) OX=404589 GN=ureC PE=3 SV=1	urea catabolic process	nickel cation binding//hydrolase activity	--	--
Cluster-1913.15164	0	14.1002	-5.7317	0.015564	tetratricopeptide repeat circadian expression [Chrysochromulina sp. CCMP291]	--	stress-induced-phosphoprotein 1	Tetratricopeptide repeat//TPR repeat//Tetratricopeptide repeat//Sex peptide (SP) family//Tetratricopeptide repeat//Tetratricopeptide repeat	Protein STIP1 homolog OS=Dictyostelium discoideum OX=44689 GN=sti1 PE=3 SV=1	signal transduction//regulation of female receptivity, post-mating	hormone activity//protein binding	extracellular region	Molecular co-chaperone STI1
Cluster-1913.38875	0	14.0888	-5.7308	0.0099499	hypothetical protein EMIHUDRAFT_462224 [Emiliania huxleyi CCMP1516]	--	--	zinc RING finger of MSL2//InsA N-terminal domain//DNA polymerase phi	Protein LTV1 homolog OS=Pongo abelii OX=9601 GN=LTV1 PE=2 SV=1	transcription, DNA-templated//DNA replication//transposition, DNA-mediated	ubiquitin protein ligase activity//DNA-directed DNA polymerase activity//DNA binding	DNA polymerase complex	--
Cluster-1913.62955	2.67898	150.142	-5.7299	0.039534	oligosaccharyl transferase [Emiliania huxleyi CCMP1516]	Emiliania huxleyi CCMP1516 hypothetical protein partial mRNA	dolichyl-diphosphooligosaccharide--protein glycosyltransferase	Photosystem II protein Y (PsbY)//Halocarboxylic acid dehydrogenase DehI//HypF finger//Hepatitis C virus envelope glycoprotein E1//Oligosaccharyl transferase STT3 subunit	Dolichyl-diphosphooligosaccharide--protein glycosyltransferase subunit STT3 OS=Dictyostelium discoideum OX=44689 GN=stt3 PE=3 SV=1	protein glycosylation//photosynthesis	hydrolase activity, acting on acid halide bonds, in C-halide compounds//zinc ion binding//oligosaccharyl transferase activity//manganese ion binding	viral envelope//integral component of membrane//photosystem II//oligosaccharyltransferase complex//membrane	Oligosaccharyltransferase, STT3 subunit
Cluster-1913.49876	0	14.0564	-5.7292	0.01183	--	--	--	--	--	--	--	--	--
Cluster-3257.2	0	14.0565	-5.7251	0.0047635	--	--	--	Stanniocalcin family//Lipoprotein leucine-zipper//Predicted coiled-coil domain-containing protein (DUF2360)//TSC-22/dip/bun family	--	signal transduction//regulation of transcription, DNA-templated	hormone activity//transcription factor activity, sequence-specific DNA binding	outer membrane//extracellular region//transcription factor complex//WASH complex	--
Cluster-1913.81771	0	13.9834	-5.7213	0.0077328	--	--	--	--	--	--	--	--	--
Cluster-1913.39721	0	13.9068	-5.7136	0.011895	Linoleate 13S-lipoxygenase 3-1, chloroplastic [Symbiodinium microadriaticum]	--	--	Lipoxygenase	--	oxidation-reduction process	metal ion binding//oxidoreductase activity, acting on single donors with incorporation of molecular oxygen, incorporation of two atoms of oxygen	--	--
Cluster-1913.36396	1.21772	76.8999	-5.7102	0.0026646	26s proteasome non-ATPase regulatory subunit 3 [Chrysochromulina sp. CCMP291]	--	26S proteasome regulatory subunit N3	PCI domain//Proteasome regulatory subunit C-terminal	26S proteasome non-ATPase regulatory subunit 3 OS=Bos taurus OX=9913 GN=PSMD3 PE=2 SV=1	regulation of protein catabolic process	protein binding//enzyme regulator activity	proteasome complex	26S proteasome regulatory complex, subunit RPN3/PSMD3
Cluster-1913.104446	0	13.9725	-5.7086	0.0082404	hypothetical protein EMIHUDRAFT_462160 [Emiliania huxleyi CCMP1516]	--	--	Calcium-dependent channel, 7TM region, putative phosphate//Ion transport protein	--	ion transport//transmembrane transport	ion channel activity	membrane	--
Cluster-1913.48521	0	13.8337	-5.7064	0.035242	--	--	--	--	--	--	--	--	--
Cluster-1913.16936	9.98529	532.679	-5.7057	0.015538	bromodomain protein with a AAA ATPase domain [Klebsormidium nitens]	--	--	Herpesvirus polymerase accessory protein//ATPase family associated with various cellular activities (AAA)//Sigma-54 interaction domain//AAA domain (dynein-related subfamily)//IstB-like ATP binding protein//Holliday junction DNA helicase ruvB N-terminus//RNA helicase//Parvovirus non-structural protein NS1//ATPase family associated with various cellular activities (AAA)//Sigma-54 interaction domain…	ATPase family AAA domain-containing protein At1g05910 OS=Arabidopsis thaliana OX=3702 GN=At1g05910 PE=2 SV=1	tRNA threonylcarbamoyladenosine modification//DNA recombination//DNA repair//regulation of transcription, DNA-templated//DNA replication//viral genome replication	RNA binding//four-way junction helicase activity//ATP binding//DNA polymerase processivity factor activity//transcription factor binding//RNA helicase activity//DNA helicase activity//ATPase activity	Holliday junction helicase complex//replication fork//transcription factor complex//DNA polymerase complex	AAA+-type ATPase containing the bromodomain
Cluster-1913.69337	0	13.8113	-5.7037	0.023132	hypothetical protein EMIHUDRAFT_433779 [Emiliania huxleyi CCMP1516]	--	--	--	Extracellular protein ARB_04177 OS=Arthroderma benhamiae (strain ATCC MYA-4681 / CBS 112371) OX=663331 GN=ARB_04177 PE=1 SV=1	--	--	--	--
Cluster-1913.56945	0	13.7789	-5.7002	0.04588	--	--	--	--	--	--	--	--	--
Cluster-1913.93843	1.97261	113.157	-5.691	0.002442	acyl-CoA dehydrogenase, putative [Ricinus communis]	--	--	Acyl-CoA dehydrogenase, N-terminal domain//Acyl-CoA dehydrogenase, middle domain//Acyl-CoA dehydrogenase, C-terminal domain	Acyl-CoA dehydrogenase family member 11 OS=Gallus gallus OX=9031 GN=ACAD11 PE=2 SV=1	metabolic process//oxidation-reduction process//obsolete electron transport	oxidoreductase activity, acting on the CH-CH group of donors//acyl-CoA dehydrogenase activity//flavin adenine dinucleotide binding	--	Short-chain acyl-CoA dehydrogenase
Cluster-1913.91747	0.243544	25.6553	-5.69	0.0019534	hypothetical protein EMIHUDRAFT_469967 [Emiliania huxleyi CCMP1516]	--	transcription elongation factor SPT5	Sarcosine oxidase, delta subunit family//Recombinase	Transcription elongation factor SPT5 OS=Caenorhabditis elegans OX=6239 GN=spt-5 PE=3 SV=3	tetrahydrofolate metabolic process//threonine metabolic process//glycine metabolic process//DNA recombination//L-serine metabolic process	recombinase activity//DNA binding//sarcosine oxidase activity	--	RNA polymerase II transcription elongation factor DSIF/SUPT5H/SPT5
Cluster-1913.62274	0.511343	28.6855	-5.6892	0.0034131	--	--	--	--	--	--	--	--	--
Cluster-1913.31971	0.243544	24.9696	-5.6781	0.048019	--	--	--	--	--	--	--	--	--
Cluster-1913.11495	0	13.6366	-5.6743	0.0074741	c-terminal processing peptidase-2 [Chrysochromulina sp. CCMP291]	--	--	PDZ domain//PDZ domain (Also known as DHR or GLGF)	Carboxyl-terminal-processing protease OS=Synechocystis sp. (strain PCC 6803 / Kazusa) OX=1111708 GN=ctpA PE=3 SV=1	--	protein binding	--	--
Cluster-1913.80948	0.730631	48.3676	-5.6695	0.011581	putative DNA ligase [Emiliania huxleyi CCMP1516]	--	DNA ligase 1	mRNA capping enzyme, catalytic domain//Coiled stalk of trimeric autotransporter adhesin//DNA ligase N terminus//ATP dependent DNA ligase domain	DNA ligase 1 OS=Drosophila melanogaster OX=7227 GN=DNA-ligI PE=1 SV=2	7-methylguanosine mRNA capping//DNA replication//DNA recombination//DNA repair//pathogenesis//mRNA processing	DNA binding//ATP binding//DNA ligase (ATP) activity//mRNA guanylyltransferase activity	outer membrane	ATP-dependent DNA ligase I
Cluster-1913.85998	0.243544	24.8084	-5.6688	0.048354	--	--	--	--	--	--	--	--	--
Cluster-1913.8859	0.243544	24.8084	-5.6688	0.048354	--	PREDICTED: Crassostrea gigas vegetative cell wall protein gp1-like (LOC105323953), mRNA	--	--	--	--	--	--	--
Cluster-1913.54589	4.74861	245.875	-5.6638	0.022069	alpha-tubulin [Chloromonas sp. ANT3]	Isochrysis galbana alpha-tubulin mRNA, partial cds	tubulin alpha	GNS1/SUR4 family//Tubulin/FtsZ family, GTPase domain	Tubulin alpha-1/alpha-2 chain OS=Volvox carteri OX=3067 GN=TUBA1 PE=3 SV=1	--	GTPase activity	integral component of membrane	Alpha tubulin
Cluster-1913.43266	0	13.4286	-5.6633	0.018096	putative DNA topoisomerase II [Emiliania huxleyi CCMP1516]	--	DNA topoisomerase II	Intermediate filament protein//DNA gyrase/topoisomerase IV, subunit A//DNA gyrase B//Herpesviridae UL52/UL70 DNA primase	DNA topoisomerase 2-alpha OS=Cricetulus griseus OX=10029 GN=TOP2A PE=1 SV=1	DNA replication//DNA replication, synthesis of RNA primer//transcription, DNA-templated//DNA topological change	DNA binding//ATP binding//DNA topoisomerase type II (ATP-hydrolyzing) activity//structural molecule activity//DNA primase activity	nucleolus//replication fork//intermediate filament	DNA topoisomerase type II
Cluster-1913.46653	1.21772	68.298	-5.6623	0.04731	V-type proton ATPase [Emiliania huxleyi CCMP1516]	--	V-type H+-transporting ATPase subunit a	LTXXQ motif family protein//Phycobilisome protein//V-type ATPase 116kDa subunit family	Vacuolar proton translocating ATPase 100 kDa subunit OS=Dictyostelium discoideum OX=44689 GN=vatM PE=1 SV=2	photosynthesis//ATP hydrolysis coupled proton transport//proton transport	hydrogen ion transmembrane transporter activity	periplasmic space//proton-transporting V-type ATPase, V0 domain//phycobilisome	Vacuolar H+-ATPase V0 sector, subunit a
Cluster-1913.47783	0.243544	24.6471	-5.6594	0.048693	--	--	--	--	--	--	--	--	--
Cluster-1913.69549	1.46126	81.0642	-5.6593	0.04025	hypothetical protein EMIHUDRAFT_67594 [Emiliania huxleyi CCMP1516]	Emiliania huxleyi CCMP1516 hypothetical protein partial mRNA	NAD+ kinase	ATP-NAD kinase//Diacylglycerol kinase catalytic domain	NAD(H) kinase 1 OS=Arabidopsis thaliana OX=3702 GN=NADK1 PE=1 SV=2	nicotinamide metabolic process//NADP biosynthetic process//metabolic process//nicotinate nucleotide metabolic process	NAD+ kinase activity//kinase activity	--	Predicted sugar kinase
Cluster-1913.10698	1.40944	54.9118	-5.646	0.00049407	hypothetical protein EMIHUDRAFT_216905 [Emiliania huxleyi CCMP1516]	--	N-terminal acetyltransferase B complex non-catalytic subunit	--	Phagocyte signaling-impaired protein OS=Anopheles gambiae OX=7165 GN=psidin PE=3 SV=5	--	--	--	--
Cluster-1913.31509	2.02112	103.865	-5.6452	0.021506	--	--	--	RNA polymerase III RPC4//Protein phosphatase inhibitor 2 (IPP-2)	--	transcription from RNA polymerase III promoter//regulation of signal transduction//pyrimidine nucleobase metabolic process//regulation of phosphoprotein phosphatase activity//purine nucleobase metabolic process//transcription, DNA-templated	DNA binding//DNA-directed RNA polymerase activity//protein phosphatase inhibitor activity	nucleolus//DNA-directed RNA polymerase III complex	--
Cluster-1913.79200	1.70481	102.11	-5.6414	0.0006368	hypothetical protein CHLNCDRAFT_144950 [Chlorella variabilis]	--	--	--	--	--	--	--	--
Cluster-3390.0	0.487088	34.7365	-5.6328	0.048062	--	--	--	--	--	--	--	--	--
Cluster-1913.63498	0.243544	24.647	-5.6317	0.00088055	hypothetical protein EMIHUDRAFT_427295 [Emiliania huxleyi CCMP1516]	--	DNA-directed RNA polymerase III subunit RPC2	RNA polymerase Rpb2, domain 2//RNA polymerase beta subunit//Di-haem cytochrome c peroxidase	DNA-directed RNA polymerase III subunit RPC2 OS=Mus musculus OX=10090 GN=Polr3b PE=1 SV=2	oxidation-reduction process//pyrimidine nucleobase metabolic process//purine nucleobase metabolic process//transcription, DNA-templated	oxidoreductase activity//DNA binding//DNA-directed RNA polymerase activity	nucleolus	RNA polymerase III, second largest subunit
Cluster-1913.22378	0	13.0169	-5.6193	0.01021	hypothetical protein EMIHUDRAFT_112677 [Emiliania huxleyi CCMP1516]	--	--	Zeta toxin	--	--	ATP binding//kinase activity	--	--
Cluster-1913.73542	2.94347	139.315	-5.6094	0.0048036	ATP-binding cassette transporter, subfamily B, member 4, group TAP protein PpABCB4 MET type [Ectocarpus siliculosus]	--	--	Zeta toxin//ABC transporter//AAA domain, putative AbiEii toxin, Type IV TA system//Methyl-CpG binding domain//Protein of unknown function (DUF2890)//Protein of unknown function, DUF258//ABC transporter transmembrane region//Scorpion toxin-like domain	ABC transporter B family member 25 OS=Oryza sativa subsp. japonica OX=39947 GN=OsABCB25 PE=2 SV=1	transport//transmembrane transport//viral process	ATP binding//DNA binding//kinase activity//GTPase activity//ATPase activity//ATPase activity, coupled to transmembrane movement of substances//ion channel inhibitor activity//GTP binding	extracellular region//nucleus//integral component of membrane	Peptide exporter, ABC superfamily
Cluster-1913.24984	0	13.0199	-5.6088	0.010997	hypothetical protein EMIHUDRAFT_117470 [Emiliania huxleyi CCMP1516]	--	--	Arterivirus GL envelope glycoprotein	--	--	--	viral envelope	--
Cluster-1913.11163	0.487088	34.1841	-5.6082	0.04631	hypothetical protein THAOC_05941, partial [Thalassiosira oceanica]	--	--	--	--	--	--	--	--
Cluster-1913.17657	0	12.8389	-5.5989	0.042621	--	--	--	--	--	--	--	--	--
Cluster-1913.104935	0	12.7781	-5.5916	0.013488	hypothetical protein EMIHUDRAFT_452176, partial [Emiliania huxleyi CCMP1516]	--	--	--	--	--	--	--	--
Cluster-1913.81881	0	12.7239	-5.586	0.035979	--	--	--	--	--	--	--	--	--
Cluster-1913.95012	1.21772	67.7451	-5.5783	0.011373	hypothetical protein EMIHUDRAFT_114352 [Emiliania huxleyi CCMP1516]	--	--	EamA-like transporter family//Mlo family//DEC-1 protein, N-terminal region//Magnesium transporter NIPA	NIPA-like protein 2 OS=Homo sapiens OX=9606 GN=NIPAL2 PE=2 SV=1	defense response//chorion-containing eggshell formation//magnesium ion transport	magnesium ion transmembrane transporter activity//structural constituent of chorion	extracellular region//integral component of membrane//membrane//chorion	Uncharacterized conserved protein
Cluster-1913.40303	1.70481	87.9142	-5.5733	0.046419	hypothetical protein EMIHUDRAFT_107291 [Emiliania huxleyi CCMP1516]	--	--	Magnesium transporter NIPA//NADPH-dependent FMN reductase//Fibrillar collagen C-terminal domain//Fragile X-related 1 protein core C terminal//Small Multidrug Resistance protein//EamA-like transporter family	Probable magnesium transporter NIPA9 OS=Arabidopsis thaliana OX=3702 GN=At5g11960 PE=2 SV=1	magnesium ion transport	oxidoreductase activity//RNA binding//magnesium ion transmembrane transporter activity//extracellular matrix structural constituent	membrane//proteinaceous extracellular matrix//integral component of membrane//collagen trimer	--
Cluster-1913.48066	0	12.5627	-5.5676	0.036569	uncharacterized protein LOC110626658 [Manihot esculenta]	--	--	--	--	--	--	--	--
Cluster-1913.703	0	12.5572	-5.5675	0.022574	hypothetical protein EMIHUDRAFT_430969 [Emiliania huxleyi CCMP1516]	--	WD40 repeat-containing protein SMU1	WD domain, G-beta repeat//Pyridoxal-dependent decarboxylase conserved domain//P53 transactivation motif	Suppressor of mec-8 and unc-52 protein homolog 1 OS=Arabidopsis thaliana OX=3702 GN=SMU1 PE=1 SV=1	carboxylic acid metabolic process	protein binding//carboxy-lyase activity//pyridoxal phosphate binding	--	Conserved WD40 repeat-containing protein
Cluster-1913.87824	0	12.5411	-5.563	0.0085832	--	--	--	CHDCT2 (NUC038) domain//Myosin-like coiled-coil protein//Protein of unknown function (DUF3166)//TSC-22/dip/bun family//Growth-arrest specific micro-tubule binding	--	cell motility//regulation of autophagy//regulation of transcription, DNA-templated	hydrolase activity, acting on acid anhydrides, in phosphorus-containing anhydrides//zinc ion binding//transcription factor activity, sequence-specific DNA binding//syntaxin binding//ATP binding//DNA binding	extracellular space//nucleus//motile cilium//transcription factor complex	--
Cluster-1913.745	0.243544	23.1492	-5.5605	0.010187	hypothetical protein EMIHUDRAFT_108449 [Emiliania huxleyi CCMP1516]	--	--	--	--	--	--	--	--
Cluster-1913.97852	3.21458	161.691	-5.559	0.0034957	cyclophilin type peptidyl-prolyl cis-trans isomerase [Emiliania huxleyi CCMP1516]	Deinococcus maricopensis DSM 21211, complete genome	peptidyl-prolyl cis-trans isomerase SDCCAG10	Cyclophilin type peptidyl-prolyl cis-trans isomerase/CLD	Peptidyl-prolyl cis-trans isomerase CYP57 OS=Arabidopsis thaliana OX=3702 GN=CYP57 PE=1 SV=1	protein folding//protein peptidyl-prolyl isomerization	peptidyl-prolyl cis-trans isomerase activity	--	Cyclophilin type peptidyl-prolyl cis-trans isomerase
Cluster-1913.1990	1.79618	67.5575	-5.5586	0.0040934	hypothetical protein EMIHUDRAFT_468368 [Emiliania huxleyi CCMP1516]	PREDICTED: Aedes aegypti cullin-4A (LOC5578219), transcript variant X9, mRNA	cullin 4	F-box-like//Cullin family	Cullin-4B OS=Homo sapiens OX=9606 GN=CUL4B PE=1 SV=4	ubiquitin-dependent protein catabolic process	protein binding//ubiquitin protein ligase binding	--	Cullins
Cluster-1913.15508	0.974175	54.6888	-5.5533	0.022268	--	--	--	MNLL subunit	--	obsolete electron transport	NADH dehydrogenase activity	mitochondrion	--
Cluster-1913.64567	0	12.4228	-5.5503	0.011097	pyruvate dehydrogenase e1 component alpha subunit [Chrysochromulina sp. CCMP291]	--	pyruvate dehydrogenase E1 component alpha subunit	e3 binding domain//Dehydrogenase E1 component//Protein of unknown function (DUF1298)	Pyruvate dehydrogenase E1 component subunit alpha-1, mitochondrial OS=Oryza sativa subsp. japonica OX=39947 GN=Os02g0739600 PE=2 SV=1	glycerolipid metabolic process//acyl-carrier-protein biosynthetic process//metabolic process	oxidoreductase activity, acting on the aldehyde or oxo group of donors, disulfide as acceptor//diacylglycerol O-acyltransferase activity//transferase activity, transferring acyl groups	--	Pyruvate dehydrogenase E1, alpha subunit
Cluster-1913.24000	0	12.3875	-5.5473	0.024114	hypothetical protein Ctob_001655 [Chrysochromulina sp. CCMP291]	--	--	Dermcidin, antibiotic peptide//2OG-Fe(II) oxygenase superfamily//Neurokinin B	Probable prolyl 4-hydroxylase 7 OS=Arabidopsis thaliana OX=3702 GN=P4H7 PE=2 SV=1	killing of cells of other organism//tachykinin receptor signaling pathway//oxidation-reduction process	peptidase activity//oxidoreductase activity	extracellular region	--
Cluster-1913.48520	0.511343	26.9875	-5.5472	0.041763	hypothetical protein EMIHUDRAFT_106310 [Emiliania huxleyi CCMP1516]	Emiliania huxleyi CCMP1516 hypothetical protein mRNA >gi|551613632|ref|XM_005787734.1| Emiliania huxleyi CCMP1516 hypothetical protein mRNA	large subunit ribosomal protein L32e	Ribosomal protein L32	60S ribosomal protein L32 OS=Ictalurus punctatus OX=7998 GN=rpl32 PE=2 SV=1	translation//ribosome biogenesis	structural constituent of ribosome	intracellular//ribosome	60S ribosomal protein L32
Cluster-4648.0	0	12.3497	-5.5438	0.026896	putative mitochondrial elongation factor [Emiliania huxleyi CCMP1516]	--	--	Elongation factor Tu domain 2	Peptide chain release factor 3 OS=Synechococcus elongatus (strain PCC 7942) OX=1140 GN=prfC PE=3 SV=1	--	GTP binding	--	--
Cluster-1913.26592	0.974175	54.6216	-5.5432	0.018388	mitochondrial malic enzyme [Emiliania huxleyi CCMP1516]	Emiliania huxleyi CCMP1516 mitochondrial malic enzyme (NAD-ME_1), partial mRNA	malate dehydrogenase (decarboxylating)	Adenylate cyclase associated (CAP) N terminal//Malic enzyme, NAD binding domain//Malic enzyme, N-terminal domain//START domain	NAD-dependent malic enzyme 2, mitochondrial OS=Arabidopsis thaliana OX=3702 GN=NAD-ME2 PE=1 SV=1	malate metabolic process//carbon utilization//cytoskeleton organization//pyruvate metabolic process//tricarboxylic acid cycle//oxidation-reduction process	lipid binding//NAD binding//actin binding//malate dehydrogenase (decarboxylating) (NAD+) activity	--	NADP+-dependent malic enzyme
Cluster-1913.88953	2.92253	146.74	-5.5343	0.0097003	--	--	--	Quinohemoprotein amine dehydrogenase, gamma subunit//DNA polymerase (viral) N-terminal domain//Calcium-dependent channel, 7TM region, putative phosphate	--	oxidation-reduction process//DNA replication	DNA binding//DNA-directed DNA polymerase activity//oxidoreductase activity, acting on the CH-NH2 group of donors	DNA polymerase complex//membrane	--
Cluster-1913.101725	0	12.3123	-5.5295	0.0078263	hypothetical protein EMIHUDRAFT_65763 [Emiliania huxleyi CCMP1516]	--	valyl-tRNA synthetase	tRNA synthetases class I (I, L, M and V)//tRNA synthetases class I (M)//Propeptide_C25	Valine--tRNA ligase, chloroplastic/mitochondrial 2 OS=Arabidopsis thaliana OX=3702 GN=EMB2247 PE=3 SV=1	proteolysis//tRNA aminoacylation for protein translation	cysteine-type endopeptidase activity//aminoacyl-tRNA ligase activity//ATP binding//nucleotide binding	--	Valyl-tRNA synthetase
Cluster-1913.9256	0.898092	26.6221	-5.5292	0.040266	hypothetical protein EMIHUDRAFT_208691 [Emiliania huxleyi CCMP1516]	--	--	Herpesvirus polymerase accessory protein//WD domain, G-beta repeat	Telomerase Cajal body protein 1 OS=Homo sapiens OX=9606 GN=WRAP53 PE=1 SV=1	viral genome replication//DNA replication	protein binding//DNA polymerase processivity factor activity	DNA polymerase complex	Guanine nucleotide-binding protein
Cluster-1913.87243	0.730631	42.1773	-5.5176	0.048166	hypothetical protein EMIHUDRAFT_462891 [Emiliania huxleyi CCMP1516]	--	DEAD/DEAH box helicase domain-containing protein	DEAD/DEAH box helicase//Type III restriction enzyme, res subunit	ATP-dependent helicase hrq1 OS=Schizosaccharomyces pombe (strain 972 / ATCC 24843) OX=284812 GN=hrq1 PE=1 SV=4	--	ATP binding//DNA binding//hydrolase activity//nucleic acid binding	--	--
Cluster-1913.25374	0.511343	26.3019	-5.5164	0.034855	hypothetical protein EMIHUDRAFT_232826 [Emiliania huxleyi CCMP1516]	--	--	UvrD-like helicase C-terminal domain//Telomere recombination	--	--	hydrolase activity//ATP binding//double-stranded RNA binding	--	--
Cluster-1913.45510	0.487088	33.4998	-5.5154	0.0037352	hypothetical protein Ctob_006557 [Chrysochromulina sp. CCMP291]	Emiliania huxleyi CCMP1516 hypothetical protein partial mRNA	--	Equine arteritis virus serine endopeptidase S32	--	viral process//viral protein processing	serine-type endopeptidase activity	--	--
Cluster-1913.67004	0	12.0979	-5.5127	0.042027	--	--	--	hAT family C-terminal dimerisation region	--	--	protein dimerization activity	--	--
Cluster-1913.100228	0	12.0654	-5.5036	0.019741	hypothetical protein EMIHUDRAFT_198218 [Emiliania huxleyi CCMP1516]	--	--	Topoisomerase VI B subunit, transducer	--	DNA topological change	DNA topoisomerase type II (ATP-hydrolyzing) activity//DNA binding	--	--
Cluster-1913.104950	0.487088	32.1655	-5.4752	0.0080471	hypothetical protein EMIHUDRAFT_103561 [Emiliania huxleyi CCMP1516]	--	--	Pea-VEAacid family	--	neuropeptide signaling pathway	neuropeptide hormone activity	extracellular region	--
Cluster-1913.70172	0.243544	21.5851	-5.4661	0.046002	--	--	--	--	--	--	--	--	--
Cluster-1913.90644	0	11.766	-5.4579	0.027879	c-terminal processing peptidase-2 [Chrysochromulina sp. CCMP291]	--	--	PDZ domain//Peptidase family S41//PDZ domain (Also known as DHR or GLGF)	Carboxyl-terminal-processing protease OS=Synechocystis sp. (strain PCC 6803 / Kazusa) OX=1111708 GN=ctpA PE=3 SV=1	proteolysis	serine-type peptidase activity//protein binding	--	--
Cluster-1913.78296	1.21772	62.0474	-5.4564	0.014624	e3 ubiquitin-protein ligase listerin-like protein, partial [Chrysochromulina sp. CCMP291]	--	--	RING-variant domain//Phorbol esters/diacylglycerol binding domain (C1 domain)//RING-H2 zinc finger//HEAT repeat//Zinc finger, C3HC4 type (RING finger)//Ring finger domain//Anaphase-promoting complex subunit 11 RING-H2 finger//Microvirus lysis protein (E), C terminus	E3 ubiquitin-protein ligase listerin OS=Gallus gallus OX=9031 GN=LTN1 PE=3 SV=1	protein ubiquitination//modulation by virus of host process//intracellular signal transduction	enzyme inhibitor activity//zinc ion binding//protein binding//metal ion binding//ubiquitin-protein transferase activity	anaphase-promoting complex	Predicted E3 ubiquitin ligase
Cluster-1913.31136	0.487088	31.6102	-5.4503	0.0084838	selenoprotein, partial [Aureococcus anophagefferens]	--	--	DSBA-like thioredoxin domain	Severin OS=Dictyostelium discoideum OX=44689 GN=sevA PE=1 SV=1	obsolete electron transport	protein disulfide oxidoreductase activity	--	--
Cluster-1913.26428	0.974175	51.0539	-5.4436	0.019353	cysteine--tRNA ligase [Emiliania huxleyi CCMP1516]	PREDICTED: Sorex araneus cysteinyl-tRNA synthetase (CARS), mRNA	cysteinyl-tRNA synthetase	Erythronolide synthase docking//tRNA synthetases class I (M)	Cysteine--tRNA ligase, cytoplasmic OS=Mus musculus OX=10090 GN=Cars PE=1 SV=2	tRNA aminoacylation for protein translation	ATP binding//nucleotide binding//transferase activity//aminoacyl-tRNA ligase activity//cofactor binding	--	Cysteinyl-tRNA synthetase
Cluster-3576.0	0	11.5743	-5.438	0.01658	hypothetical protein EMIHUDRAFT_196852 [Emiliania huxleyi CCMP1516]	--	--	--	--	--	--	--	--
Cluster-1913.33940	0	11.4707	-5.4367	0.016902	hypothetical protein EMIHUDRAFT_462336 [Emiliania huxleyi CCMP1516]	--	--	Fingers domain of DNA polymerase lambda//Lysosome-associated membrane glycoprotein (Lamp)	--	--	DNA polymerase activity//DNA binding	membrane//nucleus	--
Cluster-1913.238	0.243544	21.1545	-5.4312	0.045255	nucleosome assembly protein 1-like 4 [Chrysochromulina sp. CCMP291]	--	--	Nucleosome assembly protein (NAP)	Putative nucleosome assembly protein C364.06 OS=Schizosaccharomyces pombe (strain 972 / ATCC 24843) OX=284812 GN=SPCC364.06 PE=1 SV=1	nucleosome assembly	--	nucleus	--
Cluster-1913.29465	0.243544	21.3382	-5.4302	0.0026016	hypothetical protein EMIHUDRAFT_462939 [Emiliania huxleyi CCMP1516]	--	--	--	--	--	--	--	--
Cluster-1913.39014	0.487088	30.7643	-5.4207	0.015653	--	--	--	Quinohemoprotein amine dehydrogenase, gamma subunit//DNA polymerase (viral) N-terminal domain//Calcium-dependent channel, 7TM region, putative phosphate	--	DNA replication//oxidation-reduction process	DNA binding//oxidoreductase activity, acting on the CH-NH2 group of donors//DNA-directed DNA polymerase activity	membrane//DNA polymerase complex	--
Cluster-1913.48963	0	11.3648	-5.4207	0.016287	hypothetical protein EMIHUDRAFT_459227 [Emiliania huxleyi CCMP1516]	--	--	RNA recognition motif. (a.k.a. RRM, RBD, or RNP domain)//RNA binding domain//Calcium-dependent channel, 7TM region, putative phosphate	--	regulation of RNA metabolic process//mRNA catabolic process	metal ion binding//poly(A)-specific ribonuclease activity//nucleic acid binding//RNA binding	membrane//cytoplasm//nucleus	--
Cluster-1913.20129	0	11.3105	-5.4121	0.0094384	hypothetical protein Ctob_007744 [Chrysochromulina sp. CCMP291]	--	--	--	--	--	--	--	--
Cluster-1913.61468	0	11.2588	-5.4097	0.027545	--	--	--	--	--	--	--	--	--
Cluster-1913.56563	0	11.2344	-5.4072	0.019873	hypothetical protein EMIHUDRAFT_194523 [Emiliania huxleyi CCMP1516]	--	--	Calpain family cysteine protease	Serine/threonine-protein kinase 4 homolog B OS=Dictyostelium discoideum OX=44689 GN=krsB PE=3 SV=1	proteolysis	calcium-dependent cysteine-type endopeptidase activity	intracellular	--
Cluster-1913.39145	0	11.3175	-5.4065	0.010908	--	--	--	Transcription factor CRF1	--	regulation of ribosomal protein gene transcription from RNA polymerase II promoter	transcription cofactor activity	transcription factor complex	--
Cluster-1913.87609	0.730631	42.0075	-5.3943	0.0021182	hypothetical protein EMIHUDRAFT_243567 [Emiliania huxleyi CCMP1516]	--	--	--	--	--	--	--	--
Cluster-1913.37163	0	11.0727	-5.3829	0.011728	hypothetical protein H257_06000 [Aphanomyces astaci]	--	transportin-1	UME (NUC010) domain//HEAT repeat	Transportin-2 OS=Homo sapiens OX=9606 GN=TNPO2 PE=1 SV=3	serine family amino acid metabolic process//phosphorylation	protein binding//protein serine/threonine kinase activity	--	Nuclear transport receptor Karyopherin-beta2/Transportin (importin beta superfamily)
Cluster-1913.38867	0	11.1184	-5.3826	0.010623	hypothetical protein EMIHUDRAFT_462224 [Emiliania huxleyi CCMP1516]	--	--	DNA polymerase phi//InsA N-terminal domain//zinc RING finger of MSL2	Protein LTV1 homolog OS=Pongo abelii OX=9601 GN=LTV1 PE=2 SV=1	transposition, DNA-mediated//transcription, DNA-templated//DNA replication	DNA binding//DNA-directed DNA polymerase activity//ubiquitin protein ligase activity	DNA polymerase complex	--
Cluster-1913.69444	0.730631	39.2337	-5.3779	0.021837	hypothetical protein EMIHUDRAFT_222225 [Emiliania huxleyi CCMP1516]	--	--	Adenylate cyclase associated (CAP) N terminal	Peptidyl serine alpha-galactosyltransferase OS=Arabidopsis thaliana OX=3702 GN=SERGT1 PE=2 SV=1	cytoskeleton organization	actin binding	--	--
Cluster-1913.57766	0	11.005	-5.3778	0.035656	hypothetical protein EMIHUDRAFT_194523 [Emiliania huxleyi CCMP1516]	--	--	Calpain family cysteine protease	Serine/threonine-protein kinase 4 homolog B OS=Dictyostelium discoideum OX=44689 GN=krsB PE=3 SV=1	proteolysis	calcium-dependent cysteine-type endopeptidase activity	intracellular	--
Cluster-3802.0	0.243544	20.321	-5.3772	0.02689	--	--	--	--	--	--	--	--	--
Cluster-1913.43239	6.81923	293.953	-5.3757	0.012533	hypothetical protein EMIHUDRAFT_201294 [Emiliania huxleyi CCMP1516]	--	--	Pyridine nucleotide-disulphide oxidoreductase//Copper amine oxidase, N2 domain//3-hydroxyacyl-CoA dehydrogenase, NAD binding domain//FAD dependent oxidoreductase//FAD binding domain//Formaecin family//Ketopantoate reductase PanE/ApbA//Lycopene cyclase protein//Flavin containing amine oxidoreductase//Glucose inhibited division protein A//Pyridine nucleotide-disulphide oxidoreductase//FAD dependent…	--	amine metabolic process//isoleucine catabolic process//tRNA processing//hemolymph coagulation//lysine catabolic process//valine catabolic process//defense response to bacterium//tryptophan metabolic process//oxidation-reduction process//leucine catabolic process//fatty acid biosynthetic process//carotenoid biosynthetic process//fatty acid metabolic process//pantothenate biosynthetic process//benz…	2-dehydropantoate 2-reductase activity//flavin adenine dinucleotide binding//quinone binding//copper ion binding//3-hydroxyacyl-CoA dehydrogenase activity//primary amine oxidase activity//oxidoreductase activity//FAD binding//oxidoreductase activity, acting on paired donors, with incorporation or reduction of molecular oxygen	--	--
Cluster-1913.103948	0.511343	23.0521	-5.3649	0.012294	--	--	--	--	--	--	--	--	--
Cluster-1913.27066	1.94835	86.4076	-5.3621	0.047564	hypothetical protein EMIHUDRAFT_360495, partial [Emiliania huxleyi CCMP1516]	--	BR serine/threonine kinase	Protein tyrosine kinase//Protein kinase domain//Nucleotidyl transferase//Tetraacyldisaccharide-1-P 4'-kinase//2-C-methyl-D-erythritol 4-phosphate cytidylyltransferase	Aurora kinase A OS=Bos taurus OX=9913 GN=AURKA PE=2 SV=1	steroid biosynthetic process//isoprenoid biosynthetic process//lipopolysaccharide biosynthetic process//pantothenate biosynthetic process//biosynthetic process//protein phosphorylation//lipid A biosynthetic process	2-C-methyl-D-erythritol 4-phosphate cytidylyltransferase activity//protein kinase activity//nucleotidyltransferase activity//tetraacyldisaccharide 4'-kinase activity//ATP binding	--	Serine/threonine protein kinase
Cluster-2821.0	0	11.0011	-5.3611	0.034319	secretory protein 23C [Emiliania huxleyi CCMP1516]	--	protein transport protein SEC23	Sec23/Sec24 helical domain	Protein transport protein sec23 OS=Aspergillus niger (strain CBS 513.88 / FGSC A1513) OX=425011 GN=sec23 PE=3 SV=1	ER to Golgi vesicle-mediated transport//intracellular protein transport	--	COPII vesicle coat	Vesicle coat complex COPII, subunit SEC23
Cluster-1913.59504	2.43212	96.7716	-5.3567	0.032875	sperm motility kinase 3 [Chrysochromulina sp. CCMP291]	--	5'-AMP-activated protein kinase, catalytic alpha subunit	Protein kinase domain//Protein tyrosine kinase	SNF1-related protein kinase catalytic subunit alpha KIN11 OS=Arabidopsis thaliana OX=3702 GN=KIN11 PE=1 SV=1	protein phosphorylation	ATP binding//protein kinase activity	--	Serine/threonine protein kinase
Cluster-1913.4438	0.487088	29.5689	-5.3566	0.012602	glycosyltransferase cazy family gt34-like protein [Chrysochromulina sp. CCMP291]	--	xyloglucan 6-xylosyltransferase	galactosyl transferase GMA12/MNN10 family//Sulfotransferase domain//Geminivirus coat protein/nuclear export factor BR1 family//Sulfotransferase family	Probable glycosyltransferase 3 OS=Oryza sativa subsp. indica OX=39946 GN=GT3 PE=3 SV=1	--	sulfotransferase activity//structural molecule activity//transferase activity, transferring glycosyl groups	integral component of membrane//viral capsid	--
Cluster-1913.99138	0.730631	38.2509	-5.3344	0.018952	--	Isochrysis galbana enoyl-ACP reductase (ENR) gene, complete cds	--	Sulfotransferase family	--	--	sulfotransferase activity	integral component of membrane	--
Cluster-1913.100195	0	10.6552	-5.3311	0.040443	hypothetical protein Ctob_011950 [Chrysochromulina sp. CCMP291]	--	--	DNA N-6-adenine-methyltransferase (Dam)	--	DNA methylation on adenine//DNA methylation	site-specific DNA-methyltransferase (adenine-specific) activity//DNA binding	--	--
Cluster-1913.54547	5.65002	240.588	-5.3301	0.0018736	--	--	--	Major Facilitator Superfamily	--	transmembrane transport	--	integral component of membrane	--
Cluster-1913.35650	0	10.6467	-5.3287	0.049403	--	--	--	--	--	--	--	--	--
Cluster-1913.62497	1.79618	61.8017	-5.3285	0.022242	--	--	--	--	--	--	--	--	--
Cluster-1913.35639	0	10.5775	-5.3156	0.019116	Lysosomal alpha-mannosidase [Symbiodinium microadriaticum]	--	alpha-mannosidase	Glycosyl hydrolases family 38 C-terminal domain//Alpha mannosidase, middle domain//Glycosyl hydrolases family 38 N-terminal domain	Lysosomal alpha-mannosidase OS=Macaca fascicularis OX=9541 GN=MAN2B1 PE=2 SV=1	carbohydrate metabolic process//mannose metabolic process	hydrolase activity, hydrolyzing O-glycosyl compounds//zinc ion binding//alpha-mannosidase activity//mannosidase activity	--	Glycosyl hydrolase, family 38 - alpha-mannosidase
Cluster-1913.88317	0	10.6263	-5.3154	0.013256	hypothetical protein EMIHUDRAFT_72710, partial [Emiliania huxleyi CCMP1516]	--	RNA polymerase-associated protein CTR9	Tetratricopeptide repeat//TPR repeat//Tetratricopeptide repeat//Tetratricopeptide repeat//Tetratricopeptide repeat//Adenylate cyclase associated (CAP) N terminal//Tetratricopeptide repeat//Tetratricopeptide repeat	RNA polymerase-associated protein CTR9 homolog OS=Mus musculus OX=10090 GN=Ctr9 PE=1 SV=2	cytoskeleton organization	protein binding//actin binding	--	TPR-containing nuclear phosphoprotein that regulates K(+) uptake
Cluster-1913.92298	0	10.6373	-5.3112	0.044864	hypothetical protein EMIHUDRAFT_42684, partial [Emiliania huxleyi CCMP1516]	--	cysteine synthase A	Adenylate cyclase associated (CAP) N terminal	Cysteine synthase 2 OS=Neurospora crassa (strain ATCC 24698 / 74-OR23-1A / CBS 708.71 / DSM 1257 / FGSC 987) OX=367110 GN=cys-12 PE=3 SV=1	cytoskeleton organization	actin binding	--	Cystathionine beta-synthase and related enzymes
Cluster-1913.80011	0.243544	19.4121	-5.309	0.048611	ATP-binding cassette superfamily [Micromonas commoda]	--	--	ABC-2 type transporter//Glycosyl hydrolases family 2, TIM barrel domain//Protein of unknown function, DUF258//DNA polymerase (viral) C-terminal domain//Glycosyl hydrolases family 2, sugar binding domain//Interleukin 7/9 family//Allantoicase repeat//Glycosyl hydrolases family 2//AAA domain, putative AbiEii toxin, Type IV TA system//Herpesvirus UL33-like protein//ABC transporter	ABC transporter G family member 12 OS=Dictyostelium discoideum OX=44689 GN=abcG12 PE=3 SV=1	purine nucleobase metabolic process//nitrogen compound metabolic process//viral DNA genome packaging//growth//cell proliferation//signal transduction//immune response//regulation of RNA metabolic process//allantoin catabolic process//carbohydrate metabolic process	ATPase activity//allantoicase activity//GTP binding//hydrolase activity, hydrolyzing O-glycosyl compounds//GTPase activity//cytokine receptor binding//growth factor activity//RNA-DNA hybrid ribonuclease activity//ATP binding	extracellular region//membrane	Transporter, ABC superfamily (Breast cancer resistance protein)
Cluster-1913.58765	3.59237	130.331	-5.306	0.014788	hypothetical protein CHLRE_11g477625v5 [Chlamydomonas reinhardtii]	--	magnesium chelatase subunit H	Domain of unknown function (DUF3479)//CobN/Magnesium Chelatase	Magnesium-chelatase subunit H OS=Chlorobaculum parvum (strain NCIB 8327) OX=517417 GN=bchH PE=3 SV=2	biosynthetic process//chlorophyll metabolic process	magnesium chelatase activity	magnesium chelatase complex	--
Cluster-1913.82757	0	10.4595	-5.3048	0.031219	hypothetical protein EMIHUDRAFT_115225 [Emiliania huxleyi CCMP1516]	--	alkaline phosphatase D	Sec23/Sec24 zinc finger//Flavodoxin domain	--	intracellular protein transport//ER to Golgi vesicle-mediated transport	FMN binding//zinc ion binding	COPII vesicle coat	--
Cluster-1913.105758	0	10.4352	-5.295	0.020887	hypothetical protein EMIHUDRAFT_447517, partial [Emiliania huxleyi CCMP1516]	--	--	--	--	--	--	--	--
Cluster-1913.101414	0.243544	19.1924	-5.2949	0.028949	--	--	--	--	--	--	--	--	--
Cluster-1913.34987	0	10.4825	-5.2907	0.033029	hypothetical protein Ctob_011026 [Chrysochromulina sp. CCMP291]	--	sulfoquinovosyltransferase	--	Sulfoquinovosyl transferase SQD2 OS=Arabidopsis thaliana OX=3702 GN=SQD2 PE=1 SV=1	--	--	--	--
Cluster-1913.94838	0	10.365	-5.29	0.026274	hypothetical protein EMIHUDRAFT_454004 [Emiliania huxleyi CCMP1516]	--	--	Major Facilitator Superfamily	--	transmembrane transport	--	integral component of membrane	--
Cluster-1913.12877	0.487088	27.8853	-5.2861	0.020014	hypothetical protein BU14_0151s0029 [Porphyra umbilicalis]	--	--	Ryanodine Receptor TM 4-6//Taq polymerase, exonuclease//50S ribosome-binding GTPase//AAA domain, putative AbiEii toxin, Type IV TA system//ABC transporter//AAA domain (dynein-related subfamily)//DEAD/DEAH box helicase//Minor capsid protein VI//ABC transporter transmembrane region//Protein of unknown function, DUF258//Transposase	Canalicular multispecific organic anion transporter 1 OS=Mus musculus OX=10090 GN=Abcc2 PE=1 SV=2	transposition, DNA-mediated//cellular calcium ion homeostasis//DNA repair//transmembrane transport//calcium ion transport//DNA replication//transport	DNA-directed DNA polymerase activity//transposase activity//ATPase activity//ryanodine-sensitive calcium-release channel activity//GTP binding//ATPase activity, coupled to transmembrane movement of substances//nucleic acid binding//GTPase activity//nucleoside binding//DNA binding//ATP binding	DNA polymerase complex//viral capsid//intracellular//integral component of membrane	--
Cluster-1913.11608	0	10.3053	-5.2828	0.047138	conserved unknown protein [Chrysochromulina sp. CCMP291]	--	--	gpW//hAT family C-terminal dimerisation region	--	viral life cycle	protein dimerization activity	--	--
Cluster-1913.27323	0	10.3426	-5.2774	0.024555	hypothetical protein EMIHUDRAFT_369078 [Emiliania huxleyi CCMP1516]	PREDICTED: Crassostrea gigas vegetative cell wall protein gp1-like (LOC105323953), mRNA	--	RNA recognition motif. (a.k.a. RRM, RBD, or RNP domain)//Glycosyl transferase family 8 C-terminal//RNA recognition motif	--	lipopolysaccharide biosynthetic process	nucleic acid binding//lipopolysaccharide 3-alpha-galactosyltransferase activity	--	--
Cluster-1913.58200	0.898092	21.4432	-5.277	0.0071577	hypothetical protein EMIHUDRAFT_421456 [Emiliania huxleyi CCMP1516]	--	--	Paf1//NOA36 protein//DNA polymerase phi//CDC45-like protein//Nucleopolyhedrovirus capsid protein P87//Presenilin	--	transcription elongation from RNA polymerase II promoter//histone modification//DNA replication initiation//transcription, DNA-templated//DNA replication	zinc ion binding//DNA-directed DNA polymerase activity//aspartic-type endopeptidase activity//DNA binding	nucleus//integral component of membrane//Cdc73/Paf1 complex//DNA polymerase complex//viral capsid	--
Cluster-1913.91313	0.730631	37.2067	-5.2571	0.007772	hypothetical protein EMIHUDRAFT_76036 [Emiliania huxleyi CCMP1516]	--	DNA ligase 1	DNA ligase N terminus//Coiled stalk of trimeric autotransporter adhesin//mRNA capping enzyme, catalytic domain//ATP dependent DNA ligase domain	DNA ligase 1 OS=Drosophila melanogaster OX=7227 GN=DNA-ligI PE=1 SV=2	DNA replication//7-methylguanosine mRNA capping//mRNA processing//pathogenesis//DNA repair//DNA recombination	DNA ligase (ATP) activity//DNA binding//ATP binding//mRNA guanylyltransferase activity	outer membrane	ATP-dependent DNA ligase I
Cluster-1913.11366	0	10.1335	-5.2569	0.016001	coiled-coil domain-containing protein 147-like protein [Chrysochromulina sp. CCMP291]	--	--	Geminivirus putative movement protein//Fibrinogen alpha/beta chain family//Rotavirus non-structural protein NSP3//Ezrin/radixin/moesin family	Cilia- and flagella-associated protein 58 OS=Chlamydomonas reinhardtii OX=3055 GN=CFAP58 PE=1 SV=1	signal transduction//platelet activation//transport of virus in host, cell to cell//protein polymerization	receptor binding//RNA binding//cytoskeletal protein binding//protein binding, bridging	integral component of membrane//cytoplasm//fibrinogen complex//extrinsic component of membrane	--
Cluster-1913.23604	0.730631	36.0811	-5.2563	0.024195	hypothetical protein EMIHUDRAFT_111129 [Emiliania huxleyi CCMP1516]	--	--	--	--	--	--	--	--
Cluster-4094.0	0	10.1664	-5.2489	0.035193	hemagglutinin-related protein [Chrysochromulina sp. CCMP291]	--	--	Bacteriochlorophyll A protein//Kelch motif//Sialidase, N-terminal domain//Kelch motif	Rab9 effector protein with kelch motifs OS=Xenopus laevis OX=8355 GN=rabepk PE=2 SV=1	carbohydrate metabolic process//glycosphingolipid metabolic process//photosynthesis	exo-alpha-sialidase activity//protein binding	--	Kelch repeat-containing proteins
Cluster-1913.34197	6.84981	248.226	-5.244	0.0014913	nfx1-type zinc finger-containing protein 1 [Chrysochromulina sp. CCMP291]	--	--	Adenylate cyclase associated (CAP) N terminal//Molybdopterin guanine dinucleotide synthesis protein B//S-adenosylmethionine decarboxylase//Flavin reductase like domain//Threonylcarbamoyl adenosine biosynthesis protein TsaE//Sigma-54 interaction domain//V-type ATPase 116kDa subunit family//Androgen receptor//Viral (Superfamily 1) RNA helicase//Torsin//RNA helicase//Holliday junction DNA helicase r…	Protein CfxQ OS=Xanthobacter flavus OX=281 GN=cfxQ PE=3 SV=1	galactose metabolic process//cytoskeleton organization//spermidine biosynthetic process//arginine metabolic process//tRNA threonylcarbamoyladenosine modification//sucrose metabolic process//viral genome replication//regulation of transcription, DNA-templated//gluconeogenesis//ATP hydrolysis coupled proton transport//proton transport//DNA repair//streptomycin biosynthetic process//androgen recepto…	structural molecule activity//ATP binding//glucokinase activity//androgen receptor activity//GTP binding//DNA helicase activity//RNA helicase activity//ATPase activity//methyltransferase activity//FMN binding//adenosylmethionine decarboxylase activity//nucleotide phosphatase activity, acting on free nucleotides//four-way junction helicase activity//DNA binding//actin binding//RNA binding//hydroge…	viral capsid//nucleus//replication fork//proton-transporting V-type ATPase, V0 domain//Holliday junction helicase complex//transcription factor complex	--
Cluster-1913.95356	0	10.0081	-5.2396	0.018892	cdc73 domain protein [Chrysochromulina sp. CCMP291]	--	--	--	Cell division cycle protein 73 OS=Caenorhabditis elegans OX=6239 GN=cdc-73 PE=3 SV=4	--	--	--	RNA polymerase II assessory factor Cdc73p
Cluster-1913.4698	0	10.0026	-5.2371	0.020259	hypothetical protein EMIHUDRAFT_453200 [Emiliania huxleyi CCMP1516]	--	ATP-binding cassette, subfamily F, member 1	Protein of unknown function, DUF258//ATPase family associated with various cellular activities (AAA)//SRP54-type protein, GTPase domain//Threonylcarbamoyl adenosine biosynthesis protein TsaE//Chorion family 2//50S ribosome-binding GTPase//AAA domain, putative AbiEii toxin, Type IV TA system//ABC transporter//MukB N-terminal//Adenoviral protein L1 52/55-kDa//MutS domain V//Zeta toxin//HlyD membran…	Uncharacterized ABC transporter ATP-binding protein YdiF OS=Bacillus subtilis (strain 168) OX=224308 GN=ydiF PE=3 SV=2	chromosome segregation//multicellular organismal development//transmembrane transport//virion assembly//DNA replication//chromosome condensation//tRNA threonylcarbamoyladenosine modification//SRP-dependent cotranslational protein targeting to membrane//mismatch repair	ATPase activity//mismatched DNA binding//GTP binding//ATP binding//DNA binding//kinase activity//GTPase activity	chorion//nucleoid//membrane	ATPase component of ABC transporters with duplicated ATPase domains/Translation elongation factor EF-3b
Cluster-1913.49309	0	10.0013	-5.2366	0.022723	alpha,alpha-trehalose-phosphate synthase [Emiliania huxleyi CCMP1516]	--	trehalose 6-phosphate synthase/phosphatase	Starch binding domain//Glycosyltransferase family 20//Trehalose-phosphatase//Prenyltransferase and squalene oxidase repeat//Protein of unknown function (DUF3628)//Retroviral envelope protein	Alpha,alpha-trehalose-phosphate synthase [UDP-forming] 5 OS=Arabidopsis thaliana OX=3702 GN=TPS5 PE=1 SV=2	trehalose biosynthetic process	starch binding//structural molecule activity//hydrolase activity, acting on acid anhydrides//catalytic activity	viral envelope	--
Cluster-1913.26467	2.67898	107.765	-5.2293	0.030245	hypothetical protein EMIHUDRAFT_98185 [Emiliania huxleyi CCMP1516]	--	--	PX domain//START domain	--	--	phosphatidylinositol binding//lipid binding	--	--
Cluster-1913.1987	0	9.94652	-5.2285	0.027498	ubiquitin-protein cullin 4 [Chrysochromulina sp. CCMP291]	PREDICTED: Aedes aegypti cullin-4A (LOC5578219), transcript variant X9, mRNA	cullin 4	F-box-like//Cullin family	Cullin-4A OS=Homo sapiens OX=9606 GN=CUL4A PE=1 SV=3	ubiquitin-dependent protein catabolic process	ubiquitin protein ligase binding//protein binding	--	Cullins
Cluster-1913.105830	0	9.95849	-5.222	0.042751	--	--	--	Glycosyl transferase family 21//galactosyl transferase GMA12/MNN10 family	--	--	transferase activity, transferring glycosyl groups	integral component of membrane	--
Cluster-1913.54469	2.84644	109.289	-5.2169	0.012604	hypothetical protein EMIHUDRAFT_458719 [Emiliania huxleyi CCMP1516]	Emiliania huxleyi CCMP1516 hypothetical protein partial mRNA	--	Glycosyl transferase family 21//Bacterial phosphonate metabolism protein (PhnI)	--	organic phosphonate metabolic process	transferase activity, transferring glycosyl groups	--	--
Cluster-1913.24686	0	9.90016	-5.2154	0.02069	hypothetical protein EMIHUDRAFT_197999 [Emiliania huxleyi CCMP1516]	--	--	Chorion family 2//Adipokinetic hormone	--	multicellular organismal development//signal transduction	hormone activity	chorion	--
Cluster-1913.4479	0.487088	27.1448	-5.2153	0.0082032	hypothetical protein EMIHUDRAFT_113111 [Emiliania huxleyi CCMP1516]	--	--	AMP-binding enzyme	4-coumarate--CoA ligase 1 OS=Arabidopsis thaliana OX=3702 GN=4CL1 PE=1 SV=1	metabolic process	catalytic activity	--	--
Cluster-1913.54019	0.730631	34.4496	-5.2126	0.044695	delta-8 sphingolipid desaturase [Isochrysis sp. CCMM5001]	Isochrysis sp. CCMM5001 delta-8 sphingolipid desaturase mRNA, complete cds	delta8-fatty-acid desaturase	CAAX protease self-immunity//Dof domain, zinc finger//Fatty acid desaturase	Delta(8)-fatty-acid desaturase 2 OS=Arabidopsis thaliana OX=3702 GN=SLD2 PE=1 SV=1	lipid metabolic process//regulation of transcription, DNA-templated	DNA binding	membrane	Delta 6-fatty acid desaturase/delta-8 sphingolipid desaturase
Cluster-1913.29781	0.974175	44.8886	-5.2086	0.0087604	hypothetical protein EMIHUDRAFT_95008 [Emiliania huxleyi CCMP1516]	Isochrysis galbana enoyl-ACP reductase (ENR) gene, complete cds	--	VMA21-like domain//Defensin-like peptide family//Voltage gated chloride channel//Protein of unknown function (DUF1049)//Coronavirus nucleocapsid protein	Chloride channel protein 1 OS=Mus musculus OX=10090 GN=Clcn1 PE=1 SV=3	transmembrane transport//vacuolar proton-transporting V-type ATPase complex assembly//chloride transport	voltage-gated chloride channel activity	extracellular region//integral component of plasma membrane//viral nucleocapsid//membrane	--
Cluster-1913.65382	0	9.82651	-5.2057	0.017811	hypothetical protein EMIHUDRAFT_123255, partial [Emiliania huxleyi CCMP1516]	Streptomyces coelicolor A3(2) complete genome; segment 5/29	--	Phage shock protein B//Ankyrin repeat//Ankyrin repeat//Lysosome-associated membrane glycoprotein (Lamp)	Myotrophin OS=Danio rerio OX=7955 GN=mtpn PE=3 SV=1	regulation of transcription, DNA-templated//phage shock	protein binding	membrane	Ankyrin
Cluster-1913.102043	0.243544	18.0062	-5.2046	0.044644	hypothetical protein CHLRE_08g384390v5 [Chlamydomonas reinhardtii]	--	DNA polymerase theta	DEAD/DEAH box helicase	Helicase and polymerase-containing protein TEBICHI OS=Arabidopsis thaliana OX=3702 GN=TEB PE=2 SV=1	--	ATP binding//nucleic acid binding	--	DNA polymerase theta/eta, DEAD-box superfamily
Cluster-1913.5309	0	9.81711	-5.2	0.017434	acetylornithine deacetylase [Nannochloropsis gaditana]	--	acetylornithine deacetylase	Peptidase family M20/M25/M40//SSXRD motif	Acetylornithine deacetylase OS=Arabidopsis thaliana OX=3702 GN=At4g17830 PE=2 SV=1	regulation of transcription, DNA-templated//metabolic process	hydrolase activity	nucleus	--
Cluster-1913.39821	2.19189	87.029	-5.1972	0.036115	hypothetical protein EMIHUDRAFT_250694 [Emiliania huxleyi CCMP1516]	--	general transcription factor 3C polypeptide 3 (transcription factor C subunit 4)	Tetratricopeptide repeat//Tetratricopeptide repeat//Tetratricopeptide repeat//Tetratricopeptide repeat//Tetratricopeptide repeat//TPR repeat//Tetratricopeptide repeat	General transcription factor 3C polypeptide 3 OS=Homo sapiens OX=9606 GN=GTF3C3 PE=1 SV=1	--	protein binding	--	RNA polymerase III transcription factor TFIIIC
Cluster-1913.33498	0	9.63798	-5.1845	0.040852	--	--	--	--	--	--	--	--	--
Cluster-1913.3486	0	9.64888	-5.1829	0.015464	hypothetical protein EMIHUDRAFT_99310 [Emiliania huxleyi CCMP1516]	--	--	--	Uncharacterized protein C57A10.07 OS=Schizosaccharomyces pombe (strain 972 / ATCC 24843) OX=284812 GN=SPAC57A10.07 PE=4 SV=1	--	--	--	Uncharacterized conserved protein
Cluster-1913.82585	0.243544	17.7497	-5.1817	0.026149	--	--	--	--	--	--	--	--	--
Cluster-1913.34998	1.02269	38.441	-5.1798	0.018861	hypothetical protein Ctob_005994 [Chrysochromulina sp. CCMP291]	--	--	--	--	--	--	--	--
Cluster-1913.103407	0.243544	17.7113	-5.1744	0.012867	hypothetical protein EMIHUDRAFT_427106 [Emiliania huxleyi CCMP1516]	--	ATP-dependent RNA helicase DDX6/DHH1	P5-type ATPase cation transporter//Melittin//Type III restriction enzyme, res subunit//DEAD/DEAH box helicase	Probable ATP-dependent RNA helicase DDX20 OS=Homo sapiens OX=9606 GN=DDX20 PE=1 SV=2	regulation of protein kinase activity//cation transport	hydrolase activity//ATPase activity//nucleic acid binding//protein kinase inhibitor activity//DNA binding//ATP binding	integral component of membrane//extracellular region	ATP-dependent RNA helicase
Cluster-1913.27978	0	9.51544	-5.1601	0.048505	hypothetical protein EMIHUDRAFT_205782 [Emiliania huxleyi CCMP1516]	--	--	Protein melan-A//Presenilin//MutS domain V//MutS domain I	DNA mismatch repair protein MSH1, mitochondrial OS=Arabidopsis thaliana OX=3702 GN=MSH1 PE=1 SV=1	mismatch repair	aspartic-type endopeptidase activity//mismatched DNA binding//ATP binding	integral component of membrane//melanosome	Mismatch repair ATPase MSH6 (MutS family)
Cluster-1913.84873	0	9.41992	-5.1482	0.019515	hypothetical protein EMIHUDRAFT_100295 [Emiliania huxleyi CCMP1516]	--	--	Presenilin//Arginine-tRNA-protein transferase, N terminus//Eukaryotic aspartyl protease	--	proteolysis//protein arginylation	aspartic-type endopeptidase activity//arginyltransferase activity	integral component of membrane	--
Cluster-1913.100624	2.43544	92.6037	-5.1444	0.037868	hypothetical protein EMIHUDRAFT_457576 [Emiliania huxleyi CCMP1516]	--	--	Transforming growth factor beta type I GS-motif//Gyrovirus capsid protein (VP1)//Protein of unknown function (DUF3621)	Fanconi anemia group I protein OS=Homo sapiens OX=9606 GN=FANCI PE=1 SV=4	serine family amino acid metabolic process//protein phosphorylation//phosphorylation//transmembrane receptor protein serine/threonine kinase signaling pathway	ATP binding//serine-type exopeptidase activity//transmembrane receptor protein serine/threonine kinase activity//serine-type endopeptidase activity	membrane//viral capsid	--
Cluster-1913.9579	0	9.35132	-5.1424	0.033046	hypothetical protein EMIHUDRAFT_194523 [Emiliania huxleyi CCMP1516]	--	--	Calpain family cysteine protease	Serine/threonine-protein kinase 4 homolog B OS=Dictyostelium discoideum OX=44689 GN=krsB PE=3 SV=1	proteolysis	calcium-dependent cysteine-type endopeptidase activity	intracellular	--
Cluster-1913.23900	3.5794	126.565	-5.1357	0.0087043	protein transport protein sec23a [Chrysochromulina sp. CCMP291]	Emiliania huxleyi CCMP1516 hypothetical protein partial mRNA	protein transport protein SEC23	Sec23/Sec24 helical domain//Sec23/Sec24 trunk domain	Protein transport protein SEC23 OS=Ustilago maydis (strain 521 / FGSC 9021) OX=237631 GN=SEC23 PE=3 SV=1	ER to Golgi vesicle-mediated transport//intracellular protein transport	--	COPII vesicle coat	Vesicle coat complex COPII, subunit SEC23
Cluster-1913.21646	0.974175	40.3992	-5.1304	0.046734	--	--	--	CW-type Zinc Finger//Type II secretion system (T2SS), protein K//Galactoside-binding lectin	--	protein secretion	carbohydrate binding//zinc ion binding	integral component of membrane	--
Cluster-1913.94824	0.730631	33.5999	-5.1284	0.016173	--	--	--	CCCH zinc finger in TRM13 protein//RNA polymerase II transcription mediator complex subunit 9	--	regulation of transcription from RNA polymerase II promoter	methyltransferase activity//RNA polymerase II transcription cofactor activity	mediator complex	--
Cluster-1913.5023	0	9.21587	-5.1224	0.02978	glucose-methanol-choline oxidoreductase [Chrysochromulina sp. CCMP291]	--	--	Hepsin, SRCR//GMC oxidoreductase	Choline dehydrogenase, mitochondrial OS=Homo sapiens OX=9606 GN=CHDH PE=1 SV=2	oxidation-reduction process	serine-type exopeptidase activity//flavin adenine dinucleotide binding//serine-type endopeptidase activity//oxidoreductase activity, acting on CH-OH group of donors	--	--
Cluster-1913.75528	0	9.18807	-5.119	0.044619	hypothetical protein EMIHUDRAFT_465169 [Emiliania huxleyi CCMP1516]	--	--	SET domain	Ribulose-1,5 bisphosphate carboxylase/oxygenase large subunit N-methyltransferase, chloroplastic OS=Nicotiana tabacum OX=4097 GN=RBCMT PE=2 SV=1	--	protein binding	--	N-methyltransferase
Cluster-4866.0	0.243544	16.9708	-5.1167	0.025441	hypothetical protein EMIHUDRAFT_196567 [Emiliania huxleyi CCMP1516]	--	--	Methyltransferase small domain//Conserved hypothetical protein 95//Methyltransferase domain	--	metabolic process//rRNA methylation	methyltransferase activity	--	--
Cluster-1913.79951	1.94835	76.2376	-5.1114	0.011316	hypothetical protein EMIHUDRAFT_448380 [Emiliania huxleyi CCMP1516]	--	--	Survival motor neuron protein (SMN)	--	mRNA processing	RNA binding	cytoplasm//nucleus	--
Cluster-1913.31978	0	9.10949	-5.0964	0.038458	hypothetical protein EMIHUDRAFT_228070 [Emiliania huxleyi CCMP1516]	--	--	--	--	--	--	--	--
Cluster-1913.48348	0	9.05072	-5.0945	0.024209	hypothetical protein EMIHUDRAFT_452958 [Emiliania huxleyi CCMP1516]	--	staphylococcal nuclease domain-containing protein 1	--	Ribonuclease TUDOR 2 OS=Arabidopsis thaliana OX=3702 GN=TSN2 PE=1 SV=1	--	--	--	Transcriptional coactivator p100
Cluster-1913.27937	3.16607	116.669	-5.0939	0.015991	cysteine--tRNA ligase [Emiliania huxleyi CCMP1516]	PREDICTED: Sorex araneus cysteinyl-tRNA synthetase (CARS), mRNA	cysteinyl-tRNA synthetase	tRNA synthetases class I (M)//Erythronolide synthase docking//tRNA synthetases class I (I, L, M and V)	Cysteine--tRNA ligase, cytoplasmic OS=Dictyostelium discoideum OX=44689 GN=cysS PE=3 SV=1	tRNA aminoacylation for protein translation	nucleotide binding//ATP binding//aminoacyl-tRNA ligase activity//transferase activity//cofactor binding	--	Cysteinyl-tRNA synthetase
Cluster-1913.37302	0	9.03477	-5.0929	0.022644	--	--	--	--	--	--	--	--	--
Cluster-1913.81056	0.243544	16.8468	-5.0884	0.003493	hypothetical protein Ctob_013115 [Chrysochromulina sp. CCMP291]	--	--	--	--	--	--	--	--
Cluster-1913.18819	1.46126	59.2828	-5.0872	0.004939	ribosomal RNA large subunit methyltransferase i-like protein [Chrysochromulina sp. CCMP291]	--	--	Methyltransferase domain//FtsJ-like methyltransferase//Methyltransferase small domain//PUA domain//RNA cap guanine-N2 methyltransferase//Lens epithelial cell protein LEP503//S-adenosylmethionine-dependent methyltransferase//Conserved hypothetical protein 95	Ribosomal RNA large subunit methyltransferase I OS=Pseudoalteromonas haloplanktis (strain TAC 125) OX=326442 GN=rlmI PE=3 SV=1	metabolic process//methylation//7-methylguanosine RNA capping//multicellular organismal development//rRNA methylation//RNA methylation	methyltransferase activity//RNA binding	--	--
Cluster-1913.85963	1.92078	60.3968	-5.087	0.011754	hypothetical protein EMIHUDRAFT_461009 [Emiliania huxleyi CCMP1516]	--	4-diphosphocytidyl-2-C-methyl-D-erythritol kinase	GHMP kinases N terminal domain	4-diphosphocytidyl-2-C-methyl-D-erythritol kinase OS=Protochlamydia amoebophila (strain UWE25) OX=264201 GN=ispE PE=3 SV=1	--	ATP binding	--	--
Cluster-1913.23976	0	9.05973	-5.0856	0.049418	fumarate hydratase [Emiliania huxleyi CCMP1516]	Emiliania huxleyi CCMP1516 fumarate hydratase mRNA	fumarate hydratase, class I	Fumarate hydratase (Fumerase)//Fumarase C-terminus	Fumarate hydratase class I, aerobic OS=Escherichia coli (strain K12) OX=83333 GN=fumA PE=1 SV=2	--	lyase activity//hydro-lyase activity	--	--
Cluster-1913.32961	0	8.93079	-5.0774	0.031829	hypothetical protein EMIHUDRAFT_365216, partial [Emiliania huxleyi CCMP1516]	--	--	--	CDK5 and ABL1 enzyme substrate 1 OS=Mus musculus OX=10090 GN=Cables1 PE=1 SV=2	--	--	--	--
Cluster-1913.51418	18.7529	638.578	-5.0737	0.038616	hypothetical protein EMIHUDRAFT_459170 [Emiliania huxleyi CCMP1516]	--	--	Conotoxin//Mitochondrial ATPase inhibitor, IATP	--	transport//negative regulation of ATPase activity//pathogenesis	ATPase inhibitor activity//ion channel inhibitor activity	mitochondrion//extracellular region	--
Cluster-1913.52322	21.6754	735.07	-5.0695	0.037049	--	--	--	6-O-methylguanine DNA methyltransferase, DNA binding domain//Glycine/sarcosine/betaine reductase component B subunits	--	DNA repair//oxidation-reduction process	oxidoreductase activity, acting on X-H and Y-H to form an X-Y bond, with a disulfide as acceptor//catalytic activity	--	--
Cluster-1913.101542	0.243544	16.3448	-5.062	0.0258	--	--	--	--	--	--	--	--	--
Cluster-1913.101350	0.730631	31.4515	-5.0544	0.027492	--	--	--	--	--	--	--	--	--
Cluster-1913.74880	1.46126	55.719	-5.0532	0.020052	disulfide isomerase [Chrysochromulina sp. CCMP291]	--	protein disulfide-isomerase A6	60Kd inner membrane protein//Thioredoxin	Putative protein disulfide-isomerase DDB_G0275025 OS=Dictyostelium discoideum OX=44689 GN=DDB_G0275025 PE=1 SV=1	protein insertion into membrane//cell redox homeostasis	--	integral component of membrane	Thioredoxin/protein disulfide isomerase
Cluster-1913.99155	0.898092	18.6927	-5.0515	0.022916	hypothetical protein EMIHUDRAFT_631954 [Emiliania huxleyi CCMP1516]	--	--	--	TBC1 domain family member 5 homolog A OS=Dictyostelium discoideum OX=44689 GN=tbc1d5A PE=1 SV=1	--	--	--	GTPase-activating protein
Cluster-1913.101210	0.243544	16.2931	-5.0508	0.024146	hypothetical protein Ctob_008138 [Chrysochromulina sp. CCMP291]	--	protein phosphatase 1L	Protein phosphatase 2C//IclR helix-turn-helix domain//Stage II sporulation protein E (SpoIIE)	Probable protein phosphatase 2C 48 OS=Oryza sativa subsp. japonica OX=39947 GN=Os05g0358500 PE=2 SV=1	regulation of transcription, DNA-templated	DNA binding//catalytic activity	--	--
Cluster-1913.104872	1.21772	47.3842	-5.0461	0.016089	hypothetical protein FRACYDRAFT_235080 [Fragilariopsis cylindrus CCMP1102]	--	--	SNF2 family N-terminal domain	F-box protein At3g54460 OS=Arabidopsis thaliana OX=3702 GN=At3g54460 PE=2 SV=1	--	ATP binding	--	--
Cluster-1913.3207	0	8.72623	-5.0447	0.03374	outer dynein arm docking complex 3 [Chrysochromulina sp. CCMP291]	--	calmodulin	EF hand//EF-hand domain pair//Hok/gef family//EF-hand domain pair//EF-hand domain	Protein CASC1 OS=Danio rerio OX=7955 GN=casc1 PE=2 SV=2	--	calcium ion binding	membrane	--
Cluster-1913.16733	0.487088	23.9887	-5.0443	0.010814	nfx1-type zinc finger-containing protein 1 [Chrysochromulina sp. CCMP291]	Luteipulveratus mongoliensis strain MN07-A0370 genome	--	RNA helicase//Holliday junction DNA helicase ruvB N-terminus//IstB-like ATP binding protein//AAA domain (dynein-related subfamily)//ABC transporter//ATPase family associated with various cellular activities (AAA)//PhoH-like protein//NTPase//Carbohydrate binding domain (family 19)//Viral (Superfamily 1) RNA helicase//Mediator complex subunit 3 fungal//Torsin//ATPase family associated with various …	Putative uncharacterized transmembrane protein DDB_G0290641 OS=Dictyostelium discoideum OX=44689 GN=DDB_G0290641 PE=4 SV=2	regulation of transcription from RNA polymerase II promoter//chitin catabolic process//DNA recombination//DNA repair	four-way junction helicase activity//nucleotide phosphatase activity, acting on free nucleotides//ATP binding//tubulin binding//RNA binding//RNA polymerase II transcription cofactor activity//chitin binding//RNA helicase activity//ATPase activity	replication fork//tubulin complex//Holliday junction helicase complex//mediator complex	--
Cluster-1913.95182	0	8.70436	-5.0413	0.048118	putative carbohydrate kinase [Emiliania huxleyi CCMP1516]	--	ATP-dependent NAD(P)H-hydrate dehydratase	Carbohydrate kinase//DASH complex subunit Dam1//Basic region leucine zipper	ATP-dependent (S)-NAD(P)H-hydrate dehydratase OS=Bos taurus OX=9913 GN=NAXD PE=3 SV=1	attachment of spindle microtubules to kinetochore//regulation of transcription, DNA-templated	sequence-specific DNA binding//ADP-dependent NAD(P)H-hydrate dehydratase activity//transcription factor activity, sequence-specific DNA binding	transcription factor complex//DASH complex//mitotic spindle	Predicted sugar kinase
Cluster-1913.83041	0	8.71525	-5.0401	0.024758	hypothetical protein Ctob_007627 [Chrysochromulina sp. CCMP291]	--	--	--	--	--	--	--	--
Cluster-1913.25584	0.730631	32.7721	-5.0382	0.0042257	hypothetical protein Ctob_004832 [Chrysochromulina sp. CCMP291]	Emiliania huxleyi CCMP1516 hypothetical protein partial mRNA	--	--	--	--	--	--	--
Cluster-1913.7853	0	8.64456	-5.0288	0.030528	hypothetical protein EMIHUDRAFT_469967 [Emiliania huxleyi CCMP1516]	--	transcription elongation factor SPT5	Sarcosine oxidase, delta subunit family//Recombinase	Transcription elongation factor SPT5 OS=Caenorhabditis elegans OX=6239 GN=spt-5 PE=3 SV=3	glycine metabolic process//DNA recombination//L-serine metabolic process//tetrahydrofolate metabolic process//threonine metabolic process	sarcosine oxidase activity//recombinase activity//DNA binding	--	RNA polymerase II transcription elongation factor DSIF/SUPT5H/SPT5
Cluster-1913.7071	0.730631	31.4583	-5.0285	0.0149	hypothetical protein EMIHUDRAFT_118369 [Emiliania huxleyi CCMP1516]	--	18S rRNA (guanine1575-N7)-methyltransferase	Methyltransferase domain//Omega-atracotoxin	18S rRNA (guanine-N(7))-methyltransferase RID2 OS=Arabidopsis thaliana OX=3702 GN=RID2 PE=1 SV=1	defense response//transport//pathogenesis//metabolic process	methyltransferase activity//calcium channel inhibitor activity	extracellular region	Predicted protein carboxyl methylase
Cluster-1913.58822	2.67898	93.9625	-5.0085	0.020136	hypothetical protein EMIHUDRAFT_438821 [Emiliania huxleyi CCMP1516]	--	solute carrier family 12 (potassium/chloride transporter), member 4/5/6	Amino acid permease//Solute carrier family 12//B3 DNA binding domain	Solute carrier family 12 member 7 OS=Rattus norvegicus OX=10116 GN=Slc12a7 PE=2 SV=2	transport//ion transport//transmembrane transport	transporter activity//DNA binding	membrane	K+/Cl- cotransporter KCC1 and related transporters
Cluster-1913.57225	0	8.49928	-5.0041	0.025755	hypothetical protein H310_09943 [Aphanomyces invadans]	--	--	Molybdopterin guanine dinucleotide synthesis protein B	--	Mo-molybdopterin cofactor biosynthetic process	GTP binding	--	--
Cluster-1913.48221	0	8.44412	-4.9959	0.049345	--	--	--	--	--	--	--	--	--
Cluster-1913.80343	0	8.40281	-4.9868	0.039181	--	--	--	--	--	--	--	--	--
Cluster-1913.72944	2.19189	77.0805	-4.9826	0.016154	hypothetical protein EMIHUDRAFT_354089 [Emiliania huxleyi CCMP1516]	--	--	--	--	--	--	--	--
Cluster-1913.28067	0	8.42271	-4.9732	0.043486	DNA mismatch repair protein [Chrysochromulina sp. CCMP291]	--	--	MutS domain V//MutS domain I//Protein melan-A//Presenilin	DNA mismatch repair protein MSH1, mitochondrial OS=Arabidopsis thaliana OX=3702 GN=MSH1 PE=1 SV=1	mismatch repair	mismatched DNA binding//aspartic-type endopeptidase activity//ATP binding	integral component of membrane//melanosome	Mismatch repair ATPase MSH2 (MutS family)
Cluster-1913.26401	0.487088	22.3022	-4.973	0.03852	translation elongation factor Tu [Emiliania huxleyi CCMP1516]	--	elongation factor Tu	--	Elongation factor Tu OS=Desulfovibrio alaskensis (strain G20) OX=207559 GN=tuf PE=3 SV=1	--	--	--	Mitochondrial translation elongation factor Tu
Cluster-1913.14316	0.898092	17.574	-4.971	0.017701	DUF250 domain membrane protein [Bathycoccus prasinos]	--	--	EamA-like transporter family//UAA transporter family//Nucleotide-sugar transporter	Probable sugar phosphate/phosphate translocator At1g53660 OS=Arabidopsis thaliana OX=3702 GN=At1g53660 PE=3 SV=2	carbohydrate transport//transmembrane transport	sugar:proton symporter activity	integral component of membrane//membrane//Golgi membrane	--
Cluster-1913.14430	0.730631	31.7363	-4.9693	0.0027519	hypothetical protein EMIHUDRAFT_235221 [Emiliania huxleyi CCMP1516]	--	ER degradation enhancer, mannosidase alpha-like 2	Glycosyl hydrolase family 47	Alpha-mannosidase I MNS4 OS=Arabidopsis thaliana OX=3702 GN=MNS4 PE=1 SV=1	carbohydrate metabolic process	calcium ion binding//mannosyl-oligosaccharide 1,2-alpha-mannosidase activity	membrane	Glycosyl hydrolase, family 47
Cluster-1913.22537	0.730631	29.3967	-4.9685	0.039218	hypothetical protein Ctob_015643 [Chrysochromulina sp. CCMP291]	--	--	--	--	--	--	--	--
Cluster-1913.70724	0.243544	15.254	-4.9627	0.034501	--	--	--	--	--	--	--	--	--
Cluster-1913.89533	0.730631	31.2519	-4.9605	0.0041067	fumarate hydratase [Chrysochromulina sp. CCMP291]	Emiliania huxleyi CCMP1516 fumarate hydratase mRNA	fumarate hydratase, class I	Fumarate hydratase (Fumerase)//Fumarase C-terminus	Fumarate hydratase class I, aerobic OS=Escherichia coli (strain K12) OX=83333 GN=fumA PE=1 SV=2	--	hydro-lyase activity//lyase activity	--	--
Cluster-1913.14168	0.487088	22.5101	-4.9523	0.012155	hypothetical protein Ctob_011212 [Chrysochromulina sp. CCMP291]	--	--	--	--	--	--	--	--
Cluster-1913.41652	1.14164	28.1836	-4.951	0.0078409	hypothetical protein EMIHUDRAFT_438702 [Emiliania huxleyi CCMP1516]	--	--	WD domain, G-beta repeat//Phytochrome region	--	protein-chromophore linkage//regulation of transcription, DNA-templated//detection of visible light	protein binding	--	--
Cluster-1913.44062	0	8.17933	-4.9507	0.034278	hypothetical protein EMIHUDRAFT_442526 [Emiliania huxleyi CCMP1516]	--	--	--	--	--	--	--	--
Cluster-1913.17519	0.243544	15.1166	-4.9469	0.030402	--	--	--	--	--	--	--	--	--
Cluster-1913.94425	0.730631	28.9592	-4.9445	0.038139	hypothetical protein EMIHUDRAFT_468406, partial [Emiliania huxleyi CCMP1516]	--	--	Type III secretion basal body protein I, YscI, HrpB, PscI//NAD:arginine ADP-ribosyltransferase//ADP-ribosyltransferase exoenzyme	--	pathogenesis//protein ADP-ribosylation//protein secretion	NAD(P)+-protein-arginine ADP-ribosyltransferase activity	extracellular region	--
Cluster-1913.17334	0.974175	36.6021	-4.9392	0.020191	hypothetical protein EMIHUDRAFT_468406, partial [Emiliania huxleyi CCMP1516]	--	--	NAD:arginine ADP-ribosyltransferase//ADP-ribosyltransferase exoenzyme	--	pathogenesis//protein ADP-ribosylation	NAD(P)+-protein-arginine ADP-ribosyltransferase activity	extracellular region	--
Cluster-1913.77150	12.9078	402.629	-4.9384	0.035889	hypothetical protein EMIHUDRAFT_62642 [Emiliania huxleyi CCMP1516]	PREDICTED: Rhagoletis zephyria myosin heavy chain, muscle-like (LOC108381836), partial mRNA	--	Colicin C terminal ribonuclease domain//Myosin head (motor domain)//Testis development-related protein	Unconventional myosin-VI OS=Gallus gallus OX=9031 GN=MYO6 PE=1 SV=1	regulation of RNA metabolic process//spermatogenesis	ATP binding//ribonuclease activity//motor activity	myosin complex	Myosin class VI heavy chain
Cluster-1913.89084	0.243544	14.9315	-4.9319	0.035493	hypothetical protein Ctob_013359 [Chrysochromulina sp. CCMP291]	--	--	--	--	--	--	--	--
Cluster-1913.77699	2.92253	96.4168	-4.9298	0.022407	--	--	--	DNA polymerase (viral) N-terminal domain//Quinohemoprotein amine dehydrogenase, gamma subunit//Calcium-dependent channel, 7TM region, putative phosphate	--	DNA replication//oxidation-reduction process	oxidoreductase activity, acting on the CH-NH2 group of donors//DNA-directed DNA polymerase activity//DNA binding	membrane//DNA polymerase complex	--
Cluster-1913.47607	0.730631	29.6515	-4.9237	0.013628	--	--	--	--	--	--	--	--	--
Cluster-1913.80674	0	8.03543	-4.9237	0.04545	hypothetical protein EMIHUDRAFT_436110 [Emiliania huxleyi CCMP1516]	--	--	--	--	--	--	--	--
Cluster-1913.75382	0	7.92754	-4.9042	0.039618	protein binding [Chrysochromulina sp. CCMP291]	--	--	Ryanodine Receptor TM 4-6//CDC45-like protein	--	cellular calcium ion homeostasis//DNA replication initiation//calcium ion transport	ryanodine-sensitive calcium-release channel activity	intracellular//integral component of membrane	--
Cluster-1913.11701	3.72592	116.698	-4.8976	0.010851	hypothetical protein EMIHUDRAFT_120167 [Emiliania huxleyi CCMP1516]	--	--	FAD dependent oxidoreductase//Glucose inhibited division protein A//Pyridine nucleotide-disulphide oxidoreductase//Nematode insulin-related peptide beta type//Pyridine nucleotide-disulphide oxidoreductase	--	tRNA processing//oxidation-reduction process//signal transduction	flavin adenine dinucleotide binding//oxidoreductase activity//hormone activity	extracellular region	--
Cluster-1913.40911	0.243544	14.4702	-4.8892	0.045631	--	--	--	Ornatin	--	cell adhesion//regulation of blood coagulation	--	extracellular region	--
Cluster-1913.7655	2.04537	60.7544	-4.8877	0.020246	hypothetical protein EMIHUDRAFT_452085 [Emiliania huxleyi CCMP1516]	PREDICTED: Drosophila willistoni DNA replication licensing factor Mcm7 (LOC6638573), mRNA	DNA helicase MCM8	AAA domain, putative AbiEii toxin, Type IV TA system//ABC transporter//AAA domain (dynein-related subfamily)//IstB-like ATP binding protein//MCM2/3/5 family//ATPase family associated with various cellular activities (AAA)//Protein of unknown function, DUF258//Threonylcarbamoyl adenosine biosynthesis protein TsaE//Microtubule-associated protein 70//Type II/IV secretion system protein	DNA helicase MCM8 OS=Rattus norvegicus OX=10116 GN=Mcm8 PE=3 SV=1	tRNA threonylcarbamoyladenosine modification//cytoskeleton organization//DNA replication//transport	GTP binding//microtubule binding//ATPase activity//GTPase activity//ATP binding//DNA binding	tubulin complex	DNA replication licensing factor, MCM6 component
Cluster-1913.104641	0.487088	21.0123	-4.8868	0.041476	--	--	--	--	--	--	--	--	--
Cluster-1913.17982	0	7.8593	-4.8847	0.034176	nfx1-type zinc finger-containing protein 1 [Chrysochromulina sp. CCMP291]	Luteipulveratus mongoliensis strain MN07-A0370 genome	--	Holliday junction DNA helicase ruvB N-terminus//IstB-like ATP binding protein//AAA domain (dynein-related subfamily)//ABC transporter//ATPase family associated with various cellular activities (AAA)//NTPase//Carbohydrate binding domain (family 19)//Mediator complex subunit 3 fungal//Viral (Superfamily 1) RNA helicase//Torsin//Tubulin-specific chaperone C N-terminal domain//ATPase family associate…	Protein CfxQ homolog OS=Galdieria sulphuraria OX=130081 GN=cfxQ PE=3 SV=1	chitin catabolic process//DNA recombination//regulation of transcription from RNA polymerase II promoter//DNA repair	tubulin binding//ATPase activity//nucleotide phosphatase activity, acting on free nucleotides//four-way junction helicase activity//ATP binding//chitin binding//RNA polymerase II transcription cofactor activity	replication fork//tubulin complex//mediator complex//Holliday junction helicase complex	--
Cluster-1913.80720	0	7.86586	-4.8806	0.049888	hypothetical protein AURANDRAFT_909, partial [Aureococcus anophagefferens]	--	ATP-binding cassette, subfamily C (CFTR/MRP), member 2	Protein of unknown function (DUF3643)//AAA domain, putative AbiEii toxin, Type IV TA system//50S ribosome-binding GTPase//ABC transporter//Type II/IV secretion system protein//ABC transporter transmembrane region//Microtubule-associated protein 70//Peptidase family M48	Multidrug resistance-associated protein 7 OS=Homo sapiens OX=9606 GN=ABCC10 PE=1 SV=1	transport//cytoskeleton organization//regulation of cytokinesis//proteolysis//protein ubiquitination//apoptotic process//transmembrane transport	ATP binding//ATPase activity, coupled to transmembrane movement of substances//GTP binding//microtubule binding//ubiquitin-protein transferase activity//ATPase activity//metalloendopeptidase activity	tubulin complex//integral component of membrane	Multidrug resistance-associated protein/mitoxantrone resistance protein, ABC superfamily
Cluster-1913.88841	0.511343	16.4627	-4.8763	0.026134	plastidic ATP ADP transporter [Chrysochromulina sp. CCMP291]	PREDICTED: Glycine max ADP,ATP carrier protein 1, chloroplastic-like (LOC100775892), mRNA	ATP:ADP antiporter, AAA family	Androgen receptor//TLC ATP/ADP transporter	ADP,ATP carrier protein 2, chloroplastic OS=Arabidopsis thaliana OX=3702 GN=AATP2 PE=1 SV=2	signal transduction//androgen receptor signaling pathway//regulation of transcription, DNA-templated//transport	androgen receptor activity//ATP:ADP antiporter activity//steroid binding//DNA binding//ATP binding	integral component of membrane//nucleus	--
Cluster-1913.105678	0	7.71157	-4.8641	0.047398	Deoxyribodipyrimidine photolyase..cryptochrome, partial [Emiliania huxleyi CCMP1516]	--	cryptochrome 2	Colicin C terminal ribonuclease domain//Putative Fe-S cluster	Deoxyribodipyrimidine photo-lyase OS=Agrobacterium fabrum (strain C58 / ATCC 33970) OX=176299 GN=phrA PE=1 SV=1	regulation of RNA metabolic process	iron-sulfur cluster binding//ribonuclease activity	--	--
Cluster-1913.40424	0.730631	27.3469	-4.8613	0.040911	--	--	--	Tombusvirus movement protein	--	transmission of virus	--	--	--
Cluster-1913.44774	15.3675	452.168	-4.8559	0.028842	NADP-dependent malic enzyme, chloroplastic [Symbiodinium microadriaticum]	--	--	NB-ARC domain//Adenylate and Guanylate cyclase catalytic domain	Adenylate cyclase type 10 OS=Homo sapiens OX=9606 GN=ADCY10 PE=1 SV=3	cyclic nucleotide biosynthetic process//intracellular signal transduction	phosphorus-oxygen lyase activity//ADP binding	--	--
Cluster-1913.60353	1.21772	40.6694	-4.853	0.032873	--	--	--	--	--	--	--	--	--
Cluster-1913.103021	0	7.64384	-4.8528	0.035931	carotenoid isomerase [Phaeodactylum tricornutum CCAP 1055..1]	--	--	FAD binding domain//Pyridine nucleotide-disulphide oxidoreductase//FAD dependent oxidoreductase//MCRA family//Pyridine nucleotide-disulphide oxidoreductase//FAD dependent oxidoreductase	--	oxidation-reduction process//fatty acid metabolic process	oxidoreductase activity//FAD binding//oleate hydratase activity	--	--
Cluster-1913.14327	3.16607	98.9168	-4.8379	0.013274	hypothetical protein EMIHUDRAFT_218796 [Emiliania huxleyi CCMP1516]	--	--	Presenilin//Thiamine transporter protein (Thia_YuaJ)//RNA polymerase III RPC4//Ryanodine Receptor TM 4-6//Na+/H+ antiporter family//Microfibril-associated glycoprotein (MAGP)//IPT/TIG domain	Protein rliB OS=Dictyostelium discoideum OX=44689 GN=rliB PE=3 SV=2	cellular calcium ion homeostasis//pyrimidine nucleobase metabolic process//purine nucleobase metabolic process//transcription, DNA-templated//thiamine transport//transcription from RNA polymerase III promoter//calcium ion transport	aspartic-type endopeptidase activity//DNA binding//DNA-directed RNA polymerase activity//ryanodine-sensitive calcium-release channel activity//thiamine transmembrane transporter activity//protein binding	integral component of membrane//nucleolus//microfibril//DNA-directed RNA polymerase III complex//plasma membrane//intracellular	--
Cluster-1913.85778	6.22848	185.374	-4.8368	4.5e-06	polyketide synthase [Emiliania huxleyi CCMP1516]	--	--	GATA zinc finger//Thioesterase domain//Chlorophyllase enzyme	--	chlorophyll metabolic process//chlorophyll catabolic process//biosynthetic process//regulation of transcription, DNA-templated	chlorophyllase activity//sequence-specific DNA binding//zinc ion binding//hydrolase activity, acting on ester bonds//transcription factor activity, sequence-specific DNA binding	transcription factor complex	--
Cluster-1913.71557	0.730631	26.6556	-4.8265	0.044161	--	--	--	--	--	--	--	--	--
Cluster-1913.54806	6.13612	174.493	-4.8233	0.025283	carbamoyl-phosphate synthase l chain ATP-binding protein [Chrysochromulina sp. CCMP291]	Rhodobacter sp. CZR27 chromosome, complete genome	3-methylcrotonyl-CoA carboxylase alpha subunit	RFX1 transcription activation region//Carbamoyl-phosphate synthase L chain, ATP binding domain//D-ala D-ala ligase C-terminus//P53 DNA-binding domain	Methylcrotonoyl-CoA carboxylase subunit alpha, mitochondrial OS=Dictyostelium discoideum OX=44689 GN=mccA PE=3 SV=1	peptidoglycan biosynthetic process//D-alanine metabolic process//regulation of transcription, DNA-templated	transcription regulatory region DNA binding//ATP binding//DNA binding//D-alanine-D-alanine ligase activity	nucleus	3-Methylcrotonyl-CoA carboxylase, biotin-containing subunit/Propionyl-CoA carboxylase, alpha chain/Acetyl-CoA carboxylase, biotin carboxylase subunit
Cluster-1913.67526	4.49046	118.892	-4.8176	0.035351	transcriptional activator myb [Chrysochromulina sp. CCMP291]	--	--	--	--	--	--	--	--
Cluster-1913.46670	0	7.51696	-4.8167	0.031616	--	--	--	--	--	--	--	--	--
Cluster-1913.48247	12.9341	355.053	-4.8063	0.0023758	hypothetical protein Ctob_016335, partial [Chrysochromulina sp. CCMP291]	--	--	SOCS box	--	intracellular signal transduction	--	--	--
Cluster-1913.21613	0.487088	19.909	-4.8053	0.03873	--	--	--	Ankyrin repeat//Ankyrin repeat	--	--	protein binding	--	--
Cluster-1913.66191	1.97261	65.0956	-4.8049	0.0003902	hypothetical protein EMIHUDRAFT_427003 [Emiliania huxleyi CCMP1516]	Emiliania huxleyi CCMP1516 hypothetical protein partial mRNA	--	Oxidoreductase family, NAD-binding Rossmann fold//UDP-N-acetylglucosamine 2-epimerase//Oxidoreductase family, C-terminal alpha/beta domain//Semialdehyde dehydrogenase, NAD binding domain	Uncharacterized oxidoreductase YrbE OS=Bacillus subtilis (strain 168) OX=224308 GN=yrbE PE=3 SV=2	oxidation-reduction process//UDP-N-acetylglucosamine metabolic process//metabolic process	oxidoreductase activity, acting on the aldehyde or oxo group of donors, NAD or NADP as acceptor//oxidoreductase activity//NAD binding	--	--
Cluster-1913.89029	0.730631	26.4132	-4.8048	0.037197	hypothetical protein EMIHUDRAFT_117013, partial [Emiliania huxleyi CCMP1516]	--	--	Transcription factor IIA, alpha/beta subunit//Chitinase A, N-terminal domain//ZIP Zinc transporter//Protein tyrosine kinase//Protein kinase domain	--	chitin catabolic process//protein phosphorylation//transcription initiation from RNA polymerase II promoter//transmembrane transport//cell wall macromolecule catabolic process//metal ion transport	ATP binding//metal ion transmembrane transporter activity//protein kinase activity//chitinase activity	membrane//transcription factor TFIIA complex	--
Cluster-1913.71234	13.5986	383.259	-4.7974	6.31e-06	polyketide synthase [Emiliania huxleyi CCMP1516]	Emiliania huxleyi CCMP1516 hypothetical protein partial mRNA	--	Enoyl-CoA hydratase/isomerase//AMP-binding enzyme//Pyridine nucleotide-disulphide oxidoreductase//Thioesterase domain//short chain dehydrogenase//REV protein (anti-repression trans-activator protein)//3-hydroxyacyl-CoA dehydrogenase, NAD binding domain//FAD binding domain//Thiolase, N-terminal domain//Ubiquitinol-cytochrome C reductase Fe-S subunit TAT signal//Pyridine nucleotide-disulphide oxido…	Linear gramicidin synthase subunit D OS=Brevibacillus parabrevis OX=54914 GN=lgrD PE=1 SV=1	siroheme biosynthetic process//regulation of transcription, DNA-templated//tryptophan metabolic process//biosynthetic process//leucine catabolic process//oxidation-reduction process//proton transport//fatty acid biosynthetic process//fatty acid metabolic process//benzoate metabolic process//oxidative phosphorylation//porphyrin-containing compound biosynthetic process//metabolic process//isoleucin…	oxidoreductase activity//precorrin-2 dehydrogenase activity//FAD binding//transferase activity, transferring acyl groups other than amino-acyl groups//hydro-lyase activity//ubiquinol-cytochrome-c reductase activity//DNA binding//catalytic activity//transcription factor activity, sequence-specific DNA binding//hydrolase activity, acting on ester bonds//3-hydroxyacyl-CoA dehydrogenase activity	transcription factor complex//nucleus//host cell nucleus	Non-ribosomal peptide synthetase/alpha-aminoadipate reductase and related enzymes
Cluster-1913.26964	0.754887	24.2156	-4.7967	0.011133	hypothetical protein Ctob_006474 [Chrysochromulina sp. CCMP291]	--	--	Protein-tyrosine phosphatase//Initiator tRNA phosphoribosyl transferase//Fibronectin-attachment protein (FAP)//Dual specificity phosphatase, catalytic domain	Dual specificity protein phosphatase 1 OS=Arabidopsis thaliana OX=3702 GN=DSPTP1 PE=1 SV=1	tyrosine metabolic process//protein dephosphorylation//charged-tRNA amino acid modification	protein tyrosine/serine/threonine phosphatase activity//tRNA A64-2'-O-ribosylphosphate transferase activity//protein tyrosine phosphatase activity//extracellular matrix binding	extracellular region	Dual specificity phosphatase
Cluster-1913.9337	0.511343	15.4106	-4.7949	0.012796	hypothetical protein THAOC_03166 [Thalassiosira oceanica]	--	--	Peptidase family M50//Orexin receptor type 2	Probable zinc metalloprotease EGY1, chloroplastic OS=Arabidopsis thaliana OX=3702 GN=EGY1 PE=2 SV=1	circadian sleep/wake cycle process//G-protein coupled receptor signaling pathway, coupled to cyclic nucleotide second messenger//feeding behavior//G-protein coupled receptor signaling pathway//proteolysis	metalloendopeptidase activity//orexin receptor activity	integral component of membrane	--
Cluster-1913.23092	1.94835	60.6589	-4.7946	0.021769	fam221a protein [Chrysochromulina sp. CCMP291]	--	--	--	--	--	--	--	Molecular chaperone (DnaJ superfamily)
Cluster-1913.103448	0.974175	32.8329	-4.7883	0.026905	--	--	--	Nup93/Nic96	--	transport	--	nuclear pore	--
Cluster-1913.71169	0.974175	33.006	-4.783	0.020851	hypothetical protein EMIHUDRAFT_462026 [Emiliania huxleyi CCMP1516]	Emiliania huxleyi CCMP1516 hypothetical protein mRNA	--	PX domain//KaiB domain	Protein FORGETTER 1 OS=Arabidopsis thaliana OX=3702 GN=FGT1 PE=1 SV=1	rhythmic process	phosphatidylinositol binding	--	Nuclear helicase MOP-3/SNO (DEAD-box superfamily)
Cluster-1913.98466	0.243544	13.4728	-4.7816	0.021679	hypothetical protein EMIHUDRAFT_438412, partial [Emiliania huxleyi CCMP1516]	--	--	Major Facilitator Superfamily	--	transmembrane transport	--	integral component of membrane	--
Cluster-1913.50565	5.11442	146.447	-4.7723	0.029694	long-chain specific acyl-CoA dehydrogenase [Emiliania huxleyi CCMP1516]	--	isovaleryl-CoA dehydrogenase	Sirohaem synthase dimerisation region//Acyl-CoA dehydrogenase, N-terminal domain//Acyl-CoA dehydrogenase, middle domain//Acyl-CoA dehydrogenase, C-terminal domain	Isovaleryl-CoA dehydrogenase, mitochondrial OS=Pongo abelii OX=9601 GN=IVD PE=2 SV=1	obsolete electron transport//oxidation-reduction process//metabolic process//porphyrin-containing compound biosynthetic process	acyl-CoA dehydrogenase activity//flavin adenine dinucleotide binding//oxidoreductase activity, acting on the CH-CH group of donors	--	Isovaleryl-CoA dehydrogenase
Cluster-1913.77695	18.5093	511.542	-4.7708	0.041547	--	--	--	DNA polymerase (viral) N-terminal domain//Quinohemoprotein amine dehydrogenase, gamma subunit//Calcium-dependent channel, 7TM region, putative phosphate	--	oxidation-reduction process//DNA replication	DNA-directed DNA polymerase activity//oxidoreductase activity, acting on the CH-NH2 group of donors//DNA binding	DNA polymerase complex//membrane	--
Cluster-1913.14568	1.21772	38.551	-4.7683	0.031822	--	--	--	--	--	--	--	--	--
Cluster-1913.50382	0	7.28705	-4.7675	0.042408	hypothetical protein EMIHUDRAFT_101368 [Emiliania huxleyi CCMP1516]	--	--	--	--	--	--	--	--
Cluster-1913.71254	0.487088	19.3123	-4.7572	0.036524	--	--	--	--	--	--	--	--	--
Cluster-1913.101342	0.730631	25.3931	-4.748	0.039728	--	--	--	--	--	--	--	--	--
Cluster-1913.47637	0.487088	19.0774	-4.7471	0.046748	--	--	--	--	--	--	--	--	--
Cluster-1913.63223	0.754887	23.4358	-4.7462	0.019852	--	--	--	--	--	--	--	--	--
Cluster-1913.28320	0.243544	13.2937	-4.7458	0.0083008	beta-glucuronidase [Chrysochromulina sp. CCMP291]	--	--	Luteovirus coat protein//Glycosyl hydrolases family 2, TIM barrel domain//Glycosyl hydrolases family 2//Glycosyl hydrolases family 2, sugar binding domain	Beta-glucuronidase OS=Canis lupus familiaris OX=9615 GN=GUSB PE=1 SV=1	carbohydrate metabolic process	structural molecule activity//hydrolase activity, hydrolyzing O-glycosyl compounds	viral capsid	Beta-Glucuronidase GUSB (glycosylhydrolase superfamily 2)
Cluster-1913.33815	0.487088	19.2142	-4.7413	0.027869	--	--	--	--	--	--	--	--	--
Cluster-1913.54797	0	7.09896	-4.7385	0.041163	hypothetical protein EMIHUDRAFT_450545 [Emiliania huxleyi CCMP1516]	--	--	--	Nucleoprotein TPR OS=Mus musculus OX=10090 GN=Tpr PE=1 SV=1	--	--	--	--
Cluster-1913.52788	7.714	209.391	-4.7346	0.0044524	adenylate guanylate cyclase [Chrysochromulina sp. CCMP291]	--	--	Adenylate and Guanylate cyclase catalytic domain//Tetratricopeptide repeat//Hepatitis C virus non-structural protein NS4b//Tetratricopeptide repeat//Arterivirus nucleocapsid protein//IstB-like ATP binding protein//TPR repeat//RING-like zinc finger	--	purine nucleobase metabolic process//cyclic nucleotide biosynthetic process//proteolysis//intracellular signal transduction	cysteine-type endopeptidase activity//nucleoside-triphosphatase activity//serine-type endopeptidase activity//zinc ion binding//protein binding//phosphorus-oxygen lyase activity//ATP binding//RNA-directed RNA polymerase activity	viral nucleocapsid//RNA-directed RNA polymerase complex	--
Cluster-1913.64809	1.94835	57.0197	-4.7336	0.043802	hypothetical protein PHMEG_00034987, partial [Phytophthora megakarya]	--	--	Transposase DDE domain	--	transposition, DNA-mediated	transposase activity//DNA binding	--	--
Cluster-1913.48074	10.6398	286.747	-4.7235	0.029466	cytochrome P45, family 51 ..sterol 14-demethylase.. [Galdieria sulphuraria]	--	sterol 14-demethylase	Arginine repressor, C-terminal domain//Anti-sigma-K factor rskA//Cytochrome P450//Fungal hydrophobin//Potassium channel Kv1.4 tandem inactivation domain	Obtusifoliol 14-alpha demethylase (Fragment) OS=Triticum aestivum OX=4565 GN=CYP51 PE=2 SV=1	oxidation-reduction process//potassium ion transport//protein oligomerization	oxidoreductase activity, acting on paired donors, with incorporation or reduction of molecular oxygen//potassium ion binding//iron ion binding//heme binding//arginine binding//voltage-gated potassium channel activity	integral component of membrane//extracellular region//voltage-gated potassium channel complex//plasma membrane	Cytochrome P450
Cluster-1913.3480	2.43544	69.3878	-4.7216	0.048062	TPA_inf: sialidase NEU1.2 [Karenia brevis]	--	--	--	Exo-alpha-sialidase OS=Neosartorya fumigata (strain ATCC MYA-4609 / Af293 / CBS 101355 / FGSC A1100) OX=330879 GN=AFUA_4G13800 PE=1 SV=2	--	--	--	--
Cluster-1913.9312	1.70481	53.2188	-4.7172	0.0064801	Serine..threonine-protein kinase Nek1 [Symbiodinium microadriaticum]	--	NIMA (never in mitosis gene a)-related kinase	Pantoate-beta-alanine ligase//Protein tyrosine kinase//Protein kinase domain	Serine/threonine-protein kinase Nek1 OS=Mus musculus OX=10090 GN=Nek1 PE=1 SV=2	protein phosphorylation//beta-alanine metabolic process//pantothenate biosynthetic process	pantoate-beta-alanine ligase activity//protein kinase activity//ATP binding	--	Serine/threonine protein kinase
Cluster-1913.71510	1.94835	59.3416	-4.7129	0.0075839	hypothetical protein CHLREDRAFT_192098 [Bathycoccus prasinos]	--	--	Ferredoxin-dependent bilin reductase	Phycoerythrobilin:ferredoxin oxidoreductase OS=Prochlorococcus marinus (strain MIT 9313) OX=74547 GN=pebB PE=3 SV=1	oxidation-reduction process//phytochromobilin biosynthetic process	cobalt ion binding//oxidoreductase activity, acting on the CH-CH group of donors, iron-sulfur protein as acceptor	--	--
Cluster-1913.70561	0	6.97851	-4.708	0.039137	hypothetical protein EMIHUDRAFT_104217 [Emiliania huxleyi CCMP1516]	--	--	Mammalian defensin//CW-type Zinc Finger//Sigma-70, region 4//Helix-turn-helix domain of resolvase//ACT domain	B3 domain-containing transcription repressor VAL2 OS=Arabidopsis thaliana OX=3702 GN=VAL2 PE=1 SV=1	metabolic process//DNA-templated transcription, initiation//defense response//DNA recombination//regulation of transcription, DNA-templated	zinc ion binding//amino acid binding//transcription factor activity, sequence-specific DNA binding//recombinase activity//sigma factor activity//DNA binding	transcription factor complex//extracellular region	--
Cluster-1913.82248	4.38379	120.157	-4.7058	0.040774	hypothetical protein EMIHUDRAFT_210028 [Emiliania huxleyi CCMP1516]	--	--	START domain//FGGY family of carbohydrate kinases, N-terminal domain//FGGY family of carbohydrate kinases, C-terminal domain	D-ribulose kinase OS=Synechococcus elongatus (strain PCC 7942) OX=1140 GN=PSK PE=1 SV=1	carbohydrate metabolic process	phosphotransferase activity, alcohol group as acceptor//lipid binding	--	--
Cluster-1913.1211	1.21772	38.7276	-4.7035	0.0099035	hypothetical protein THRCLA_05078 [Thraustotheca clavata]	--	--	Lycopene cyclase protein//Glucose inhibited division protein A//Flavin containing amine oxidoreductase//GMC oxidoreductase//MCRA family//FAD dependent oxidoreductase//Pyridine nucleotide-disulphide oxidoreductase//FAD dependent oxidoreductase//Pyridine nucleotide-disulphide oxidoreductase//UDP-glucose/GDP-mannose dehydrogenase family, NAD binding domain//FAD binding domain	Putative all-trans-retinol 13,14-reductase OS=Danio rerio OX=7955 GN=retsat PE=2 SV=1	fatty acid metabolic process//carotenoid biosynthetic process//oxidation-reduction process//tRNA processing	oleate hydratase activity//oxidoreductase activity, acting on paired donors, with incorporation or reduction of molecular oxygen//FAD binding//NAD binding//oxidoreductase activity, acting on CH-OH group of donors//oxidoreductase activity, acting on the CH-OH group of donors, NAD or NADP as acceptor//flavin adenine dinucleotide binding//oxidoreductase activity	--	--
Cluster-1913.74447	0.730631	25.9946	-4.6955	0.0077684	putative DNA ligase [Emiliania huxleyi CCMP1516]	--	DNA ligase 1	ATP dependent DNA ligase domain//DNA ligase N terminus//Coiled stalk of trimeric autotransporter adhesin//mRNA capping enzyme, catalytic domain	DNA ligase 1 OS=Drosophila melanogaster OX=7227 GN=DNA-ligI PE=1 SV=2	DNA replication//7-methylguanosine mRNA capping//mRNA processing//pathogenesis//DNA repair//DNA recombination	DNA ligase (ATP) activity//ATP binding//DNA binding//mRNA guanylyltransferase activity	outer membrane	ATP-dependent DNA ligase I
Cluster-1913.6301	0.974175	31.0907	-4.6943	0.022407	hypothetical protein Ctob_014241 [Chrysochromulina sp. CCMP291]	--	--	FYVE zinc finger//Uncharacterized conserved protein (DUF2146)	--	nuclear-transcribed mRNA catabolic process, nonsense-mediated decay	metal ion binding	--	--
Cluster-1913.9927	0	6.85953	-4.6932	0.04454	--	Leishmania donovani strain pasteur chromosome 36, complete sequence	--	--	--	--	--	--	--
Cluster-1913.38157	1.21772	39.231	-4.6888	0.0050266	hypothetical protein EMIHUDRAFT_457323 [Emiliania huxleyi CCMP1516]	--	--	Viral A-type inclusion protein repeat//EF-hand domain//EF-hand domain pair//EF hand	--	viral process	calcium ion binding	--	--
Cluster-1913.38331	3.06806	79.0811	-4.68	0.028973	hypothetical protein EMIHUDRAFT_440441 [Emiliania huxleyi CCMP1516]	--	--	--	E3 ubiquitin-protein ligase HERC2 OS=Mus musculus OX=10090 GN=Herc2 PE=1 SV=3	--	--	--	FOG: RCC1 domain
Cluster-1913.50	3.8967	108.772	-4.6782	0.0082793	mannosyltransferase pmti [Chrysochromulina sp. CCMP291]	--	--	Dolichyl-phosphate-mannose-protein mannosyltransferase	--	protein O-linked glycosylation	mannosyltransferase activity	membrane//alpha-1,6-mannosyltransferase complex	--
Cluster-1913.16543	0.487088	18.6359	-4.6756	0.015211	hypothetical protein EMIHUDRAFT_195762 [Emiliania huxleyi CCMP1516]	--	--	WD domain, G-beta repeat//TIR domain	--	signal transduction	protein binding	--	--
Cluster-1913.39604	0.511343	14.2761	-4.668	0.035987	--	--	--	--	--	--	--	--	--
Cluster-1913.52460	7.7934	202.901	-4.6622	0.046753	prolycopene isomerase [Isochrysis sp.]	Isochrysis sp. isolate BAJW-2044472 prolycopene isomerase (crtISO) mRNA, complete cds	--	Pyridine nucleotide-disulphide oxidoreductase//Flavin containing amine oxidoreductase//FAD dependent oxidoreductase//FAD binding domain//FAD dependent oxidoreductase//Hepatitis C virus capsid protein	Prolycopene isomerase, chloroplastic OS=Arabidopsis thaliana OX=3702 GN=CRTISO PE=1 SV=2	oxidation-reduction process	FAD binding//structural molecule activity//oxidoreductase activity	viral capsid	--
Cluster-1913.27271	1.26623	33.2077	-4.6578	0.016964	hypothetical protein EMIHUDRAFT_201779 [Emiliania huxleyi CCMP1516]	--	--	Dienelactone hydrolase family//Hepatitis core antigen	--	pathogenesis	structural molecule activity//hydrolase activity	--	--
Cluster-1913.95543	12.1317	303.909	-4.6512	0.010079	hypothetical protein Ctob_011254 [Chrysochromulina sp. CCMP291]	--	--	--	--	--	--	--	--
Cluster-1913.47509	0.243544	12.4348	-4.6485	0.040954	--	--	--	CAS/CSE protein, C-terminus	--	--	protein binding	--	--
Cluster-1913.45957	4.26152	109.817	-4.6392	0.015988	hypothetical protein EMIHUDRAFT_437127 [Emiliania huxleyi CCMP1516]	--	--	--	--	--	--	--	--
Cluster-1913.69281	11.1293	283.623	-4.6388	0.011571	hypothetical protein Ctob_003532 [Chrysochromulina sp. CCMP291]	--	--	Tetratricopeptide repeat//TPR repeat//Tetratricopeptide repeat//Tetratricopeptide repeat//Tetratricopeptide repeat	--	--	identical protein binding//protein binding	--	--
Cluster-1913.60526	0	6.53409	-4.6238	0.045234	hypothetical protein EMIHUDRAFT_446045 [Emiliania huxleyi CCMP1516]	PREDICTED: Crassostrea gigas procyclic form-specific polypeptide B-alpha-like (LOC105331271), mRNA	--	--	--	--	--	--	--
Cluster-1913.71462	12.1772	305.925	-4.6237	0.045337	hypothetical protein EMIHUDRAFT_457359 [Emiliania huxleyi CCMP1516]	--	--	Glycosyl hydrolase family 9//PPIC-type PPIASE domain	--	carbohydrate metabolic process	isomerase activity//hydrolase activity, hydrolyzing O-glycosyl compounds	--	--
Cluster-1913.15889	1.87227	46.476	-4.623	0.0067387	serine threonine-protein kinase afc3 [Chrysochromulina sp. CCMP291]	--	dual-specificity kinase	Protein kinase domain//Adenylate cyclase associated (CAP) N terminal//Ureidoglycolate hydrolase	Serine/threonine-protein kinase AFC1 OS=Arabidopsis thaliana OX=3702 GN=AFC1 PE=2 SV=2	purine nucleobase metabolic process//cytoskeleton organization//protein phosphorylation//allantoin catabolic process	actin binding//ureidoglycolate lyase activity//protein kinase activity//ATP binding	--	LAMMER dual specificity kinases
Cluster-1913.103363	2.04537	50.5073	-4.6201	0.046017	DNA ligase 4 [Chrysochromulina sp. CCMP291]	--	DNA ligase 4	PEP-utilising enzyme, mobile domain//mRNA capping enzyme, catalytic domain//DNA ligase N terminus//ATP dependent DNA ligase C terminal region//ATP dependent DNA ligase domain	DNA ligase 4 OS=Gallus gallus OX=9031 GN=LIG4 PE=2 SV=2	DNA repair//DNA recombination//phosphorylation//mRNA processing//7-methylguanosine mRNA capping//DNA replication	mRNA guanylyltransferase activity//transferase activity, transferring phosphorus-containing groups//DNA binding//ATP binding//DNA ligase (ATP) activity	--	ATP-dependent DNA ligase IV
Cluster-1913.14500	5.38855	124.97	-4.6179	0.035272	hypothetical protein EMIHUDRAFT_253256 [Emiliania huxleyi CCMP1516]	--	--	Synaptonemal complex central element protein 1//helix-turn-helix, Psq domain//Sulfotransferase family	Uronyl 2-sulfotransferase OS=Mus musculus OX=10090 GN=Ust PE=2 SV=3	synaptonemal complex assembly//synaptonemal complex organization//meiotic prophase I	sulfotransferase activity//DNA binding	integral component of membrane//synaptonemal complex	Sulfotransferases
Cluster-1913.81557	0.487088	17.4461	-4.6147	0.047015	--	--	--	--	--	--	--	--	--
Cluster-1913.34473	12.4673	306.257	-4.6119	0.023717	hypothetical protein EMIHUDRAFT_422149 [Emiliania huxleyi CCMP1516]	Emiliania huxleyi CCMP1516 hypothetical protein partial mRNA	pre-mRNA-splicing helicase BRR2	Type III restriction enzyme, res subunit//DEAD/DEAH box helicase//PhoH-like protein//Type II/IV secretion system protein//Tau and MAP protein, tubulin-binding repeat//SNF2 family N-terminal domain	U5 small nuclear ribonucleoprotein 200 kDa helicase OS=Mus musculus OX=10090 GN=Snrnp200 PE=1 SV=1	transport	nucleic acid binding//tubulin binding//hydrolase activity//DNA binding//ATP binding	tubulin complex	RNA helicase BRR2, DEAD-box superfamily
Cluster-1913.81270	0.974175	29.5584	-4.6065	0.019441	pyruvate dehydrogenase E1, alpha subunit [Emiliania huxleyi CCMP1516]	--	--	Dehydrogenase E1 component//MamL-1 domain//1-deoxy-D-xylulose-5-phosphate synthase//RNA polymerase II elongation factor ELL//Transketolase, C-terminal domain//Thiamine pyrophosphate enzyme, C-terminal TPP binding domain	Pyruvate dehydrogenase E1 component subunit beta OS=Pyropia yezoensis OX=2788 GN=pdhB PE=3 SV=1	terpenoid biosynthetic process//Notch signaling pathway//steroid biosynthetic process//transcription elongation from RNA polymerase II promoter//metabolic process//positive regulation of transcription from RNA polymerase II promoter	transcription coactivator activity//1-deoxy-D-xylulose-5-phosphate synthase activity//catalytic activity//thiamine pyrophosphate binding//oxidoreductase activity, acting on the aldehyde or oxo group of donors, disulfide as acceptor	transcription elongation factor complex//transcription factor complex//nuclear speck	Pyruvate dehydrogenase E1, beta subunit
Cluster-1913.33716	6.08859	153.717	-4.6028	0.039509	glutamine synthetase [Emiliania huxleyi CCMP1516]	Isochrysis galbana glutamine synthetase mRNA, partial sequence	glutamine synthetase	Glutamine synthetase, beta-Grasp domain//Glutamine synthetase, catalytic domain//Rhomboid family	Glutamine synthetase, chloroplastic OS=Daucus carota OX=4039 GN=GLN2 PE=2 SV=1	glutamine biosynthetic process//peptidoglycan biosynthetic process//nitrogen compound metabolic process	glutamate-ammonia ligase activity//serine-type endopeptidase activity	integral component of membrane	Glutamine synthetase
Cluster-1913.27325	0.243544	12.0864	-4.6019	0.021119	hypothetical protein EMIHUDRAFT_204287 [Emiliania huxleyi CCMP1516]	--	--	--	C2 domain-containing protein 5 OS=Xenopus tropicalis OX=8364 GN=c2cd5 PE=2 SV=1	--	--	--	--
Cluster-1913.29915	15.3586	376.569	-4.6002	0.032867	--	--	--	Hok/gef family//FAD dependent oxidoreductase	--	oxidation-reduction process	oxidoreductase activity	membrane	--
Cluster-1913.90622	0.974175	28.5029	-4.6	0.044884	--	--	--	--	--	--	--	--	--
Cluster-1913.98404	1.21772	35.2106	-4.5958	0.01904	hypothetical protein EMIHUDRAFT_462204 [Emiliania huxleyi CCMP1516]	--	--	PGAP1-like protein//alpha/beta hydrolase fold//Lipase (class 3)	--	intracellular protein transport//GPI anchor metabolic process//metabolic process//lipid metabolic process	hydrolase activity//hydrolase activity, acting on ester bonds	--	--
Cluster-1913.50363	4.62733	118.834	-4.586	0.014775	hypothetical protein EMIHUDRAFT_115314 [Emiliania huxleyi CCMP1516]	--	--	ATP synthase alpha/beta family, nucleotide-binding domain//FAD dependent oxidoreductase//Flavin containing amine oxidoreductase//MCRA family//Thrombomodulin like fifth domain, EGF-like//Pyridine nucleotide-disulphide oxidoreductase	--	oxidation-reduction process//fatty acid metabolic process//signal transduction	oxidoreductase activity//ATP binding//oleate hydratase activity//transmembrane signaling receptor activity//FAD binding	integral component of membrane	--
Cluster-1913.20892	2.19189	60.6726	-4.5848	0.008065	phosphoglycerate kinase [Pavlova lutheri]	--	phosphoglycerate kinase	Phosphoglycerate kinase	Phosphoglycerate kinase 2 OS=Equus caballus OX=9796 GN=PGK2 PE=3 SV=3	phosphorylation//glycolytic process//gluconeogenesis//carbon utilization	phosphoglycerate kinase activity	--	3-phosphoglycerate kinase
Cluster-1913.57843	1.02269	25.5524	-4.5805	0.041034	hypothetical protein AURANDRAFT_71598 [Aureococcus anophagefferens]	Chrysochromulina sp. CCMP291 light-dependent NADPH protochlorophyllide oxidoreductase 2 (POR2) gene, partial cds	protochlorophyllide reductase	short chain dehydrogenase//NAD(P)H binding domain of trans-2-enoyl-CoA reductase	Protochlorophyllide reductase, chloroplastic OS=Marchantia paleacea OX=56867 GN=PORA PE=2 SV=1	metabolic process//oxidation-reduction process	oxidoreductase activity	--	--
Cluster-1913.44978	2.43544	64.088	-4.5753	0.028142	hypothetical protein EMIHUDRAFT_67594 [Emiliania huxleyi CCMP1516]	Emiliania huxleyi CCMP1516 hypothetical protein partial mRNA	NAD+ kinase	ATP-NAD kinase//Diacylglycerol kinase catalytic domain	NAD kinase OS=Homo sapiens OX=9606 GN=NADK PE=1 SV=1	NADP biosynthetic process//nicotinamide metabolic process//nicotinate nucleotide metabolic process//metabolic process	kinase activity//NAD+ kinase activity	--	Predicted sugar kinase
Cluster-1913.73812	0.487088	16.9898	-4.5729	0.043848	--	--	--	--	--	--	--	--	--
Cluster-1913.73568	2.92253	76.4902	-4.5709	0.016753	hypothetical protein EMIHUDRAFT_96775 [Emiliania huxleyi CCMP1516]	--	--	Ectropic viral integration site 2A protein (EVI2A)//EamA-like transporter family//Nucleotide-sugar transporter//UAA transporter family	UDP-galactose/UDP-N-acetylglucosamine transporter srf-3 OS=Caenorhabditis elegans OX=6239 GN=srf-3 PE=1 SV=5	transmembrane transport//carbohydrate transport	sugar:proton symporter activity	membrane//Golgi membrane//integral component of membrane	Predicted UDP-galactose transporter
Cluster-1913.21225	0.974175	28.4646	-4.5675	0.026401	--	--	--	NB glycoprotein//Clathrin, heavy-chain linker	--	intracellular protein transport//vesicle-mediated transport	structural molecule activity	clathrin coat of coated pit//clathrin coat of trans-Golgi network vesicle//integral component of membrane	--
Cluster-1913.79229	1.70481	44.7979	-4.5447	0.037959	hypothetical protein EMIHUDRAFT_444486 [Emiliania huxleyi CCMP1516]	Emiliania huxleyi CCMP1516 leucine zipper-EF-hand-containing transmembrane protein 1, mitochondrial partial mRNA	LETM1 and EF-hand domain-containing protein 1, mitochondrial	EF-hand domain pair//EF hand//EF hand//Dysbindin (Dystrobrevin binding protein 1)//EF-hand domain//EF-hand domain pair//Secreted protein acidic and rich in cysteine Ca binding region//Apolipoprotein A1/A4/E domain	Mitochondrial proton/calcium exchanger protein OS=Bos taurus OX=9913 GN=LETM1 PE=2 SV=1	lipid transport//signal transduction//lipoprotein metabolic process	calcium ion binding//lipid binding	proteinaceous extracellular matrix//cytoplasm//extracellular region	Ca2+-binding transmembrane protein LETM1/MRS7
Cluster-1913.47569	4.49046	97.0652	-4.535	0.035527	ubiquitin domain containing protein, partial [Chrysochromulina sp. CCMP291]	--	--	Ubiquitin carboxyl-terminal hydrolase	Ubiquitin carboxyl-terminal hydrolase 24 OS=Mus musculus OX=10090 GN=Usp24 PE=1 SV=1	protein deubiquitination	ubiquitinyl hydrolase activity	--	--
Cluster-1913.26981	2.92253	72.3623	-4.5179	0.037314	cysteine--tRNA ligase [Emiliania huxleyi CCMP1516]	PREDICTED: Sorex araneus cysteinyl-tRNA synthetase (CARS), mRNA	cysteinyl-tRNA synthetase	tRNA synthetases class I (M)//Erythronolide synthase docking	Cysteine--tRNA ligase, cytoplasmic OS=Mus musculus OX=10090 GN=Cars PE=1 SV=2	tRNA aminoacylation for protein translation	nucleotide binding//ATP binding//cofactor binding//transferase activity//aminoacyl-tRNA ligase activity	--	Cysteinyl-tRNA synthetase
Cluster-1913.49185	1.14164	21.0048	-4.517	0.023726	centrin [Chrysochromulina sp. CCMP291]	--	--	Mlo family//DM DNA binding domain//Sec-independent protein translocase protein (TatC)//Protein of unknown function (DUF2587)	--	defense response//regulation of transcription, DNA-templated//regulation of proteasomal protein catabolic process	sequence-specific DNA binding	integral component of membrane	--
Cluster-1913.83206	3.33353	80.6764	-4.5151	0.0045128	garp complex subunit [Chrysochromulina sp. CCMP291]	Emiliania huxleyi CCMP1516 Vps53-like protein partial mRNA	--	Exocyst complex component Sec6//Dor1-like family//Centromere/kinetochore Zw10//Mediator complex protein//RINT-1 / TIP-1 family	Vacuolar protein sorting-associated protein 53 A OS=Arabidopsis thaliana OX=3702 GN=VPS53 PE=1 SV=1	Golgi vesicle transport//regulation of transcription from RNA polymerase II promoter//mitotic nuclear division//exocytosis	RNA polymerase II transcription cofactor activity	endoplasmic reticulum//nucleus//mediator complex//exocyst//chromosome, centromeric region//Golgi transport complex	Late Golgi protein sorting complex, subunit Vps53
Cluster-1913.23032	0.243544	11.1389	-4.5116	0.04844	--	--	--	--	--	--	--	--	--
Cluster-3842.0	1.02269	23.6523	-4.5039	0.016248	tetratricopeptide repeat like superfamily protein [Klebsormidium nitens]	--	pre-mRNA-splicing factor SYF1	Suppressor of forked protein (Suf)//Tetratricopeptide repeat	Pre-mRNA-splicing factor SYF1 OS=Rattus norvegicus OX=10116 GN=Xab2 PE=2 SV=1	mRNA processing	protein binding	nucleus	mRNA splicing factor
Cluster-1913.7793	0.243544	11.0513	-4.4983	0.040055	hypothetical protein EMIHUDRAFT_462889 [Emiliania huxleyi CCMP1516]	Emiliania huxleyi CCMP1516 hypothetical protein mRNA	COP9 signalosome complex subunit 2	Ion transport protein//Interferon-induced transmembrane protein//Hepatitis C virus NS3 protease//PCI domain//Zinc finger C-x8-C-x5-C-x3-H type (and similar)//mRNA stabilisation//Tetratricopeptide repeat//Carbohydrate/starch-binding module (family 21)	COP9 signalosome complex subunit 2 OS=Arabidopsis thaliana OX=3702 GN=CSN2 PE=1 SV=1	ion transport//transformation of host cell by virus//proteolysis//response to biotic stimulus//transmembrane transport//mRNA stabilization	serine-type peptidase activity//metal ion binding//protein binding//ion channel activity	membrane//integral component of membrane	26S proteasome regulatory complex, subunit RPN6/PSMD11
Cluster-1913.9842	1.70481	43.7966	-4.4925	0.027567	hypothetical protein EMIHUDRAFT_113122 [Emiliania huxleyi CCMP1516]	--	--	Thioesterase domain//Lipase (class 3)	--	biosynthetic process//lipid metabolic process	hydrolase activity, acting on ester bonds	--	--
Cluster-1913.54987	0.243544	11.0015	-4.488	0.036036	--	--	--	--	--	--	--	--	--
Cluster-1913.88063	1.70481	43.1408	-4.4832	0.035806	--	--	--	--	--	--	--	--	--
Cluster-1913.92785	0.730631	21.2556	-4.4801	0.041474	putative mitochondrial chaperone BCS1, partial [Emiliania huxleyi CCMP1516]	--	mitochondrial chaperone BCS1	FtsK/SpoIIIE family//ATPase family associated with various cellular activities (AAA)//LTXXQ motif family protein//PTB domain (IRS-1 type)	Mitochondrial chaperone BCS1 OS=Bos taurus OX=9913 GN=BCS1L PE=2 SV=1	signal transduction	insulin receptor binding//DNA binding//ATP binding//nucleotide binding	insulin receptor complex//periplasmic space	AAA+-type ATPase
Cluster-1913.18827	1.46126	38.2662	-4.4663	0.016537	ribosomal RNA large subunit methyltransferase i-like protein [Chrysochromulina sp. CCMP291]	--	--	16S rRNA methyltransferase RsmF//Methyltransferase small domain//PUA domain//Conserved hypothetical protein 95//Lens epithelial cell protein LEP503//S-adenosylmethionine-dependent methyltransferase	Ribosomal RNA large subunit methyltransferase I OS=Pseudoalteromonas haloplanktis (strain TAC 125) OX=326442 GN=rlmI PE=3 SV=1	rRNA methylation//multicellular organismal development	methyltransferase activity//RNA binding	--	--
Cluster-1913.10535	0.730631	20.9058	-4.46	0.045741	hypothetical protein EMIHUDRAFT_451816 [Emiliania huxleyi CCMP1516]	--	UDP-glucose 4,6-dehydratase	NAD dependent epimerase/dehydratase family//3-beta hydroxysteroid dehydrogenase/isomerase family	dTDP-glucose 4,6-dehydratase OS=Xanthomonas campestris pv. campestris (strain ATCC 33913 / DSM 3586 / NCPPB 528 / LMG 568 / P 25) OX=190485 GN=rfbB PE=3 SV=1	C21-steroid hormone metabolic process//androgen metabolic process//oxidation-reduction process//steroid biosynthetic process//estrogen metabolic process	oxidoreductase activity, acting on the CH-OH group of donors, NAD or NADP as acceptor//coenzyme binding//3-beta-hydroxy-delta5-steroid dehydrogenase activity//catalytic activity	--	Putative NAD+-dependent epimerases
Cluster-1913.70851	0.487088	16.0984	-4.4581	0.017874	putative phytanoyl-CoA dioxygenase [Emiliania huxleyi CCMP1516]	--	--	--	--	--	--	--	--
Cluster-1913.72122	0.754887	19.044	-4.4541	0.0035788	hypothetical protein EMIHUDRAFT_464205 [Emiliania huxleyi CCMP1516]	--	--	Ketopantoate reductase PanE/ApbA	--	pantothenate biosynthetic process//oxidation-reduction process	2-dehydropantoate 2-reductase activity	--	--
Cluster-1913.36721	13.3949	297.944	-4.4483	0.043727	hypothetical protein EMIHUDRAFT_451958 [Emiliania huxleyi CCMP1516]	--	serine/threonine-protein kinase PRP4	SAM domain (Sterile alpha motif)//Protein kinase domain//SAM domain (Sterile alpha motif)//Poly(ADP-ribose) polymerase catalytic domain	Dual specificity tyrosine-phosphorylation-regulated kinase 3 OS=Rattus norvegicus OX=10116 GN=Dyrk3 PE=2 SV=1	protein phosphorylation	ATP binding//protein kinase activity//protein binding//NAD+ ADP-ribosyltransferase activity	--	--
Cluster-1913.84494	1.46126	36.7011	-4.4347	0.028727	ubiquitin-conjugating enzyme e2 q2, partial [Chrysochromulina sp. CCMP291]	--	--	UEV domain	Ubiquitin-conjugating enzyme E2Q-like protein CG4502 OS=Drosophila melanogaster OX=7227 GN=CG4502 PE=2 SV=1	cellular protein modification process//protein transport	--	--	--
Cluster-1913.48328	2.55672	55.4187	-4.432	0.032375	hypothetical protein EMIHUDRAFT_417676 [Emiliania huxleyi CCMP1516]	PREDICTED: Seriola lalandi dorsalis 60S ribosomal protein L26-1-like (LOC111660002), mRNA	large subunit ribosomal protein L26e	Ribosomal proteins L26 eukaryotic, L24P archaeal//SAWADEE domain	60S ribosomal protein L26-1 OS=Arabidopsis thaliana OX=3702 GN=RPL26A PE=2 SV=2	ribosome biogenesis//translation	chromatin binding//structural constituent of ribosome	ribosome//chromatin//large ribosomal subunit	60S ribosomal protein L26
Cluster-1913.83249	1.21772	31.6918	-4.4305	0.019153	--	--	--	Survival motor neuron protein (SMN)//FAD binding domain//G-protein alpha subunit	--	oxidation-reduction process//G-protein coupled receptor signaling pathway//mRNA processing//signal transduction	guanyl nucleotide binding//GTPase activity//flavin adenine dinucleotide binding//oxidoreductase activity//signal transducer activity//G-protein beta/gamma-subunit complex binding//RNA binding	nucleus//cytoplasm	--
Cluster-1913.98717	1.70481	42.9929	-4.4262	0.014105	hypothetical protein EMIHUDRAFT_224763, partial [Emiliania huxleyi CCMP1516]	--	--	--	THO complex subunit 5B OS=Arabidopsis thaliana OX=3702 GN=THO5B PE=1 SV=1	--	--	--	Conserved coiled/coiled coil protein
Cluster-1913.73296	3.40961	80.4864	-4.4241	0.0131	hypothetical protein EMIHUDRAFT_451400 [Emiliania huxleyi CCMP1516]	--	--	UDP-N-acetylenolpyruvoylglucosamine reductase, C-terminal domain//N-acetyltransferase	--	oxidation-reduction process//metabolic process//amino sugar metabolic process//acyl-carrier-protein biosynthetic process	acetyltransferase activity//UDP-N-acetylmuramate dehydrogenase activity	--	--
Cluster-1913.83084	0.898092	11.8644	-4.4224	0.020269	Secernin-3 [Symbiodinium microadriaticum]	--	--	Peptidase family C69	Secernin-2 OS=Homo sapiens OX=9606 GN=SCRN2 PE=1 SV=3	proteolysis	dipeptidase activity	--	--
Cluster-1913.51651	3.5794	76.9567	-4.4186	0.017007	hypothetical protein EMIHUDRAFT_470246 [Emiliania huxleyi CCMP1516]	Aleuroglyphus ovatus heat shock protein 70-1 (hsp70) mRNA, complete cds	heat shock 70kDa protein 1/8	MreB/Mbl protein//Herpesviridae UL52/UL70 DNA primase	Heat shock 70 kDa protein 1 OS=Oryzias latipes OX=8090 PE=3 SV=1	DNA replication, synthesis of RNA primer//cell morphogenesis//DNA replication//transcription, DNA-templated	DNA primase activity	replication fork//nucleolus	Molecular chaperones HSP70/HSC70, HSP70 superfamily
Cluster-1913.79753	0.974175	26.6347	-4.4153	0.011768	vacuolar protein 8 [Chrysochromulina sp. CCMP291]	Isochrysis galbana enoyl-ACP reductase (ENR) gene, complete cds	--	Armadillo/beta-catenin-like repeat	--	--	protein binding	--	--
Cluster-1913.80158	1.46126	36.9833	-4.4125	0.016663	hypothetical protein EMIHUDRAFT_463777 [Emiliania huxleyi CCMP1516]	--	--	Golgi transport complex subunit 5//CW-type Zinc Finger	--	intra-Golgi vesicle-mediated transport	zinc ion binding	Golgi transport complex	--
Cluster-1913.66051	0.730631	20.2882	-4.4122	0.044018	--	--	--	--	--	--	--	--	--
Cluster-1913.35594	6.23413	136.797	-4.404	0.008631	--	--	--	Lipase (class 3)//PGAP1-like protein	--	intracellular protein transport//GPI anchor metabolic process//lipid metabolic process	hydrolase activity, acting on ester bonds	--	--
Cluster-1913.98518	2.67898	63.7552	-4.4024	0.012302	hypothetical protein EMIHUDRAFT_120657 [Emiliania huxleyi CCMP1516]	--	--	Sodium/hydrogen exchanger family//2-keto-3-deoxygluconate permease	--	2-keto-3-deoxygluconate transport//cation transport//transmembrane transport//gluconate transport//anion transport//carbohydrate transport//regulation of pH	solute:proton antiporter activity//2-keto-3-deoxygluconate:proton symporter activity	integral component of membrane	--
Cluster-1913.63528	0.754887	18.3189	-4.3983	0.013275	hypothetical protein GUITHDRAFT_101831 [Guillardia theta CCMP2712]	--	--	Pyridine nucleotide-disulphide oxidoreductase, dimerisation domain//FAD dependent oxidoreductase//Pyridine nucleotide-disulphide oxidoreductase//Glucocorticoid receptor//FAD dependent oxidoreductase//Glucose inhibited division protein A//Pyridine nucleotide-disulphide oxidoreductase	--	cell redox homeostasis//signal transduction//regulation of transcription, DNA-templated//tRNA processing//glucocorticoid mediated signaling pathway//oxidation-reduction process//glucocorticoid receptor signaling pathway	glucocorticoid receptor activity//oxidoreductase activity//DNA binding//flavin adenine dinucleotide binding//steroid binding	nucleus	--
Cluster-1913.61002	6.35639	139.342	-4.3975	0.033896	hypothetical protein EMIHUDRAFT_448337 [Emiliania huxleyi CCMP1516]	--	--	Nine Cysteines Domain of family 3 GPCR//TNFR/NGFR cysteine-rich region//Kelch motif//Kelch motif	--	G-protein coupled receptor signaling pathway	protein binding//G-protein coupled receptor activity	--	--
Cluster-1913.54718	2.43544	56.0996	-4.3902	0.038335	PREDICTED: LOW QUALITY PROTEIN: uncharacterized protein LOC104427092 [Eucalyptus grandis]	--	--	Integrase core domain	Gag-Pol polyprotein (Fragment) OS=Avian reticuloendotheliosis virus OX=11636 GN=pol PE=1 SV=2	DNA integration	--	--	--
Cluster-1913.42733	0.998431	23.7269	-4.3893	0.029199	centrin [Chrysochromulina sp. CCMP291]	--	--	Mlo family//DM DNA binding domain//Sec-independent protein translocase protein (TatC)//Protein of unknown function (DUF2587)	--	regulation of proteasomal protein catabolic process//defense response//regulation of transcription, DNA-templated	sequence-specific DNA binding	integral component of membrane	--
Cluster-1913.55341	5.11442	112.66	-4.3874	0.035046	hypothetical protein EMIHUDRAFT_120269, partial [Emiliania huxleyi CCMP1516]	--	--	7tm Chemosensory receptor//Molybdopterin oxidoreductase Fe4S4 domain//Omega-atracotoxin	Arabinosyltransferase RRA3 OS=Arabidopsis thaliana OX=3702 GN=RRA3 PE=2 SV=1	oxidation-reduction process//transport//pathogenesis//defense response//sensory perception of taste	oxidoreductase activity//calcium channel inhibitor activity	integral component of membrane//extracellular region	--
Cluster-1913.33075	8.93172	190.078	-4.3847	0.011659	--	--	--	--	--	--	--	--	--
Cluster-1913.84535	0.974175	24.2505	-4.3511	0.044062	hypothetical protein AURANDRAFT_62802 [Aureococcus anophagefferens]	--	tripeptidyl-peptidase II	Pacifastin inhibitor (LCMII)//Subtilase family	Tripeptidyl-peptidase 2 OS=Bos taurus OX=9913 GN=TPP2 PE=2 SV=1	proteolysis	peptidase inhibitor activity//serine-type endopeptidase activity	--	Tripeptidyl peptidase II
Cluster-1913.6078	0.487088	14.9066	-4.3487	0.022335	hypothetical protein EMIHUDRAFT_257593 [Emiliania huxleyi CCMP1516]	--	--	Kelch motif	--	--	protein binding	--	--
Cluster-1913.71575	1.21772	29.1663	-4.3427	0.035875	hypothetical protein Ctob_015736 [Chrysochromulina sp. CCMP291]	--	--	TFIIS helical bundle-like domain	--	transcription, DNA-templated	DNA binding	nucleus	--
Cluster-1913.100781	4.49046	84.1833	-4.3385	0.037417	serine threonine-protein kinase 3 [Chrysochromulina sp. CCMP291]	Isochrysis galbana enoyl-ACP reductase (ENR) gene, complete cds	serine/threonine-protein kinase 24/25/MST4	Protein kinase domain//Protein tyrosine kinase	Serine/threonine-protein kinase cst-1 OS=Caenorhabditis briggsae OX=6238 GN=cst-1 PE=3 SV=2	protein phosphorylation	protein kinase activity//ATP binding	--	STE20-like serine/threonine kinase MST
Cluster-1913.50374	7.71732	160.029	-4.3345	0.034758	--	--	--	--	--	--	--	--	--
Cluster-1913.64035	1.02269	20.9435	-4.3326	0.020168	hypothetical protein EMIHUDRAFT_211481 [Emiliania huxleyi CCMP1516]	--	--	ATP1G1/PLM/MAT8 family//Origin of replication binding protein	--	DNA replication//ion transport	ion channel activity//DNA replication origin binding//ATP binding	replication compartment//membrane	--
Cluster-1913.63966	1.46126	34.0203	-4.3295	0.03502	protein midA [Emiliania huxleyi CCMP1516]	--	NADH dehydrogenase	--	Protein arginine methyltransferase NDUFAF7 homolog, mitochondrial OS=Drosophila melanogaster OX=7227 GN=CG17726 PE=2 SV=1	--	--	--	Uncharacterized conserved protein
Cluster-1913.6845	0.898092	11.1986	-4.3265	0.042164	hypothetical protein GUITHDRAFT_91554 [Guillardia theta CCMP2712]	Phytophthora sojae hypothetical protein partial mRNA	--	--	Cilia- and flagella-associated protein 20 OS=Drosophila melanogaster OX=7227 GN=Bug22 PE=2 SV=1	--	--	--	Transcription factor IIB
Cluster-1913.78955	1.46126	33.4411	-4.3263	0.049806	hypothetical protein EMIHUDRAFT_219908 [Emiliania huxleyi CCMP1516]	--	--	Protein-L-isoaspartate(D-aspartate) O-methyltransferase (PCMT)//Conserved hypothetical protein 95//Chitinase class I	Protein-lysine methyltransferase METTL21D OS=Homo sapiens OX=9606 GN=VCPKMT PE=1 SV=2	cell wall macromolecule catabolic process//S-adenosylmethionine metabolic process//rRNA methylation//protein methylation//cellular protein modification process//chitin catabolic process	methyltransferase activity//chitinase activity//protein-L-isoaspartate (D-aspartate) O-methyltransferase activity	--	--
Cluster-1913.21530	0.754887	17.4785	-4.3262	0.024627	hypothetical protein EMIHUDRAFT_198043 [Emiliania huxleyi CCMP1516]	--	--	Ribosomal protein L36	--	ribosome biogenesis//translation	structural constituent of ribosome	intracellular//ribosome	--
Cluster-1913.52938	9.2909	186.4	-4.3262	0.0055788	adenylate guanylate cyclase [Chrysochromulina sp. CCMP291]	--	--	RING-like zinc finger//Hepatitis C virus non-structural protein NS4b//TPR repeat//Tetratricopeptide repeat//Arterivirus nucleocapsid protein//Tetratricopeptide repeat//Adenylate and Guanylate cyclase catalytic domain	--	proteolysis//cyclic nucleotide biosynthetic process//intracellular signal transduction//purine nucleobase metabolic process	phosphorus-oxygen lyase activity//protein binding//RNA-directed RNA polymerase activity//nucleoside-triphosphatase activity//cysteine-type endopeptidase activity//serine-type endopeptidase activity//zinc ion binding	viral nucleocapsid//RNA-directed RNA polymerase complex	--
Cluster-1913.48795	14.6602	298.027	-4.321	0.015476	hypothetical protein EMIHUDRAFT_436360 [Emiliania huxleyi CCMP1516]	--	--	Lipoxygenase//Ion channel inhibitory toxin	--	pathogenesis//oxidation-reduction process//transport	oxidoreductase activity, acting on single donors with incorporation of molecular oxygen, incorporation of two atoms of oxygen//metal ion binding//ion channel inhibitor activity	extracellular region	--
Cluster-1913.40259	0.754887	17.2515	-4.31	0.014064	--	--	--	DNA polymerase type B, organellar and viral	--	DNA replication	DNA binding//nucleotide binding//DNA-directed DNA polymerase activity//3'-5' exonuclease activity	DNA polymerase complex	--
Cluster-1913.61496	5.86931	121.976	-4.3051	0.023117	kinesin motor domain containing protein [Chrysochromulina sp. CCMP291]	PREDICTED: Gekko japonicus kinesin-like protein KIFC3 (LOC107112845), partial mRNA	--	Domain amino terminal to FKBP-type peptidyl-prolyl isomerase//Kinesin motor domain//DEC-1 protein, N-terminal region//60Kd inner membrane protein//Thioredoxin//Transmembrane protein	Kinesin-like protein KIF14 OS=Mus musculus OX=10090 GN=Kif14 PE=1 SV=1	microtubule-based movement//cell redox homeostasis//microtubule-based process//protein folding//chorion-containing eggshell formation//protein insertion into membrane	microtubule motor activity//microtubule binding//ATP binding//structural constituent of chorion	extracellular region//microtubule//integral component of membrane//tubulin complex//chorion	Kinesin (SMY1 subfamily)
Cluster-1913.15346	1.87227	37.0023	-4.2903	0.013542	hypothetical protein EMIHUDRAFT_420787 [Emiliania huxleyi CCMP1516]	--	--	Colicin C terminal ribonuclease domain//Arterivirus GL envelope glycoprotein//Corticotropin-releasing factor family	GDP-fucose transporter 1 OS=Arabidopsis thaliana OX=3702 GN=GFT1 PE=1 SV=1	signal transduction//regulation of RNA metabolic process	ribonuclease activity//hormone activity	extracellular region//viral envelope	--
Cluster-1334.3	0.974175	23.2452	-4.2893	0.046261	vacuolar protein sorting 18 [Emiliania huxleyi CCMP1516]	--	--	Ring finger domain//Region in Clathrin and VPS//Proteolipid membrane potential modulator//Tetratricopeptide repeat	Vacuolar protein sorting-associated protein 18 homolog OS=Homo sapiens OX=9606 GN=VPS18 PE=1 SV=2	intracellular protein transport//vesicle-mediated transport	zinc ion binding//protein binding	integral component of membrane	Vacuolar sorting protein PEP3/VPS18
Cluster-1913.58418	1.70481	39.7361	-4.2801	0.009307	--	--	--	DM DNA binding domain	--	regulation of transcription, DNA-templated	sequence-specific DNA binding	--	--
Cluster-1913.65309	2.92253	61.2318	-4.2774	0.049104	4,5-DOPA dioxygenase extradiol [Symbiodinium microadriaticum]	--	--	Catalytic LigB subunit of aromatic ring-opening dioxygenase	Extradiol ring-cleavage dioxygenase OS=Arabidopsis thaliana OX=3702 GN=LIGB PE=2 SV=1	cellular aromatic compound metabolic process	oxidoreductase activity//ferrous iron binding	--	--
Cluster-1913.72158	0.243544	9.4867	-4.2633	0.035354	--	--	--	--	--	--	--	--	--
Cluster-1913.51140	6.35541	123.409	-4.2568	0.0029989	--	--	--	Ustilago B locus mating-type protein//Gammaherpesvirus capsid protein	--	--	DNA binding	viral capsid//nucleus	--
Cluster-1913.11931	3.38204	64.6329	-4.2335	0.032531	hypothetical protein AURANDRAFT_27603 [Aureococcus anophagefferens]	Aureococcus anophagefferens hypothetical protein (APN1), partial mRNA	puromycin-sensitive aminopeptidase	TAZ zinc finger//Peptidase family M1	Aminopeptidase M1 OS=Arabidopsis thaliana OX=3702 GN=APM1 PE=1 SV=1	acyl-carrier-protein biosynthetic process//regulation of transcription, DNA-templated	transcription cofactor activity//metallopeptidase activity//histone acetyltransferase activity//zinc ion binding	histone acetyltransferase complex//nucleus//transcription factor complex	Puromycin-sensitive aminopeptidase and related aminopeptidases
Cluster-1913.97814	0.511343	10.4207	-4.2333	0.039675	hypothetical protein EMIHUDRAFT_413973 [Emiliania huxleyi CCMP1516]	--	--	Coproporphyrinogen III oxidase//Ankyrin repeat//Ankyrin repeat	Serine/threonine-protein phosphatase 6 regulatory ankyrin repeat subunit C OS=Danio rerio OX=7955 GN=ankrd52 PE=2 SV=1	porphyrin-containing compound biosynthetic process//oxidation-reduction process//chlorophyll metabolic process	protein binding//coproporphyrinogen oxidase activity	--	--
Cluster-1913.22592	22.5579	427.393	-4.2323	0.0094992	--	--	--	DDHD domain//PGAP1-like protein//Lipase (class 3)	--	GPI anchor metabolic process//intracellular protein transport//lipid metabolic process	hydrolase activity, acting on ester bonds//metal ion binding	--	--
Cluster-1913.94488	3.06806	57.381	-4.2167	0.029373	solute carrier family 25 ..mitochondrial S-adenosylmethionine transporter.., member 26 [Fistulifera solaris]	--	--	P-11 zinc finger	S-adenosylmethionine mitochondrial carrier protein OS=Mus musculus OX=10090 GN=Slc25a26 PE=1 SV=2	--	zinc ion binding//RNA binding	--	Mitochondrial carrier protein PET8
Cluster-1913.81034	1.97261	40.1584	-4.2153	0.038174	--	--	--	--	--	--	--	--	--
Cluster-1913.92890	2.35935	44.8343	-4.2143	0.041434	--	--	--	--	--	--	--	--	--
Cluster-1913.41963	5.84505	113.712	-4.2121	0.035915	predicted protein [Micromonas pusilla CCMP1545]	Coccomyxa subellipsoidea C-169 kinase-like protein partial mRNA	dual specificity protein kinase YAK1	Lipopolysaccharide kinase (Kdo/WaaP) family//Protein tyrosine kinase//Protein kinase domain	Probable serine/threonine-protein kinase yakA OS=Dictyostelium discoideum OX=44689 GN=yakA PE=1 SV=1	protein phosphorylation	ATP binding//phosphotransferase activity, alcohol group as acceptor//protein kinase activity	membrane	Dual-specificity tyrosine-phosphorylation regulated kinase
Cluster-1913.73896	1.94835	41.811	-4.212	0.018622	peptidase u34 dipeptidase [Chrysochromulina sp. CCMP291]	--	--	Peptidase family C69	Probable dipeptidase OS=Lactobacillus sakei OX=1599 PE=3 SV=1	proteolysis	dipeptidase activity	--	--
Cluster-1913.102129	1.94835	41.0003	-4.2104	0.03047	RNA helicase nonsense mRNA reducing factor [Klebsormidium nitens]	--	regulator of nonsense transcripts 1	DEAD/DEAH box helicase//Type III restriction enzyme, res subunit//PhoH-like protein//PIF1-like helicase//ATPase family associated with various cellular activities (AAA)//Viral (Superfamily 1) RNA helicase//AAA domain (dynein-related subfamily)	Regulator of nonsense transcripts 1 OS=Homo sapiens OX=9606 GN=UPF1 PE=1 SV=2	DNA repair//telomere maintenance	hydrolase activity//ATP binding//DNA binding//DNA helicase activity//ATPase activity//nucleic acid binding	replication fork	RNA helicase nonsense mRNA reducing factor (pNORF1)
Cluster-1913.54489	0.754887	16.0626	-4.1948	0.015807	--	--	--	--	--	--	--	--	--
Cluster-1913.37004	0.730631	18.0537	-4.191	0.026832	hypothetical protein EMIHUDRAFT_76036 [Emiliania huxleyi CCMP1516]	--	DNA ligase 1	ATP dependent DNA ligase domain//Coiled stalk of trimeric autotransporter adhesin//DNA ligase N terminus//mRNA capping enzyme, catalytic domain	DNA ligase 1 OS=Drosophila melanogaster OX=7227 GN=DNA-ligI PE=1 SV=2	DNA replication//7-methylguanosine mRNA capping//pathogenesis//mRNA processing//DNA recombination//DNA repair	DNA ligase (ATP) activity//ATP binding//DNA binding//mRNA guanylyltransferase activity	outer membrane	ATP-dependent DNA ligase I
Cluster-1913.40413	3.1385	57.9165	-4.1906	0.020339	--	--	--	--	--	--	--	--	--
Cluster-1913.36079	3.65316	71.2361	-4.1896	0.049446	hypothetical protein EMIHUDRAFT_57292, partial [Emiliania huxleyi CCMP1516]	--	--	Phenazine biosynthesis-like protein	Uncharacterized isomerase PA3578 OS=Pseudomonas aeruginosa (strain ATCC 15692 / DSM 22644 / CIP 104116 / JCM 14847 / LMG 12228 / 1C / PRS 101 / PAO1) OX=208964 GN=PA3578 PE=3 SV=1	biosynthetic process	catalytic activity	--	Predicted PhzC/PhzF-type epimerase
Cluster-1913.42220	0.511343	10.0973	-4.1877	0.039254	hypothetical protein EMIHUDRAFT_459546 [Emiliania huxleyi CCMP1516]	Emiliania huxleyi CCMP1516 hypothetical protein mRNA	DNA-directed RNA polymerase II subunit RPB1	Calmodulin binding domain//Frog antimicrobial peptide//RNA polymerase Rpb1, domain 2//RNA polymerase Rpb1, domain 3//RNA polymerase Rpb1, domain 1//RNA polymerase Rpb1, domain 7//RNA polymerase Rpb1 C-terminal repeat//RNA polymerase Rpb1, domain 5//RNA polymerase Rpb1, domain 6//RNA polymerase Rpb1, domain 4	DNA-directed RNA polymerase II subunit 1 OS=Arabidopsis thaliana OX=3702 GN=NRPB1 PE=1 SV=3	pyrimidine nucleobase metabolic process//defense response//transcription from RNA polymerase II promoter//transcription, DNA-templated//purine nucleobase metabolic process//potassium ion transport	DNA-directed RNA polymerase activity//calmodulin binding//DNA binding//calcium-activated potassium channel activity	extracellular region//DNA-directed RNA polymerase II, core complex//integral component of membrane//nucleolus	RNA polymerase II, large subunit
Cluster-1913.100223	3.55515	65.9914	-4.1847	0.010224	hypothetical protein Ctob_014930 [Chrysochromulina sp. CCMP291]	--	--	EF-hand domain pair//EF hand//EF-hand domain//EF-hand domain pair	--	--	calcium ion binding	--	--
Cluster-1913.41934	0.730631	17.3719	-4.1717	0.042572	hypothetical protein EMIHUDRAFT_111617 [Emiliania huxleyi CCMP1516]	--	--	Importin-beta N-terminal domain//Plant antimicrobial peptide	--	defense response to fungus//intracellular protein transport	Ran GTPase binding	--	--
[truncated: 369 more rows]
